# Supplementary material for: Characteristics of groundwater microbial communities and the correlation with the environmental factors in a decommissioned acid in-situ uranium mine
Source: Front Microbiol. 2023 Feb 22;13:1078393. doi: 10.3389/fmicb.2022.1078393 (PMC9992980; doi:10.3389/fmicb.2022.1078393)
Supplement: Supplementary file 1 [file Table_1.XLSX]

## Sheet: Table_S1 OTU
Table S1. otu_taxon_otu
#OTU ID	AW_1	AW_2	AW_3	AW_4	AW_5	AW_6	AW_7	AW_8	AW_9	RW_1	RW_2	RW_3	RW_4	RW_5	RW_6	RW_7	RW_8	RW_9	BW
d__Bacteria;k__norank_d__Bacteria;p__Actinobacteriota;c__Thermoleophilia;o__Solirubrobacterales;f__Solirubrobacteraceae;g__Conexibacter;s__metagenome_g__Conexibacter; OTU1	1	0	0	0	0	0	0	0	0	82	0	0	0	0	0	0	0	0	0
d__Bacteria;k__norank_d__Bacteria;p__Firmicutes;c__Sulfobacillia;o__Sulfobacillales;f__Sulfobacillaceae;g__norank_f__Sulfobacillaceae;s__uncultured_bacterium_g__norank_f__Sulfobacillaceae; OTU2	67	1	0	122	0	10	6	503	45	0	0	0	0	0	0	0	0	3	0
d__Bacteria;k__norank_d__Bacteria;p__Firmicutes;c__Clostridia;o__Thermincolales;f__Thermincolaceae;g__Thermincola;s__unclassified_g__Thermincola; OTU3	2	0	0	0	0	0	0	0	0	0	0	0	0	0	0	0	0	0	0
d__Bacteria;k__norank_d__Bacteria;p__Desulfobacterota;c__Desulfuromonadia;o__Geobacterales;f__Geobacteraceae;g__norank_f__Geobacteraceae;s__unclassified_g__norank_f__Geobacteraceae; OTU4	2	0	0	0	0	0	0	0	0	0	0	0	0	0	0	0	0	0	0
d__Bacteria;k__norank_d__Bacteria;p__Firmicutes;c__Bacilli;o__Paenibacillales;f__Paenibacillaceae;g__Paenibacillus;s__unclassified_g__Paenibacillus; OTU5	3	0	0	0	0	1	0	0	1	0	0	0	0	0	0	0	0	0	0
d__Bacteria;k__norank_d__Bacteria;p__Firmicutes;c__Bacilli;o__Bacillales;f__Bacillaceae;g__Bacillus;s__Bacillus_chungangensis; OTU6	3	3	0	0	2	1	0	0	2	0	0	0	0	0	0	0	0	0	0
d__Bacteria;k__norank_d__Bacteria;p__Fermentibacterota;c__Fermentibacteria;o__Fermentibacterales;f__Fermentibacteraceae;g__norank_f__Fermentibacteraceae;s__uncultured_bacterium_g__norank_f__Fermentibacteraceae; OTU7	4	0	0	0	0	0	0	0	0	0	0	0	0	0	0	0	0	0	0
d__Bacteria;k__norank_d__Bacteria;p__Firmicutes;c__Bacilli;o__Paenibacillales;f__Paenibacillaceae;g__Paenibacillus;s__unclassified_g__Paenibacillus; OTU8	4	4	1	0	1	0	1	0	0	0	0	0	0	1	0	0	0	0	0
d__Bacteria;k__norank_d__Bacteria;p__Proteobacteria;c__Gammaproteobacteria;o__Xanthomonadales;f__Xanthomonadaceae;g__Luteimonas;s__Luteimonas_sp.; OTU9	2	0	0	0	0	0	0	0	0	0	0	0	0	0	0	0	0	0	0
d__Bacteria;k__norank_d__Bacteria;p__Firmicutes;c__Bacilli;o__Lactobacillales;f__Carnobacteriaceae;g__norank_f__Carnobacteriaceae;s__uncultured_bacterium_g__norank_f__Carnobacteriaceae; OTU10	2	0	0	0	0	0	0	0	0	0	0	0	0	0	0	0	0	0	0
d__Bacteria;k__norank_d__Bacteria;p__Firmicutes;c__Bacilli;o__Thermoactinomycetales;f__Thermoactinomycetaceae;g__Shimazuella;s__uncultured_bacterium_g__Shimazuella; OTU11	4	6	0	0	0	5	0	0	3	0	0	0	0	0	0	0	0	0	0
d__Bacteria;k__norank_d__Bacteria;p__Firmicutes;c__Syntrophomonadia;o__Syntrophomonadales;f__Syntrophomonadaceae;g__Syntrophomonas;s__uncultured_bacterium_g__Syntrophomonas; OTU12	2	0	0	0	0	0	0	0	0	0	0	0	0	0	0	0	0	0	0
d__Bacteria;k__norank_d__Bacteria;p__Firmicutes;c__Desulfitobacteriia;o__Desulfitobacteriales;f__Desulfitobacteriaceae;g__Desulfosporosinus;s__unclassified_g__Desulfosporosinus; OTU13	2830	19	6	23	1	30	231	0	6	16	5	1	5	4	0	10	3	104	0
d__Bacteria;k__norank_d__Bacteria;p__Firmicutes;c__Bacilli;o__Paenibacillales;f__Paenibacillaceae;g__Paenibacillus;s__unclassified_g__Paenibacillus; OTU14	4	4	0	1	1	3	0	0	1	0	0	0	0	0	0	0	0	0	0
d__Bacteria;k__norank_d__Bacteria;p__Firmicutes;c__unclassified_p__Firmicutes;o__unclassified_p__Firmicutes;f__unclassified_p__Firmicutes;g__unclassified_p__Firmicutes;s__unclassified_p__Firmicutes; OTU15	430	1	0	4	2	10	0	120	32	0	0	0	0	0	0	0	0	0	0
d__Bacteria;k__norank_d__Bacteria;p__Firmicutes;c__Clostridia;o__Peptostreptococcales-Tissierellales;f__Anaerovoracaceae;g__Amnipila;s__unclassified_g__Amnipila; OTU16	710	2	0	0	0	0	1	0	0	0	0	0	1	0	0	0	0	0	0
d__Bacteria;k__norank_d__Bacteria;p__Nitrospirota;c__Nitrospiria;o__Nitrospirales;f__Nitrospiraceae;g__Nitrospira;s__uncultured_organism_g__Nitrospira; OTU17	77	0	0	0	6	2	0	0	1	483	0	0	0	0	0	0	0	1	0
d__Bacteria;k__norank_d__Bacteria;p__Gemmatimonadota;c__Gemmatimonadetes;o__Gemmatimonadales;f__Gemmatimonadaceae;g__norank_f__Gemmatimonadaceae;s__unclassified_g__norank_f__Gemmatimonadaceae; OTU18	8	0	0	0	0	1	0	0	0	12	0	0	0	0	0	0	0	0	0
d__Bacteria;k__norank_d__Bacteria;p__Firmicutes;c__unclassified_p__Firmicutes;o__unclassified_p__Firmicutes;f__unclassified_p__Firmicutes;g__unclassified_p__Firmicutes;s__unclassified_p__Firmicutes; OTU19	3	0	0	0	0	0	0	0	0	0	0	0	0	0	0	0	0	0	0
d__Bacteria;k__norank_d__Bacteria;p__Synergistota;c__Synergistia;o__Synergistales;f__Synergistaceae;g__norank_f__Synergistaceae;s__unclassified_g__norank_f__Synergistaceae; OTU20	4	0	0	0	0	0	0	0	0	0	0	0	0	0	0	0	0	0	0
d__Bacteria;k__norank_d__Bacteria;p__Firmicutes;c__Clostridia;o__norank_c__Clostridia;f__Hungateiclostridiaceae;g__Ruminiclostridium;s__uncultured_bacterium_g__Ruminiclostridium; OTU21	3	1	0	0	1	0	0	0	0	0	0	0	0	0	0	0	0	0	0
d__Bacteria;k__norank_d__Bacteria;p__Firmicutes;c__Clostridia;o__Peptostreptococcales-Tissierellales;f__Anaerovoracaceae;g__Anaerovorax;s__unclassified_g__Anaerovorax; OTU22	198	4	0	0	0	0	1	0	2	0	0	0	0	0	0	1	16	17	0
d__Bacteria;k__norank_d__Bacteria;p__Proteobacteria;c__Gammaproteobacteria;o__Burkholderiales;f__Nitrosomonadaceae;g__Ellin6067;s__uncultured_bacterium_g__Ellin6067; OTU23	1	3	0	0	0	0	0	0	0	4	0	0	0	0	0	0	0	0	0
d__Bacteria;k__norank_d__Bacteria;p__Actinobacteriota;c__Coriobacteriia;o__Coriobacteriales;f__Eggerthellaceae;g__DNF00809;s__uncultured_bacterium_g__DNF00809; OTU24	2	0	0	0	0	0	0	0	0	0	0	0	0	0	0	0	0	0	0
d__Bacteria;k__norank_d__Bacteria;p__Gemmatimonadota;c__Gemmatimonadetes;o__Gemmatimonadales;f__Gemmatimonadaceae;g__norank_f__Gemmatimonadaceae;s__uncultured_bacterium_g__norank_f__Gemmatimonadaceae; OTU25	21	1	0	0	0	0	0	0	0	1	0	0	0	0	0	1	0	0	0
d__Bacteria;k__norank_d__Bacteria;p__Firmicutes;c__Bacilli;o__Erysipelotrichales;f__Erysipelotrichaceae;g__Faecalibaculum;s__Faecalibaculum_rodentium; OTU26	2	0	0	0	0	0	0	0	1	0	0	0	0	0	0	0	0	0	0
d__Bacteria;k__norank_d__Bacteria;p__Firmicutes;c__Desulfotomaculia;o__Desulfotomaculales;f__norank_o__Desulfotomaculales;g__Cryptanaerobacter;s__uncultured_bacterium_g__Cryptanaerobacter; OTU27	4	0	0	0	0	0	0	0	0	0	0	0	0	0	0	0	0	0	0
d__Bacteria;k__norank_d__Bacteria;p__Actinobacteriota;c__Coriobacteriia;o__Coriobacteriales;f__Atopobiaceae;g__Olsenella;s__Olsenella_scatoligenes; OTU28	5	0	0	0	0	0	0	0	0	0	0	0	0	0	0	0	0	0	0
d__Bacteria;k__norank_d__Bacteria;p__Myxococcota;c__bacteriap25;o__norank_c__bacteriap25;f__norank_o__norank_c__bacteriap25;g__norank_f__norank_o__norank_c__bacteriap25;s__metagenome_g__norank_f__norank_o__norank_c__bacteriap25; OTU29	1	0	2	0	35	21	0	0	38	1	0	0	0	0	0	0	0	0	4
d__Bacteria;k__norank_d__Bacteria;p__Firmicutes;c__Clostridia;o__norank_c__Clostridia;f__Hungateiclostridiaceae;g__Ruminiclostridium;s__unclassified_g__Ruminiclostridium; OTU30	24	0	0	0	0	0	0	0	0	0	0	0	0	0	0	0	0	0	0
d__Bacteria;k__norank_d__Bacteria;p__Bacteroidota;c__Kryptonia;o__Kryptoniales;f__BSV26;g__norank_f__BSV26;s__unclassified_g__norank_f__BSV26; OTU31	5	0	0	0	0	0	0	0	0	5	0	0	0	0	1	0	0	0	0
d__Bacteria;k__norank_d__Bacteria;p__Firmicutes;c__Bacilli;o__Alicyclobacillales;f__Alicyclobacillaceae;g__Acidibacillus;s__uncultured_Alicyclobacillaceae_bacterium_g__Acidibacillus; OTU32	206	45	0	27	6	28	0	315	12	0	0	0	0	3	2	0	76	33	0
d__Bacteria;k__norank_d__Bacteria;p__Firmicutes;c__Sulfobacillia;o__Sulfobacillales;f__Sulfobacillaceae;g__Sulfobacillus;s__unclassified_g__Sulfobacillus; OTU33	1904	25	0	580	43	231	68	181	460	0	1	0	0	13	0	0	1	0	0
d__Bacteria;k__norank_d__Bacteria;p__Firmicutes;c__Bacilli;o__Paenibacillales;f__Paenibacillaceae;g__Paenibacillus;s__unclassified_g__Paenibacillus; OTU34	4	5	0	0	2	13	0	0	4	0	0	0	0	0	0	0	0	0	0
d__Bacteria;k__norank_d__Bacteria;p__Firmicutes;c__Clostridia;o__norank_c__Clostridia;f__Gracilibacteraceae;g__Lutispora;s__uncultured_bacterium_g__Lutispora; OTU35	6	9	0	0	1	4	0	0	0	0	0	0	0	0	0	0	0	0	0
d__Bacteria;k__norank_d__Bacteria;p__Firmicutes;c__Clostridia;o__Peptostreptococcales-Tissierellales;f__Sedimentibacteraceae;g__Sedimentibacter;s__unclassified_g__Sedimentibacter; OTU36	9	2	0	0	0	2	0	0	0	0	0	0	1	3	0	0	0	0	0
d__Bacteria;k__norank_d__Bacteria;p__Firmicutes;c__Clostridia;o__Lachnospirales;f__Lachnospiraceae;g__unclassified_f__Lachnospiraceae;s__unclassified_f__Lachnospiraceae; OTU37	6	0	0	0	0	0	0	0	0	0	0	0	0	0	0	0	0	0	0
d__Bacteria;k__norank_d__Bacteria;p__Chloroflexi;c__Chloroflexia;o__Thermomicrobiales;f__JG30-KF-CM45;g__norank_f__JG30-KF-CM45;s__unclassified_g__norank_f__JG30-KF-CM45; OTU38	2	2	3	0	5	0	0	1	2	0	3	3	0	0	0	0	0	0	1
d__Bacteria;k__norank_d__Bacteria;p__Firmicutes;c__Clostridia;o__norank_c__Clostridia;f__Gracilibacteraceae;g__Lutispora;s__unclassified_g__Lutispora; OTU39	2	0	0	0	0	0	0	0	0	0	0	0	0	0	0	0	0	0	0
d__Bacteria;k__norank_d__Bacteria;p__Actinobacteriota;c__Thermoleophilia;o__Solirubrobacterales;f__67-14;g__norank_f__67-14;s__uncultured_organism_g__norank_f__67-14; OTU40	2	2	4	3	20	11	0	0	9	3	1	3	1	1	0	0	0	1	1
d__Bacteria;k__norank_d__Bacteria;p__Firmicutes;c__Clostridia;o__Lachnospirales;f__Lachnospiraceae;g__Lachnospiraceae_UCG-001;s__unclassified_g__Lachnospiraceae_UCG-001; OTU41	3	0	0	0	1	1	0	0	0	0	0	0	0	0	0	0	0	0	0
d__Bacteria;k__norank_d__Bacteria;p__Firmicutes;c__Bacilli;o__Bacillales;f__Bacillaceae;g__Bacillus;s__Bacillus_filamentosus; OTU42	5	3	0	0	1	1	0	0	2	0	0	0	0	0	0	0	0	0	0
d__Bacteria;k__norank_d__Bacteria;p__Firmicutes;c__Sulfobacillia;o__Sulfobacillales;f__Sulfobacillaceae;g__Sulfobacillus;s__unclassified_g__Sulfobacillus; OTU43	25	30	0	40	3	22	8	3	34	0	0	0	3	0	0	0	0	0	0
d__Bacteria;k__norank_d__Bacteria;p__Firmicutes;c__Clostridia;o__Lachnospirales;f__Lachnospiraceae;g__Lachnospiraceae_NK3A20_group;s__unclassified_g__Lachnospiraceae_NK3A20_group; OTU44	3	0	0	0	0	0	1	0	0	0	0	0	0	0	0	0	0	0	0
d__Bacteria;k__norank_d__Bacteria;p__Firmicutes;c__Desulfitobacteriia;o__Desulfitobacteriales;f__Desulfitobacteriaceae;g__Desulfosporosinus;s__unclassified_g__Desulfosporosinus; OTU45	3759	31	1	0	0	44	880	1	66	2	1	0	0	0	1	7	6	525	0
d__Bacteria;k__norank_d__Bacteria;p__Proteobacteria;c__Gammaproteobacteria;o__Methylococcales;f__Cycloclasticaceae;g__Cycloclasticus;s__unclassified_g__Cycloclasticus; OTU46	2	0	0	0	0	0	0	0	0	0	0	0	0	0	0	0	0	0	0
d__Bacteria;k__norank_d__Bacteria;p__Chloroflexi;c__Anaerolineae;o__SBR1031;f__norank_o__SBR1031;g__norank_f__norank_o__SBR1031;s__unclassified_g__norank_f__norank_o__SBR1031; OTU47	1	0	0	0	0	0	4	0	0	0	0	0	0	0	0	0	0	0	0
d__Bacteria;k__norank_d__Bacteria;p__Spirochaetota;c__Leptospirae;o__Leptospirales;f__Leptospiraceae;g__RBG-16-49-21;s__metagenome_g__RBG-16-49-21; OTU48	3	0	0	0	0	0	0	0	0	0	0	0	0	0	0	0	0	0	0
d__Bacteria;k__norank_d__Bacteria;p__Chloroflexi;c__Anaerolineae;o__Anaerolineales;f__Anaerolineaceae;g__norank_f__Anaerolineaceae;s__uncultured_microorganism_g__norank_f__Anaerolineaceae; OTU49	10	0	0	0	0	0	0	0	1	0	0	0	0	0	0	0	0	0	0
d__Bacteria;k__norank_d__Bacteria;p__Firmicutes;c__Bacilli;o__Thermoactinomycetales;f__Thermoactinomycetaceae;g__unclassified_f__Thermoactinomycetaceae;s__unclassified_f__Thermoactinomycetaceae; OTU50	14	1	2	0	14	0	0	0	1	0	0	0	0	0	0	0	0	1	0
d__Bacteria;k__norank_d__Bacteria;p__Proteobacteria;c__Alphaproteobacteria;o__norank_c__Alphaproteobacteria;f__norank_o__norank_c__Alphaproteobacteria;g__norank_f__norank_o__norank_c__Alphaproteobacteria;s__uncultured_bacterium_g__norank_f__norank_o__norank_c__Alphaproteobacteria; OTU51	14	2	0	1	0	1	0	0	0	43	0	0	0	0	2	0	0	0	0
d__Bacteria;k__norank_d__Bacteria;p__Planctomycetota;c__Phycisphaerae;o__Phycisphaerales;f__Phycisphaeraceae;g__SM1A02;s__metagenome_g__SM1A02; OTU52	1	0	0	0	0	0	0	0	0	15	0	0	0	0	0	0	0	0	0
d__Bacteria;k__norank_d__Bacteria;p__Firmicutes;c__Bacilli;o__Bacillales;f__Bacillaceae;g__Bacillus;s__unclassified_g__Bacillus; OTU53	11	0	0	0	0	0	0	0	0	1	0	0	0	0	0	0	0	0	0
d__Bacteria;k__norank_d__Bacteria;p__Proteobacteria;c__Alphaproteobacteria;o__Caulobacterales;f__Hyphomonadaceae;g__SWB02;s__uncultured_bacterium_g__SWB02; OTU54	13	2	0	0	0	0	0	0	0	15	0	0	0	0	0	0	0	0	0
d__Bacteria;k__norank_d__Bacteria;p__Firmicutes;c__Bacilli;o__Alicyclobacillales;f__Alicyclobacillaceae;g__Alicyclobacillus;s__unclassified_g__Alicyclobacillus; OTU55	19	1	0	0	2	3	0	0	0	0	0	0	0	8	0	0	0	0	0
d__Bacteria;k__norank_d__Bacteria;p__Dependentiae;c__Babeliae;o__Babeliales;f__Vermiphilaceae;g__norank_f__Vermiphilaceae;s__uncultured_bacterium_C1-3; OTU56	3	0	0	0	0	0	0	0	0	0	0	0	0	0	0	0	0	0	0
d__Bacteria;k__norank_d__Bacteria;p__Firmicutes;c__Syntrophomonadia;o__Syntrophomonadales;f__Syntrophomonadaceae;g__Syntrophomonas;s__Syntrophomonas_wolfei_subsp._wolfei_str._Goettingen_G311; OTU57	7	0	0	0	0	0	1	0	0	0	0	0	0	0	0	0	0	0	0
d__Bacteria;k__norank_d__Bacteria;p__Acidobacteriota;c__Vicinamibacteria;o__Vicinamibacterales;f__Vicinamibacteraceae;g__norank_f__Vicinamibacteraceae;s__unclassified_g__norank_f__Vicinamibacteraceae; OTU58	1	1	4	1	43	7	0	0	55	1	0	1	2	0	0	0	0	0	0
d__Bacteria;k__norank_d__Bacteria;p__Bacteroidota;c__Bacteroidia;o__Bacteroidales;f__Rikenellaceae;g__DMER64;s__uncultured_bacterium_g__DMER64; OTU59	4	0	0	0	0	0	0	0	0	0	0	0	0	0	0	0	0	0	0
d__Bacteria;k__norank_d__Bacteria;p__Firmicutes;c__Bacilli;o__Paenibacillales;f__Paenibacillaceae;g__Paenibacillus;s__unclassified_g__Paenibacillus; OTU60	4	0	0	0	0	0	0	0	0	0	0	0	0	0	0	0	0	0	0
d__Bacteria;k__norank_d__Bacteria;p__Firmicutes;c__Clostridia;o__Lachnospirales;f__Lachnospiraceae;g__Anaerosporobacter;s__uncultured_Clostridium_sp._g__Anaerosporobacter; OTU61	2137	1	0	1	0	1	0	0	0	0	0	0	0	0	1	0	0	0	0
d__Bacteria;k__norank_d__Bacteria;p__Bacteroidota;c__Kapabacteria;o__Kapabacteriales;f__norank_o__Kapabacteriales;g__norank_f__norank_o__Kapabacteriales;s__unclassified_g__norank_f__norank_o__Kapabacteriales; OTU62	4	0	0	0	0	0	0	0	0	0	0	0	0	0	0	0	0	0	0
d__Bacteria;k__norank_d__Bacteria;p__Proteobacteria;c__Alphaproteobacteria;o__Rhodobacterales;f__Rhodobacteraceae;g__unclassified_f__Rhodobacteraceae;s__unclassified_f__Rhodobacteraceae; OTU63	4	0	0	0	0	0	0	0	0	0	0	0	0	0	0	0	0	0	0
d__Bacteria;k__norank_d__Bacteria;p__Firmicutes;c__Negativicutes;o__Veillonellales-Selenomonadales;f__Sporomusaceae;g__Pelosinus;s__Pelosinus_sp._UFO1; OTU64	457	94	0	13	0	0	0	0	0	1	0	0	0	0	0	0	0	0	0
d__Bacteria;k__norank_d__Bacteria;p__Latescibacterota;c__norank_p__Latescibacterota;o__norank_c__norank_p__Latescibacterota;f__norank_o__norank_c__norank_p__Latescibacterota;g__norank_f__norank_o__norank_c__norank_p__Latescibacterota;s__metagenome_g__norank_f__norank_o__norank_c__norank_p__Latescibacterota; OTU65	23	0	0	0	0	0	0	0	0	8	0	0	0	0	0	0	0	0	0
d__Bacteria;k__norank_d__Bacteria;p__Cloacimonadota;c__Cloacimonadia;o__Cloacimonadales;f__Cloacimonadaceae;g__Candidatus_Cloacimonas;s__uncultured_bacterium_g__Candidatus_Cloacimonas; OTU66	5	0	0	0	0	0	0	0	0	0	0	0	0	0	0	0	0	0	0
d__Bacteria;k__norank_d__Bacteria;p__Bacteroidota;c__Bacteroidia;o__Bacteroidales;f__Prevotellaceae;g__Alloprevotella;s__gut_metagenome_g__Alloprevotella; OTU67	2	0	0	0	0	0	0	0	0	0	0	0	0	0	0	0	0	0	0
d__Bacteria;k__norank_d__Bacteria;p__Bacteroidota;c__Bacteroidia;o__Cytophagales;f__Microscillaceae;g__OLB12;s__uncultured_bacterium_g__OLB12; OTU68	3	1	0	0	0	0	0	0	0	0	0	0	0	0	0	0	0	0	1
d__Bacteria;k__norank_d__Bacteria;p__Firmicutes;c__Bacilli;o__Thermoactinomycetales;f__Thermoactinomycetaceae;g__Risungbinella;s__unclassified_g__Risungbinella; OTU69	8	0	0	0	0	0	0	0	0	0	0	0	0	0	0	0	0	0	0
d__Bacteria;k__norank_d__Bacteria;p__Actinobacteriota;c__Acidimicrobiia;o__Actinomarinales;f__Actinomarinaceae;g__Candidatus_Actinomarina;s__uncultured_marine_bacterium_g__Candidatus_Actinomarina; OTU70	2	0	0	0	0	0	0	0	0	0	0	0	0	0	0	0	0	0	0
d__Bacteria;k__norank_d__Bacteria;p__Planctomycetota;c__Planctomycetes;o__Isosphaerales;f__Isosphaeraceae;g__norank_f__Isosphaeraceae;s__unclassified_g__norank_f__Isosphaeraceae; OTU71	3	0	0	0	0	0	0	0	0	0	0	0	0	0	0	0	0	0	0
d__Bacteria;k__norank_d__Bacteria;p__Proteobacteria;c__Gammaproteobacteria;o__Burkholderiales;f__Comamonadaceae;g__Delftia;s__Delftia_tsuruhatensis; OTU72	725	2	134	0	188	5	5483	1	314	68	9	48	1	86	228	87	0	1656	388
d__Bacteria;k__norank_d__Bacteria;p__Firmicutes;c__Bacilli;o__Bacillales;f__Bacillaceae;g__Bacillus;s__Bacillus_velezensis_g__Bacillus; OTU73	181	11	0	3	0	3	2	0	0	0	1	0	0	0	0	0	0	0	0
d__Bacteria;k__norank_d__Bacteria;p__Chloroflexi;c__Chloroflexia;o__Thermomicrobiales;f__JG30-KF-CM45;g__norank_f__JG30-KF-CM45;s__uncultured_bacterium_g__norank_f__JG30-KF-CM45; OTU74	6	0	0	0	0	1	0	0	0	2	0	0	0	0	0	0	0	0	0
d__Bacteria;k__norank_d__Bacteria;p__Firmicutes;c__Bacilli;o__Bacillales;f__Bacillaceae;g__Bacillus;s__Bacillus_anthracis_g__Bacillus; OTU75	39	19	1	6	3	11	1	1	3	1	0	0	1	0	0	0	1	0	0
d__Bacteria;k__norank_d__Bacteria;p__Proteobacteria;c__Gammaproteobacteria;o__Pseudomonadales;f__Moraxellaceae;g__Acinetobacter;s__Acinetobacter_lwoffii; OTU76	81	4	2	0	0	0	29	0	1	3	0	0	0	0	0	1	0	0	1
d__Bacteria;k__norank_d__Bacteria;p__Proteobacteria;c__Gammaproteobacteria;o__Pseudomonadales;f__Moraxellaceae;g__Acinetobacter;s__Acinetobacter_johnsonii; OTU77	209	4	0	0	2	0	40	0	0	0	0	1	0	0	0	1	0	0	1
d__Bacteria;k__norank_d__Bacteria;p__Proteobacteria;c__Gammaproteobacteria;o__Burkholderiales;f__Comamonadaceae;g__Brachymonas;s__Brachymonas_denitrificans; OTU78	3	0	0	0	0	0	0	0	0	0	0	0	0	0	0	0	0	0	0
d__Bacteria;k__norank_d__Bacteria;p__Firmicutes;c__Bacilli;o__Bacillales;f__Planococcaceae;g__Lysinibacillus;s__unclassified_g__Lysinibacillus; OTU79	98	31	1	0	7	5	0	0	6	2	0	0	2	0	0	0	0	0	0
d__Bacteria;k__norank_d__Bacteria;p__Proteobacteria;c__Gammaproteobacteria;o__Burkholderiales;f__Comamonadaceae;g__Comamonas;s__unclassified_g__Comamonas; OTU80	4	0	0	0	0	0	0	0	0	0	0	0	0	0	0	0	0	0	0
d__Bacteria;k__norank_d__Bacteria;p__Gemmatimonadota;c__Gemmatimonadetes;o__Gemmatimonadales;f__Gemmatimonadaceae;g__Gemmatimonas;s__uncultured_soil_bacterium_g__Gemmatimonas; OTU81	4	0	0	0	35	2	0	0	10	0	0	0	0	0	0	0	0	0	0
d__Bacteria;k__norank_d__Bacteria;p__Firmicutes;c__Desulfitobacteriia;o__Desulfitobacteriales;f__Desulfitobacteriaceae;g__Desulfitobacterium;s__unclassified_g__Desulfitobacterium; OTU82	10	3	0	0	0	0	0	0	0	0	0	0	0	0	0	0	0	0	0
d__Bacteria;k__norank_d__Bacteria;p__Firmicutes;c__Limnochordia;o__Limnochordales;f__Limnochordaceae;g__norank_f__Limnochordaceae;s__uncultured_bacterium_g__norank_f__Limnochordaceae; OTU83	1	0	2	0	0	1	0	0	0	0	0	0	0	0	0	0	0	0	0
d__Bacteria;k__norank_d__Bacteria;p__Firmicutes;c__Clostridia;o__Oscillospirales;f__Ruminococcaceae;g__Caproiciproducens;s__bacterium_MS4; OTU84	11	0	0	0	0	0	0	1	2	0	0	1	0	0	0	0	3	0	0
d__Bacteria;k__norank_d__Bacteria;p__Firmicutes;c__Bacilli;o__Bacillales;f__unclassified_o__Bacillales;g__unclassified_o__Bacillales;s__unclassified_o__Bacillales; OTU85	4	1	1	0	1	0	0	0	0	0	0	0	0	0	0	0	0	0	0
d__Bacteria;k__norank_d__Bacteria;p__Thermotogota;c__Thermotogae;o__Kosmotogales;f__Kosmotogaceae;g__Mesotoga;s__uncultured_bacterium_g__Mesotoga; OTU86	8	0	0	0	0	0	0	0	0	0	0	0	0	0	0	0	0	0	0
d__Bacteria;k__norank_d__Bacteria;p__Firmicutes;c__Clostridia;o__Clostridiales;f__Caloramatoraceae;g__norank_f__Caloramatoraceae;s__unclassified_g__norank_f__Caloramatoraceae; OTU87	2	2	0	0	0	1	0	0	0	0	0	0	0	0	0	0	0	0	0
d__Bacteria;k__norank_d__Bacteria;p__Dadabacteria;c__Dadabacteriia;o__Dadabacteriales;f__norank_o__Dadabacteriales;g__norank_f__norank_o__Dadabacteriales;s__unclassified_g__norank_f__norank_o__Dadabacteriales; OTU88	2	0	0	0	0	0	0	0	0	0	0	0	0	0	0	0	0	0	0
d__Bacteria;k__norank_d__Bacteria;p__Firmicutes;c__Thermacetogenia;o__Thermacetogeniales;f__Thermacetogeniaceae;g__Syntrophaceticus;s__Syntrophaceticus_schinkii; OTU89	34	0	0	0	0	0	4	0	0	0	0	0	0	0	0	0	0	0	1
d__Bacteria;k__norank_d__Bacteria;p__Firmicutes;c__Bacilli;o__Thermoactinomycetales;f__Thermoactinomycetaceae;g__norank_f__Thermoactinomycetaceae;s__uncultured_bacterium_g__norank_f__Thermoactinomycetaceae; OTU90	13	16	0	2	0	0	0	0	0	0	0	1	1	1	0	0	0	0	0
d__Bacteria;k__norank_d__Bacteria;p__Proteobacteria;c__Gammaproteobacteria;o__Burkholderiales;f__Gallionellaceae;g__unclassified_f__Gallionellaceae;s__unclassified_f__Gallionellaceae; OTU91	3	0	46	0	0	0	0	0	0	0	2	0	0	0	0	0	0	0	0
d__Bacteria;k__norank_d__Bacteria;p__Chloroflexi;c__Anaerolineae;o__Caldilineales;f__Caldilineaceae;g__norank_f__Caldilineaceae;s__unclassified_g__norank_f__Caldilineaceae; OTU92	10	0	0	0	0	0	0	0	0	0	0	0	0	0	0	0	0	0	0
d__Bacteria;k__norank_d__Bacteria;p__Desulfobacterota;c__Syntrophobacteria;o__Syntrophobacterales;f__Syntrophobacteraceae;g__Syntrophobacter;s__uncultured_Syntrophobacter_sp.; OTU93	10	0	0	0	0	0	1	0	0	0	0	0	0	0	0	0	0	0	0
d__Bacteria;k__norank_d__Bacteria;p__Gemmatimonadota;c__S0134_terrestrial_group;o__norank_c__S0134_terrestrial_group;f__norank_o__norank_c__S0134_terrestrial_group;g__norank_f__norank_o__norank_c__S0134_terrestrial_group;s__metagenome_g__norank_f__norank_o__norank_c__S0134_terrestrial_group; OTU94	2	0	0	0	4	0	0	0	1	0	0	0	0	0	0	0	0	0	0
d__Bacteria;k__norank_d__Bacteria;p__Firmicutes;c__Bacilli;o__Lactobacillales;f__Lactobacillaceae;g__Lactobacillus;s__Lactobacillus_johnsonii; OTU95	6	0	0	0	0	0	0	0	1	0	0	0	0	0	0	0	0	0	0
d__Bacteria;k__norank_d__Bacteria;p__Armatimonadota;c__Fimbriimonadia;o__Fimbriimonadales;f__Fimbriimonadaceae;g__norank_f__Fimbriimonadaceae;s__metagenome_g__norank_f__Fimbriimonadaceae; OTU96	7	2	0	0	0	1	0	0	0	14	0	1	0	0	3	0	0	0	0
d__Bacteria;k__norank_d__Bacteria;p__Nitrospirota;c__Nitrospiria;o__Nitrospirales;f__Nitrospiraceae;g__Nitrospira;s__unclassified_g__Nitrospira; OTU97	2	41	1	4	14	11	0	0	10	42	0	0	3	0	3	0	0	2	0
d__Bacteria;k__norank_d__Bacteria;p__Desulfobacterota;c__Syntrophobacteria;o__Syntrophobacterales;f__norank_o__Syntrophobacterales;g__norank_f__norank_o__Syntrophobacterales;s__unclassified_g__norank_f__norank_o__Syntrophobacterales; OTU98	4	0	0	0	0	1	2	0	0	8	0	0	0	0	0	13	0	0	0
d__Bacteria;k__norank_d__Bacteria;p__Firmicutes;c__Bacilli;o__Bacillales;f__Bacillaceae;g__Bacillus;s__Bacillus_decolorationis; OTU99	52	4	5	0	3	2	0	0	3	0	1	0	0	0	0	0	0	0	0
d__Bacteria;k__norank_d__Bacteria;p__Desulfobacterota;c__Syntrophia;o__Syntrophales;f__Smithellaceae;g__Smithella;s__unclassified_g__Smithella; OTU100	2	1	0	0	0	0	0	0	0	3	0	0	0	0	0	0	0	0	0
d__Bacteria;k__norank_d__Bacteria;p__Firmicutes;c__Bacilli;o__Bacillales;f__Bacillaceae;g__Oceanobacillus;s__unclassified_g__Oceanobacillus; OTU101	51	35	0	3	13	15	0	1	6	1	0	0	1	0	0	0	0	0	1
d__Bacteria;k__norank_d__Bacteria;p__Proteobacteria;c__Gammaproteobacteria;o__Burkholderiales;f__Gallionellaceae;g__Sideroxydans;s__unclassified_g__Sideroxydans; OTU102	61	2	4	0	0	9	4	0	0	16	0	0	0	0	4	2	0	0	0
d__Bacteria;k__norank_d__Bacteria;p__Proteobacteria;c__Gammaproteobacteria;o__Enterobacterales;f__Enterobacteriaceae;g__Enterobacter;s__unclassified_g__Enterobacter; OTU103	42	0	2	0	0	0	1	0	6	5	102	2	0	0	0	0	0	4	14
d__Bacteria;k__norank_d__Bacteria;p__Firmicutes;c__Clostridia;o__Christensenellales;f__Christensenellaceae;g__norank_f__Christensenellaceae;s__unclassified_g__norank_f__Christensenellaceae; OTU104	5	0	0	0	0	0	0	0	0	0	0	0	0	0	0	0	0	0	0
d__Bacteria;k__norank_d__Bacteria;p__Actinobacteriota;c__Actinobacteria;o__Corynebacteriales;f__Corynebacteriaceae;g__Corynebacterium;s__Corynebacterium_glutamicum; OTU105	87	1	0	0	0	0	0	0	0	1	0	0	0	1	0	0	0	0	0
d__Bacteria;k__norank_d__Bacteria;p__Firmicutes;c__Bacilli;o__Bacillales;f__Bacillaceae;g__Oceanobacillus;s__uncultured_bacterium_g__Oceanobacillus; OTU106	21	15	0	1	5	2	0	0	1	1	0	0	1	0	0	0	0	0	0
d__Bacteria;k__norank_d__Bacteria;p__Patescibacteria;c__Dojkabacteria;o__norank_c__Dojkabacteria;f__norank_o__norank_c__Dojkabacteria;g__norank_f__norank_o__norank_c__Dojkabacteria;s__uncultured_eubacterium_WCHB1-06; OTU107	2	0	0	0	0	0	0	0	0	0	0	0	0	0	0	0	0	0	0
d__Bacteria;k__norank_d__Bacteria;p__Proteobacteria;c__Gammaproteobacteria;o__Burkholderiales;f__Burkholderiaceae;g__Ralstonia;s__Ralstonia_pickettii; OTU108	17	4	0	2	1	4	0	0	1	0	0	0	0	0	0	0	0	0	0
d__Bacteria;k__norank_d__Bacteria;p__Proteobacteria;c__Gammaproteobacteria;o__Burkholderiales;f__Comamonadaceae;g__Caenimonas;s__unclassified_g__Caenimonas; OTU109	1	2	1	0	7	4	0	0	5	4	1	1	0	6	1	1	0	0	0
d__Bacteria;k__norank_d__Bacteria;p__Firmicutes;c__Bacilli;o__Bacillales;f__Planococcaceae;g__unclassified_f__Planococcaceae;s__unclassified_f__Planococcaceae; OTU110	44	23	1	0	13	12	0	0	6	0	0	0	1	0	0	0	0	0	1
d__Bacteria;k__norank_d__Bacteria;p__Caldatribacteriota;c__Caldatribacteriia;o__Caldatribacteriales;f__Caldatribacteriaceae;g__Candidatus_Caldatribacterium;s__Atribacteria_bacterium_JGI_0000079-F20; OTU111	10	0	0	0	0	0	3	0	0	0	0	0	0	0	0	0	0	0	0
d__Bacteria;k__norank_d__Bacteria;p__Firmicutes;c__Clostridia;o__Peptococcales;f__Peptococcaceae;g__norank_f__Peptococcaceae;s__uncultured_Dehalobacterium_sp._g__norank; OTU112	3	0	0	0	0	0	0	0	0	0	0	0	0	0	0	0	0	0	0
d__Bacteria;k__norank_d__Bacteria;p__Firmicutes;c__Desulfotomaculia;o__Desulfotomaculales;f__norank_o__Desulfotomaculales;g__Cryptanaerobacter;s__uncultured_bacterium_g__Cryptanaerobacter; OTU113	4	0	0	0	0	0	3	0	0	0	0	0	0	0	0	0	0	0	0
d__Bacteria;k__norank_d__Bacteria;p__Myxococcota;c__Myxococcia;o__Myxococcales;f__Myxococcaceae;g__P3OB-42;s__uncultured_soil_bacterium_g__P3OB-42; OTU114	1	0	0	0	0	0	0	0	0	2	0	0	0	0	0	0	0	0	0
d__Bacteria;k__norank_d__Bacteria;p__Firmicutes;c__Clostridia;o__Oscillospirales;f__Oscillospiraceae;g__norank_f__Oscillospiraceae;s__unclassified_g__norank_f__Oscillospiraceae; OTU115	5	0	0	0	0	0	0	0	0	0	0	0	0	0	0	0	0	0	0
d__Bacteria;k__norank_d__Bacteria;p__Firmicutes;c__Desulfitobacteriia;o__Desulfitobacteriales;f__Desulfitobacteriaceae;g__Desulfosporosinus;s__unclassified_g__Desulfosporosinus; OTU116	105	0	0	0	0	8	0	0	0	1	0	0	0	1	0	0	0	0	0
d__Bacteria;k__norank_d__Bacteria;p__Firmicutes;c__Bacilli;o__Brevibacillales;f__Brevibacillaceae;g__Brevibacillus;s__Brevibacillus_laterosporus; OTU117	8	1	0	2	0	3	0	0	1	0	0	0	0	0	0	0	0	0	0
d__Bacteria;k__norank_d__Bacteria;p__Acidobacteriota;c__Vicinamibacteria;o__Vicinamibacterales;f__norank_o__Vicinamibacterales;g__norank_f__norank_o__Vicinamibacterales;s__uncultured_Acidobacteriaceae_bacterium_g__norank_f__norank_o__Vicinamibacterales; OTU118	3	8	6	4	99	65	0	0	44	3	0	1	3	0	1	0	0	0	0
d__Bacteria;k__norank_d__Bacteria;p__Firmicutes;c__Bacilli;o__Bacillales;f__Bacillaceae;g__Bacillus;s__Bacillus_mannanilyticus; OTU119	17	0	1	0	1	0	0	0	0	0	0	0	0	0	0	0	0	0	0
d__Bacteria;k__norank_d__Bacteria;p__Firmicutes;c__Bacilli;o__Bacillales;f__Bacillaceae;g__Bacillus;s__Bacillus_niacini_g__Bacillus; OTU120	73	63	6	11	25	25	0	1	12	0	1	0	2	0	0	0	0	0	3
d__Bacteria;k__norank_d__Bacteria;p__Chloroflexi;c__Chloroflexia;o__Chloroflexales;f__Roseiflexaceae;g__norank_f__Roseiflexaceae;s__uncultured_soil_bacterium_g__norank_f__Roseiflexaceae; OTU121	4	0	0	0	0	0	0	0	0	38	0	0	0	0	0	0	0	0	0
d__Bacteria;k__norank_d__Bacteria;p__Firmicutes;c__Bacilli;o__Thermoactinomycetales;f__Thermoactinomycetaceae;g__Melghirimyces;s__unclassified_g__Melghirimyces; OTU122	15	1	2	0	0	2	0	0	0	0	0	0	0	0	0	0	0	0	0
d__Bacteria;k__norank_d__Bacteria;p__Bacteroidota;c__Bacteroidia;o__Sphingobacteriales;f__env.OPS_17;g__norank_f__env.OPS_17;s__uncultured_bacterium_g__norank_f__env.OPS_17; OTU123	5	0	0	0	0	0	0	0	0	0	0	0	0	0	0	0	0	0	0
d__Bacteria;k__norank_d__Bacteria;p__Firmicutes;c__Clostridia;o__Oscillospirales;f__Oscillospiraceae;g__unclassified_f__Oscillospiraceae;s__unclassified_f__Oscillospiraceae; OTU124	39	0	0	0	0	0	0	0	0	0	0	0	0	0	0	0	0	0	0
d__Bacteria;k__norank_d__Bacteria;p__Firmicutes;c__Clostridia;o__Lachnospirales;f__Lachnospiraceae;g__Lachnoclostridium;s__Clostridium_algidixylanolyticum; OTU125	369	8	0	43	0	0	0	0	2	2	0	0	3	0	0	0	12	11	0
d__Bacteria;k__norank_d__Bacteria;p__Firmicutes;c__Clostridia;o__Peptostreptococcales-Tissierellales;f__Sedimentibacteraceae;g__Sedimentibacter;s__unclassified_g__Sedimentibacter; OTU126	4	0	0	0	0	0	0	0	0	0	0	0	0	0	0	0	0	0	0
d__Bacteria;k__norank_d__Bacteria;p__Firmicutes;c__Bacilli;o__Lactobacillales;f__Lactobacillaceae;g__Lactobacillus;s__Lactobacillus_murinus; OTU127	4	0	0	0	0	0	0	1	6	0	0	0	0	0	0	0	0	0	0
d__Bacteria;k__norank_d__Bacteria;p__Firmicutes;c__Limnochordia;o__Limnochordales;f__Limnochordaceae;g__norank_f__Limnochordaceae;s__uncultured_bacterium_g__norank_f__Limnochordaceae; OTU128	3	0	0	0	0	0	0	0	0	0	0	0	0	0	0	0	0	0	0
d__Bacteria;k__norank_d__Bacteria;p__Proteobacteria;c__Alphaproteobacteria;o__norank_c__Alphaproteobacteria;f__norank_o__norank_c__Alphaproteobacteria;g__norank_f__norank_o__norank_c__Alphaproteobacteria;s__unclassified_g__norank_f__norank_o__norank_c__Alphaproteobacteria; OTU129	8	0	0	2	0	0	0	0	0	7	0	0	4	0	0	0	0	0	0
d__Bacteria;k__norank_d__Bacteria;p__Planctomycetota;c__Phycisphaerae;o__Phycisphaerales;f__Phycisphaeraceae;g__SM1A02;s__metagenome_g__SM1A02; OTU130	4	7	0	0	0	0	0	0	0	10	0	0	0	0	0	0	0	0	0
d__Bacteria;k__norank_d__Bacteria;p__Actinobacteriota;c__Actinobacteria;o__Streptosporangiales;f__Thermomonosporaceae;g__Actinomadura;s__unclassified_g__Actinomadura; OTU131	2	0	0	0	0	1	0	0	0	0	0	0	0	0	0	0	0	0	0
d__Bacteria;k__norank_d__Bacteria;p__Firmicutes;c__Bacilli;o__Bacillales;f__Planococcaceae;g__Lysinibacillus;s__unclassified_g__Lysinibacillus; OTU132	11	18	0	1	3	6	0	0	5	0	0	0	0	0	0	0	0	0	1
d__Bacteria;k__norank_d__Bacteria;p__Firmicutes;c__Sulfobacillia;o__Sulfobacillales;f__Sulfobacillaceae;g__Sulfobacillus;s__uncultured_Sulfobacillus_sp.; OTU133	27	2	0	8	1	7	1	49	15	0	0	0	0	0	0	0	0	0	0
d__Bacteria;k__norank_d__Bacteria;p__Firmicutes;c__Bacilli;o__Paenibacillales;f__Paenibacillaceae;g__Paenibacillus;s__uncultured_bacterium_g__Paenibacillus; OTU134	12	6	3	1	5	11	0	0	8	0	0	0	0	0	0	0	0	0	0
d__Bacteria;k__norank_d__Bacteria;p__Chloroflexi;c__Chloroflexia;o__Chloroflexales;f__Chloroflexaceae;g__Oscillochloris;s__uncultured_Chloroflexi_bacterium_g__Oscillochloris; OTU135	3	0	0	0	0	0	0	0	0	2	0	0	0	0	0	0	0	0	0
d__Bacteria;k__norank_d__Bacteria;p__Acidobacteriota;c__Acidobacteriae;o__norank_c__Acidobacteriae;f__norank_o__norank_c__Acidobacteriae;g__Paludibaculum;s__uncultured_bacterium_g__Paludibaculum; OTU136	28	0	0	0	0	0	0	0	0	1	0	0	0	0	0	3	0	0	0
d__Bacteria;k__norank_d__Bacteria;p__Proteobacteria;c__Alphaproteobacteria;o__Tistrellales;f__Geminicoccaceae;g__Candidatus_Alysiosphaera;s__uncultured_Alphaproteobacteria_bacterium_g__Candidatus_Alysiosphaera; OTU137	6	1	0	2	29	10	0	0	4	0	0	2	0	0	0	0	0	0	0
d__Bacteria;k__norank_d__Bacteria;p__Firmicutes;c__Bacilli;o__Erysipelotrichales;f__Erysipelotrichaceae;g__Turicibacter;s__Turicibacter_sp._LA61; OTU138	2	0	0	0	1	4	0	0	0	0	0	0	0	0	0	0	0	0	0
d__Bacteria;k__norank_d__Bacteria;p__Firmicutes;c__Clostridia;o__norank_c__Clostridia;f__Gracilibacteraceae;g__Gracilibacter;s__uncultured_bacterium_g__Gracilibacter; OTU139	18	4	0	0	0	0	0	0	2	1	0	0	0	0	0	0	0	0	0
d__Bacteria;k__norank_d__Bacteria;p__Proteobacteria;c__Alphaproteobacteria;o__Rhizobiales;f__Pleomorphomonadaceae;g__Prosthecomicrobium;s__Prosthecomicrobium_hirschii; OTU140	2	0	1	0	0	0	0	0	0	0	0	0	0	0	0	0	0	0	0
d__Bacteria;k__norank_d__Bacteria;p__Acidobacteriota;c__Acidobacteriae;o__Elev-16S-1166;f__norank_o__Elev-16S-1166;g__norank_f__norank_o__Elev-16S-1166;s__uncultured_bacterium_g__norank_f__norank_o__Elev-16S-1166; OTU141	2	0	0	0	0	0	0	0	0	3	0	0	0	0	0	0	0	0	0
d__Bacteria;k__norank_d__Bacteria;p__Dependentiae;c__Babeliae;o__Babeliales;f__Vermiphilaceae;g__norank_f__Vermiphilaceae;s__uncultured_Candidatus_Dependentiae_bacterium_g__norank_f__Vermiphilaceae; OTU142	4	0	0	0	0	0	0	0	0	3	0	0	0	0	0	0	0	0	0
d__Bacteria;k__norank_d__Bacteria;p__Proteobacteria;c__Alphaproteobacteria;o__Azospirillales;f__Inquilinaceae;g__Inquilinus;s__uncultured_bacterium_g__Inquilinus; OTU143	8	4	0	0	0	1	3	0	0	28	4	2	0	1	10	89	0	3	2
d__Bacteria;k__norank_d__Bacteria;p__Firmicutes;c__Clostridia;o__Oscillospirales;f__Ruminococcaceae;g__Caproiciproducens;s__unclassified_g__Caproiciproducens; OTU144	3	0	0	0	0	0	0	0	0	0	0	0	0	0	0	0	0	0	0
d__Bacteria;k__norank_d__Bacteria;p__Bacteroidota;c__Bacteroidia;o__Flavobacteriales;f__Weeksellaceae;g__unclassified_f__Weeksellaceae;s__unclassified_f__Weeksellaceae; OTU145	2	0	0	0	0	0	0	0	0	0	0	0	0	0	0	0	0	0	0
d__Bacteria;k__norank_d__Bacteria;p__Firmicutes;c__Clostridia;o__Peptostreptococcales-Tissierellales;f__Anaerovoracaceae;g__unclassified_f__Anaerovoracaceae;s__unclassified_f__Anaerovoracaceae; OTU146	3	0	0	0	0	0	0	0	0	0	0	0	0	0	0	0	0	0	0
d__Bacteria;k__norank_d__Bacteria;p__Firmicutes;c__Clostridia;o__norank_c__Clostridia;f__Hungateiclostridiaceae;g__Ruminiclostridium;s__uncultured_bacterium_g__Ruminiclostridium; OTU147	24	0	0	0	1	0	0	0	0	0	0	0	0	0	0	0	0	0	0
d__Bacteria;k__norank_d__Bacteria;p__Firmicutes;c__Bacilli;o__Paenibacillales;f__Paenibacillaceae;g__Paenibacillus;s__unclassified_g__Paenibacillus; OTU148	5	1	0	0	1	0	0	0	0	1	0	0	0	0	0	0	0	0	0
d__Bacteria;k__norank_d__Bacteria;p__Firmicutes;c__Bacilli;o__Paenibacillales;f__Paenibacillaceae;g__Paenibacillus;s__Paenibacillus_eucommiae; OTU149	113	8	0	1	0	0	0	0	0	5	0	0	1	6	0	1	0	10	0
d__Bacteria;k__norank_d__Bacteria;p__Firmicutes;c__Bacilli;o__Paenibacillales;f__Paenibacillaceae;g__Paenibacillus;s__unclassified_g__Paenibacillus; OTU150	279	20	0	24	6	10	1	0	19	5	0	0	6	5	0	0	12	1	0
d__Bacteria;k__norank_d__Bacteria;p__Firmicutes;c__Clostridia;o__Clostridiales;f__Clostridiaceae;g__Clostridium_sensu_stricto_5;s__unclassified_g__Clostridium_sensu_stricto_5; OTU151	1706	14	0	3	3	5	0	0	1	16	0	0	6	15	0	0	1	0	0
d__Bacteria;k__norank_d__Bacteria;p__Actinobacteriota;c__Actinobacteria;o__Bifidobacteriales;f__Bifidobacteriaceae;g__Bifidobacterium;s__Bifidobacterium_adolescentis; OTU152	6	0	0	0	0	1	0	2	0	0	0	0	0	0	0	0	0	0	0
d__Bacteria;k__norank_d__Bacteria;p__Firmicutes;c__Bacilli;o__Paenibacillales;f__Paenibacillaceae;g__Paenibacillus;s__unclassified_g__Paenibacillus; OTU153	3	1	0	0	4	3	0	0	1	0	0	0	0	0	0	0	0	0	0
d__Bacteria;k__norank_d__Bacteria;p__Actinobacteriota;c__Thermoleophilia;o__Gaiellales;f__norank_o__Gaiellales;g__norank_f__norank_o__Gaiellales;s__uncultured_prokaryote_g__norank_f__norank_o__Gaiellales; OTU154	3	0	0	0	0	0	0	0	0	0	0	0	0	0	0	0	0	0	0
d__Bacteria;k__norank_d__Bacteria;p__Chloroflexi;c__Anaerolineae;o__Caldilineales;f__Caldilineaceae;g__Litorilinea;s__uncultured_bacterium_g__Litorilinea; OTU155	2	1	0	0	5	0	0	0	3	0	0	0	0	0	0	0	0	0	0
d__Bacteria;k__norank_d__Bacteria;p__unclassified_k__norank_d__Bacteria;c__unclassified_k__norank_d__Bacteria;o__unclassified_k__norank_d__Bacteria;f__unclassified_k__norank_d__Bacteria;g__unclassified_k__norank_d__Bacteria;s__unclassified_k__norank_d__Bacteria; OTU156	7	0	0	0	0	0	0	0	0	2	0	0	0	0	1	0	0	4	0
d__Bacteria;k__norank_d__Bacteria;p__Firmicutes;c__Bacilli;o__Bacillales;f__Bacillaceae;g__Bacillus;s__unclassified_g__Bacillus; OTU157	167	96	3	11	40	37	1	1	19	6	1	0	2	3	0	0	0	0	3
d__Bacteria;k__norank_d__Bacteria;p__Firmicutes;c__Bacilli;o__Brevibacillales;f__Brevibacillaceae;g__Brevibacillus;s__unclassified_g__Brevibacillus; OTU158	2	0	0	0	0	0	0	0	0	0	0	0	0	0	0	0	0	0	0
d__Bacteria;k__norank_d__Bacteria;p__Firmicutes;c__Bacilli;o__Paenibacillales;f__Paenibacillaceae;g__Paenibacillus;s__unclassified_g__Paenibacillus; OTU159	43	58	1	3	9	47	0	1	18	5	1	1	4	50	2	1	21	72	0
d__Bacteria;k__norank_d__Bacteria;p__Firmicutes;c__Bacilli;o__Paenibacillales;f__Paenibacillaceae;g__Paenibacillus;s__Paenibacillus_harenae; OTU160	46	17	4	1	6	12	3	0	5	0	0	0	0	0	0	0	0	0	0
d__Bacteria;k__norank_d__Bacteria;p__Patescibacteria;c__Saccharimonadia;o__Saccharimonadales;f__Saccharimonadaceae;g__TM7a;s__uncultured_bacterium_g__TM7a; OTU161	4	0	0	0	0	0	0	0	0	2	0	0	0	0	0	0	0	0	0
d__Bacteria;k__norank_d__Bacteria;p__Firmicutes;c__Clostridia;o__Lachnospirales;f__Lachnospiraceae;g__Blautia;s__uncultured_Lachnospiraceae_bacterium_g__Blautia; OTU162	2	0	0	0	0	0	0	0	0	0	0	0	0	0	0	0	0	0	0
d__Bacteria;k__norank_d__Bacteria;p__Bacteroidota;c__Bacteroidia;o__Chitinophagales;f__Saprospiraceae;g__norank_f__Saprospiraceae;s__unclassified_g__norank_f__Saprospiraceae; OTU163	4	0	0	0	0	0	0	0	0	0	0	0	0	0	0	0	0	0	0
d__Bacteria;k__norank_d__Bacteria;p__Firmicutes;c__Bacilli;o__Paenibacillales;f__Paenibacillaceae;g__Paenibacillus;s__uncultured_Firmicutes_bacterium_g__Paenibacillus; OTU164	18	2	1	1	2	1	1	0	0	0	0	0	0	0	0	0	0	0	0
d__Bacteria;k__norank_d__Bacteria;p__Myxococcota;c__Polyangia;o__mle1-27;f__norank_o__mle1-27;g__norank_f__norank_o__mle1-27;s__uncultured_Myxococcales_bacterium_g__norank_f__norank_o__mle1-27; OTU165	2	0	0	0	0	0	0	0	0	0	0	0	0	0	0	0	0	0	0
d__Bacteria;k__norank_d__Bacteria;p__Planctomycetota;c__BD7-11;o__norank_c__BD7-11;f__norank_o__norank_c__BD7-11;g__norank_f__norank_o__norank_c__BD7-11;s__uncultured_bacterium_g__norank_f__norank_o__norank_c__BD7-11; OTU166	2	0	0	0	0	0	0	0	0	0	0	0	0	0	0	1	0	0	0
d__Bacteria;k__norank_d__Bacteria;p__Proteobacteria;c__Gammaproteobacteria;o__Alteromonadales;f__Pseudoalteromonadaceae;g__Pseudoalteromonas;s__Pseudoalteromonas_sp._g__Pseudoalteromonas; OTU167	4	0	0	0	0	0	0	0	0	0	0	0	0	0	0	0	0	0	0
d__Bacteria;k__norank_d__Bacteria;p__Firmicutes;c__Clostridia;o__Lachnospirales;f__Lachnospiraceae;g__Lachnospiraceae_NK4A136_group;s__uncultured_bacterium_g__Lachnospiraceae_NK4A136_group; OTU168	4	0	0	0	0	0	0	0	1	0	0	0	0	0	0	0	0	0	0
d__Bacteria;k__norank_d__Bacteria;p__Proteobacteria;c__Gammaproteobacteria;o__Pseudomonadales;f__Moraxellaceae;g__Enhydrobacter;s__Moraxella_osloensis_g__Enhydrobacter; OTU169	4	1	0	0	0	0	0	0	0	0	0	0	0	0	0	0	0	0	0
d__Bacteria;k__norank_d__Bacteria;p__Firmicutes;c__Bacilli;o__Paenibacillales;f__Paenibacillaceae;g__Paenibacillus;s__Paenibacillus_phoenicis; OTU170	9	1	0	0	0	0	0	0	0	0	0	0	0	0	0	0	0	0	0
d__Bacteria;k__norank_d__Bacteria;p__Actinobacteriota;c__Actinobacteria;o__Streptosporangiales;f__Streptosporangiaceae;g__Streptosporangium;s__metagenome_g__Streptosporangium; OTU171	5	150	1	3	50	41	1	0	12	5	0	1	1	0	0	0	0	0	1
d__Bacteria;k__norank_d__Bacteria;p__Proteobacteria;c__Gammaproteobacteria;o__Xanthomonadales;f__Xanthomonadaceae;g__Thermomonas;s__uncultured_bacterium_g__Thermomonas; OTU172	7	0	0	0	0	0	2	0	0	0	0	0	0	0	0	0	0	0	0
d__Bacteria;k__norank_d__Bacteria;p__Firmicutes;c__norank_p__Firmicutes;o__norank_c__norank_p__Firmicutes;f__norank_o__norank_c__norank_p__Firmicutes;g__norank_f__norank_o__norank_c__norank_p__Firmicutes;s__uncultured_anaerobic_bacterium_g__norank_f__norank_o__norank; OTU173	3	0	0	0	0	0	0	0	0	0	0	0	0	0	0	0	0	0	0
d__Bacteria;k__norank_d__Bacteria;p__Actinobacteriota;c__Actinobacteria;o__Propionibacteriales;f__Propionibacteriaceae;g__Propionicicella;s__unclassified_g__Propionicicella; OTU174	3	0	0	0	0	0	0	0	0	0	0	0	0	0	0	0	0	0	0
d__Bacteria;k__norank_d__Bacteria;p__Firmicutes;c__Bacilli;o__Paenibacillales;f__Paenibacillaceae;g__Paenibacillus;s__Paenibacillus_durus_ATCC_35681; OTU175	7	0	0	0	0	1	0	0	0	0	0	0	0	0	0	0	0	0	0
d__Bacteria;k__norank_d__Bacteria;p__Firmicutes;c__Clostridia;o__Clostridiales;f__Clostridiaceae;g__Clostridium_sensu_stricto_3;s__unclassified_g__Clostridium_sensu_stricto_3; OTU176	3758	11	0	1	0	0	0	0	0	21	0	0	0	0	0	0	0	0	0
d__Bacteria;k__norank_d__Bacteria;p__Chloroflexi;c__Anaerolineae;o__Anaerolineales;f__Anaerolineaceae;g__norank_f__Anaerolineaceae;s__uncultured_prokaryote_g__norank_f__Anaerolineaceae; OTU177	8	0	0	0	0	0	0	0	0	0	0	0	0	0	0	0	0	0	0
d__Bacteria;k__norank_d__Bacteria;p__Chloroflexi;c__Anaerolineae;o__norank_c__Anaerolineae;f__norank_o__norank_c__Anaerolineae;g__norank_f__norank_o__norank_c__Anaerolineae;s__uncultured_bacterium_g__norank_f__norank_o__norank_c__Anaerolineae; OTU178	10	0	0	0	0	0	0	0	0	0	0	0	0	0	0	0	0	0	0
d__Bacteria;k__norank_d__Bacteria;p__Firmicutes;c__Bacilli;o__Erysipelotrichales;f__Erysipelotrichaceae;g__Turicibacter;s__unclassified_g__Turicibacter; OTU179	3	5	0	3	2	0	0	0	0	1	0	0	0	0	0	0	0	0	1
d__Bacteria;k__norank_d__Bacteria;p__Desulfobacterota;c__Desulfuromonadia;o__norank_c__Desulfuromonadia;f__Geopsychrobacteraceae;g__Desulfuromusa;s__unclassified_g__Desulfuromusa; OTU180	9	0	0	0	0	0	0	0	0	0	0	0	0	0	0	0	0	0	0
d__Bacteria;k__norank_d__Bacteria;p__Firmicutes;c__Bacilli;o__Erysipelotrichales;f__Erysipelotrichaceae;g__Turicibacter;s__uncultured_bacterium_g__Turicibacter; OTU181	2	2	0	0	14	1	0	0	0	0	0	0	0	0	0	0	0	0	0
d__Bacteria;k__norank_d__Bacteria;p__Actinobacteriota;c__Thermoleophilia;o__Solirubrobacterales;f__67-14;g__norank_f__67-14;s__unclassified_g__norank_f__67-14; OTU182	1	0	3	0	6	4	0	0	2	3	0	0	0	0	1	0	0	0	0
d__Bacteria;k__norank_d__Bacteria;p__Firmicutes;c__Clostridia;o__Clostridia_UCG-014;f__norank_o__Clostridia_UCG-014;g__norank_f__norank_o__Clostridia_UCG-014;s__unclassified_g__norank_f__norank_o__Clostridia_UCG-014; OTU183	2	0	0	0	0	0	0	0	0	0	0	0	0	0	0	0	0	0	0
d__Bacteria;k__norank_d__Bacteria;p__Patescibacteria;c__Saccharimonadia;o__Saccharimonadales;f__norank_o__Saccharimonadales;g__norank_f__norank_o__Saccharimonadales;s__unclassified_g__norank_f__norank_o__Saccharimonadales; OTU184	1	0	20	0	0	0	0	0	0	0	7	45	0	0	0	0	0	0	0
d__Bacteria;k__norank_d__Bacteria;p__Proteobacteria;c__Alphaproteobacteria;o__Caulobacterales;f__Caulobacteraceae;g__norank_f__Caulobacteraceae;s__unclassified_g__norank_f__Caulobacteraceae; OTU185	0	31	0	0	0	2	0	0	0	0	1	0	1	1	7	17	0	38	0
d__Bacteria;k__norank_d__Bacteria;p__Bacteroidota;c__Bacteroidia;o__Flavobacteriales;f__Flavobacteriaceae;g__Flavobacterium;s__unclassified_g__Flavobacterium; OTU186	0	17	0	0	0	0	0	0	0	2	0	0	0	0	0	7	0	0	0
d__Bacteria;k__norank_d__Bacteria;p__Bdellovibrionota;c__Oligoflexia;o__0319-6G20;f__norank_o__0319-6G20;g__norank_f__norank_o__0319-6G20;s__metagenome_g__norank_f__norank_o__0319-6G20; OTU187	0	6	0	0	0	0	0	0	1	0	0	0	0	0	0	0	0	0	0
d__Bacteria;k__norank_d__Bacteria;p__Bacteroidota;c__Bacteroidia;o__Sphingobacteriales;f__NS11-12_marine_group;g__norank_f__NS11-12_marine_group;s__uncultured_Bacteroidetes_bacterium_g__norank_f__NS11-12_marine_group; OTU188	0	17	0	0	0	0	0	0	0	0	0	0	0	1	0	0	0	0	0
d__Bacteria;k__norank_d__Bacteria;p__Acidobacteriota;c__Acidobacteriae;o__Bryobacterales;f__Bryobacteraceae;g__Bryobacter;s__metagenome_g__Bryobacter; OTU189	1	10	0	0	0	0	0	0	0	1	0	0	0	1	1	0	0	0	0
d__Bacteria;k__norank_d__Bacteria;p__Planctomycetota;c__Phycisphaerae;o__Phycisphaerales;f__Phycisphaeraceae;g__SM1A02;s__metagenome_g__SM1A02; OTU190	0	4	0	0	0	0	2	0	0	0	0	0	0	0	0	1	0	0	11
d__Bacteria;k__norank_d__Bacteria;p__Proteobacteria;c__Gammaproteobacteria;o__Diplorickettsiales;f__Diplorickettsiaceae;g__Aquicella;s__unclassified_g__Aquicella; OTU191	0	3	0	0	0	0	0	0	0	0	0	0	0	0	0	0	0	0	0
d__Bacteria;k__norank_d__Bacteria;p__Firmicutes;c__Bacilli;o__Paenibacillales;f__Paenibacillaceae;g__Paenibacillus;s__unclassified_g__Paenibacillus; OTU192	3	1	0	0	0	0	0	1	0	1	0	0	0	0	0	0	1	2	0
d__Bacteria;k__norank_d__Bacteria;p__Acidobacteriota;c__Vicinamibacteria;o__Vicinamibacterales;f__norank_o__Vicinamibacterales;g__norank_f__norank_o__Vicinamibacterales;s__unclassified_g__norank_f__norank_o__Vicinamibacterales; OTU193	0	5	7	6	54	14	0	0	73	2	1	2	2	0	0	1	0	0	2
d__Bacteria;k__norank_d__Bacteria;p__Bacteroidota;c__Bacteroidia;o__Chitinophagales;f__Chitinophagaceae;g__Ferruginibacter;s__unclassified_g__Ferruginibacter; OTU194	0	19	0	0	0	0	0	0	0	0	0	0	0	1	1	0	0	0	0
d__Bacteria;k__norank_d__Bacteria;p__Proteobacteria;c__Alphaproteobacteria;o__Rhizobiales;f__Methyloligellaceae;g__norank_f__Methyloligellaceae;s__metagenome_g__norank_f__Methyloligellaceae; OTU195	0	2	0	0	1	1	9	0	0	2	0	0	1	0	2	1	0	1	0
d__Bacteria;k__norank_d__Bacteria;p__Proteobacteria;c__Alphaproteobacteria;o__Sphingomonadales;f__Sphingomonadaceae;g__Altererythrobacter;s__unclassified_g__Altererythrobacter; OTU196	0	27	13	1	13	6	4	0	77	0	4	4	1	0	0	3	0	0	1
d__Bacteria;k__norank_d__Bacteria;p__Proteobacteria;c__Alphaproteobacteria;o__Reyranellales;f__Reyranellaceae;g__norank_f__Reyranellaceae;s__unclassified_g__norank_f__Reyranellaceae; OTU197	0	43	0	0	1	0	0	0	0	0	0	0	0	0	0	0	0	0	0
d__Bacteria;k__norank_d__Bacteria;p__Firmicutes;c__Desulfitobacteriia;o__Desulfitobacteriales;f__Desulfitobacteriaceae;g__Desulfosporosinus;s__unclassified_g__Desulfosporosinus; OTU198	42	1609	0	4	0	5	442	0	28	0	0	0	0	0	0	9	0	399	0
d__Bacteria;k__norank_d__Bacteria;p__Actinobacteriota;c__Actinobacteria;o__Micrococcales;f__Intrasporangiaceae;g__Ornithinimicrobium;s__uncultured_actinobacterium_g__Ornithinimicrobium; OTU199	0	3	0	0	0	2	0	0	0	0	0	0	1	0	0	0	0	0	0
d__Bacteria;k__norank_d__Bacteria;p__Acidobacteriota;c__Acidobacteriae;o__norank_c__Acidobacteriae;f__norank_o__norank_c__Acidobacteriae;g__Paludibaculum;s__metagenome_g__Paludibaculum; OTU200	1	83	0	2	4	1	6	0	1	4	0	0	1	0	7	1	0	0	1
d__Bacteria;k__norank_d__Bacteria;p__Firmicutes;c__Symbiobacteriia;o__Symbiobacteriales;f__Symbiobacteraceae;g__norank_f__Symbiobacteraceae;s__uncultured_bacterium_g__norank_f__Symbiobacteraceae; OTU201	1	9	0	0	1	0	0	0	0	0	0	0	0	0	0	0	0	0	0
d__Bacteria;k__norank_d__Bacteria;p__Firmicutes;c__Symbiobacteriia;o__Symbiobacteriales;f__Symbiobacteraceae;g__norank_f__Symbiobacteraceae;s__uncultured_bacterium_g__norank_f__Symbiobacteraceae; OTU202	1	5	0	0	0	0	0	0	0	0	0	0	0	0	0	0	0	0	0
d__Bacteria;k__norank_d__Bacteria;p__Actinobacteriota;c__Actinobacteria;o__0319-7L14;f__norank_o__0319-7L14;g__norank_f__norank_o__0319-7L14;s__unclassified_g__norank_f__norank_o__0319-7L14; OTU203	0	1	0	0	2	0	0	0	0	1	0	0	0	0	0	0	0	0	0
d__Bacteria;k__norank_d__Bacteria;p__Chloroflexi;c__Chloroflexia;o__Chloroflexales;f__Chloroflexaceae;g__FFCH7168;s__uncultured_bacterium_g__FFCH7168; OTU204	0	8	0	0	2	0	0	0	0	0	0	0	0	0	0	0	0	0	0
d__Bacteria;k__norank_d__Bacteria;p__Proteobacteria;c__Gammaproteobacteria;o__Ga0077536;f__norank_o__Ga0077536;g__norank_f__norank_o__Ga0077536;s__metagenome_g__norank_f__norank_o__Ga0077536; OTU205	5	4	0	1	0	4	0	0	0	1	2	1	0	0	0	0	0	0	0
d__Bacteria;k__norank_d__Bacteria;p__Firmicutes;c__Bacilli;o__Paenibacillales;f__Paenibacillaceae;g__unclassified_f__Paenibacillaceae;s__unclassified_f__Paenibacillaceae; OTU206	0	10	0	0	0	0	0	0	0	0	0	0	0	0	0	0	0	0	0
d__Bacteria;k__norank_d__Bacteria;p__Firmicutes;c__Bacilli;o__Bacillales;f__Bacillaceae;g__unclassified_f__Bacillaceae;s__unclassified_f__Bacillaceae; OTU207	5	8	0	0	0	0	0	0	0	0	0	0	0	0	0	0	0	0	0
d__Bacteria;k__norank_d__Bacteria;p__Proteobacteria;c__Alphaproteobacteria;o__Rhizobiales;f__Xanthobacteraceae;g__norank_f__Xanthobacteraceae;s__metagenome_g__norank_f__Xanthobacteraceae; OTU208	4	12	5	1	6	3	0	0	2	45	1	14	6	1	31	0	0	1	30
d__Bacteria;k__norank_d__Bacteria;p__Bacteroidota;c__Bacteroidia;o__Chitinophagales;f__Chitinophagaceae;g__Segetibacter;s__uncultured_bacterium_g__Segetibacter; OTU209	2	1	0	0	3	2	0	0	6	0	0	1	0	0	0	0	0	0	0
d__Bacteria;k__norank_d__Bacteria;p__Planctomycetota;c__Planctomycetes;o__Isosphaerales;f__Isosphaeraceae;g__norank_f__Isosphaeraceae;s__uncultured_bacterium_g__norank_f__Isosphaeraceae; OTU210	0	8	0	5	0	0	0	0	6	1	0	1	44	4	1	1	0	3	0
d__Bacteria;k__norank_d__Bacteria;p__Bacteroidota;c__Bacteroidia;o__Chitinophagales;f__Chitinophagaceae;g__Arachidicoccus;s__Arachidicoccus_sp._KIS59-12; OTU211	0	17	0	1	1	0	0	0	0	3	0	0	1	235	0	0	0	0	0
d__Bacteria;k__norank_d__Bacteria;p__Actinobacteriota;c__Acidimicrobiia;o__Microtrichales;f__Iamiaceae;g__Iamia;s__metagenome_g__Iamia; OTU212	0	9	2	0	28	9	2	0	15	7	0	0	0	0	3	16	0	0	0
d__Bacteria;k__norank_d__Bacteria;p__Bacteroidota;c__Bacteroidia;o__Sphingobacteriales;f__env.OPS_17;g__norank_f__env.OPS_17;s__uncultured_bacterium_g__norank_f__env.OPS_17; OTU213	0	4	0	0	0	0	0	0	0	0	0	0	0	0	0	0	0	0	0
d__Bacteria;k__norank_d__Bacteria;p__Actinobacteriota;c__Actinobacteria;o__0319-7L14;f__norank_o__0319-7L14;g__norank_f__norank_o__0319-7L14;s__uncultured_actinobacterium_g__norank_f__norank_o__0319-7L14; OTU214	0	1	0	0	0	0	0	0	2	0	0	0	0	0	0	0	0	0	0
d__Bacteria;k__norank_d__Bacteria;p__Bacteroidota;c__Bacteroidia;o__Chitinophagales;f__Chitinophagaceae;g__Edaphobaculum;s__metagenome_g__Edaphobaculum; OTU215	0	3	0	0	0	0	0	0	0	1	0	0	0	1	0	0	0	0	0
d__Bacteria;k__norank_d__Bacteria;p__Cyanobacteria;c__Sericytochromatia;o__norank_c__Sericytochromatia;f__norank_o__norank_c__Sericytochromatia;g__norank_f__norank_o__norank_c__Sericytochromatia;s__uncultured_bacterium_g__norank_f__norank_o__norank_c__Sericytochromatia; OTU216	0	4	0	0	0	0	0	0	0	0	0	0	0	0	0	0	0	0	0
d__Bacteria;k__norank_d__Bacteria;p__Gemmatimonadota;c__S0134_terrestrial_group;o__norank_c__S0134_terrestrial_group;f__norank_o__norank_c__S0134_terrestrial_group;g__norank_f__norank_o__norank_c__S0134_terrestrial_group;s__uncultured_bacterium_g__norank_f__norank_o__norank_c__S0134_terrestrial_group; OTU217	0	3	0	0	0	0	0	0	1	0	0	0	0	0	0	0	0	0	0
d__Bacteria;k__norank_d__Bacteria;p__Gemmatimonadota;c__Longimicrobia;o__Longimicrobiales;f__Longimicrobiaceae;g__YC-ZSS-LKJ147;s__uncultured_bacterium_g__YC-ZSS-LKJ147; OTU218	0	2	0	0	0	0	0	0	0	0	0	0	0	0	0	0	0	0	0
d__Bacteria;k__norank_d__Bacteria;p__Proteobacteria;c__Gammaproteobacteria;o__Legionellales;f__Legionellaceae;g__Legionella;s__unclassified_g__Legionella; OTU219	0	3	0	0	0	0	0	0	0	0	0	0	0	0	0	0	0	0	0
d__Bacteria;k__norank_d__Bacteria;p__Bacteroidota;c__Bacteroidia;o__Chitinophagales;f__Chitinophagaceae;g__norank_f__Chitinophagaceae;s__unclassified_g__norank_f__Chitinophagaceae; OTU220	0	26	0	5	0	1	0	0	3	0	0	0	2	3	2	0	0	11	0
d__Bacteria;k__norank_d__Bacteria;p__Actinobacteriota;c__Acidimicrobiia;o__Microtrichales;f__Ilumatobacteraceae;g__norank_f__Ilumatobacteraceae;s__uncultured_bacterium_g__norank_f__Ilumatobacteraceae; OTU221	0	3	0	0	3	3	0	0	0	0	0	0	0	0	0	0	0	0	0
d__Bacteria;k__norank_d__Bacteria;p__Bacteroidota;c__Bacteroidia;o__Flavobacteriales;f__Flavobacteriaceae;g__Flavobacterium;s__unclassified_g__Flavobacterium; OTU222	0	8	0	0	0	0	0	0	0	0	0	2	0	0	0	11	0	0	1
d__Bacteria;k__norank_d__Bacteria;p__Gemmatimonadota;c__Longimicrobia;o__Longimicrobiales;f__Longimicrobiaceae;g__norank_f__Longimicrobiaceae;s__unclassified_g__norank_f__Longimicrobiaceae; OTU223	0	2	0	0	1	0	0	0	0	0	0	0	0	0	0	0	0	0	0
d__Bacteria;k__norank_d__Bacteria;p__Firmicutes;c__Bacilli;o__Paenibacillales;f__Paenibacillaceae;g__Paenibacillus;s__Paenibacillus_populi; OTU224	0	6	0	0	2	0	0	0	0	0	0	1	0	1	0	0	0	0	0
d__Bacteria;k__norank_d__Bacteria;p__Firmicutes;c__Clostridia;o__Peptostreptococcales-Tissierellales;f__norank_o__Peptostreptococcales-Tissierellales;g__Tissierella;s__uncultured_bacterium_g__Tissierella; OTU225	4	168	0	1	0	0	0	0	0	0	0	0	3	1	0	0	6	0	0
d__Bacteria;k__norank_d__Bacteria;p__Bacteroidota;c__Bacteroidia;o__Cytophagales;f__Cytophagaceae;g__Rhodocytophaga;s__uncultured_bacterium_g__Rhodocytophaga; OTU226	0	11	1	1	33	9	0	1	22	0	1	2	2	0	0	0	0	0	0
d__Bacteria;k__norank_d__Bacteria;p__Bacteroidota;c__Bacteroidia;o__Cytophagales;f__Hymenobacteraceae;g__Hymenobacter;s__unclassified_g__Hymenobacter; OTU227	0	24	4	1	1	0	0	1	7	4	0	2	1	1	0	0	0	0	2
d__Bacteria;k__norank_d__Bacteria;p__Actinobacteriota;c__Actinobacteria;o__0319-7L14;f__norank_o__0319-7L14;g__norank_f__norank_o__0319-7L14;s__uncultured_bacterium_g__norank_f__norank_o__0319-7L14; OTU228	0	3	0	0	5	2	0	0	0	0	0	0	0	0	0	0	0	0	0
d__Bacteria;k__norank_d__Bacteria;p__Acidobacteriota;c__Blastocatellia;o__Blastocatellales;f__Blastocatellaceae;g__Blastocatella;s__unclassified_g__Blastocatella; OTU229	6	7	2	0	14	7	3	1	20	30	1	6	3	5	1	2	2	1	5
d__Bacteria;k__norank_d__Bacteria;p__Bacteroidota;c__Bacteroidia;o__Cytophagales;f__Cytophagaceae;g__Rhodocytophaga;s__unclassified_g__Rhodocytophaga; OTU230	0	5	3	0	5	1	0	0	5	1	2	0	1	0	1	0	0	0	0
d__Bacteria;k__norank_d__Bacteria;p__Bacteroidota;c__Bacteroidia;o__Cytophagales;f__Hymenobacteraceae;g__Hymenobacter;s__uncultured_bacterium_g__Hymenobacter; OTU231	0	23	3	0	3	0	0	0	1	0	2	0	0	0	0	0	0	0	0
d__Bacteria;k__norank_d__Bacteria;p__Firmicutes;c__Bacilli;o__Thermoactinomycetales;f__Thermoactinomycetaceae;g__Pasteuria;s__uncultured_Pasteuria_sp._g__Pasteuria; OTU232	0	2	0	0	0	0	0	0	0	0	0	0	0	0	0	0	0	0	0
d__Bacteria;k__norank_d__Bacteria;p__Proteobacteria;c__Gammaproteobacteria;o__CHAB-XI-27;f__norank_o__CHAB-XI-27;g__norank_f__norank_o__CHAB-XI-27;s__uncultured_bacterium_g__norank_f__norank_o__CHAB-XI-27; OTU233	0	1	0	0	0	0	0	0	0	0	0	0	0	0	0	0	0	0	39
d__Bacteria;k__norank_d__Bacteria;p__Armatimonadota;c__Fimbriimonadia;o__Fimbriimonadales;f__Fimbriimonadaceae;g__norank_f__Fimbriimonadaceae;s__unclassified_g__norank_f__Fimbriimonadaceae; OTU234	0	2	0	0	0	0	0	0	0	0	0	0	0	0	0	0	0	0	0
d__Bacteria;k__norank_d__Bacteria;p__Bacteroidota;c__Bacteroidia;o__Cytophagales;f__Cytophagaceae;g__Rhodocytophaga;s__unclassified_g__Rhodocytophaga; OTU235	0	7	2	2	6	5	2	0	2	0	0	0	0	0	0	0	0	0	0
d__Bacteria;k__norank_d__Bacteria;p__Cyanobacteria;c__Cyanobacteriia;o__Chloroplast;f__norank_o__Chloroplast;g__norank_f__norank_o__Chloroplast;s__unclassified_g__norank_f__norank_o__Chloroplast; OTU236	2	1	0	0	0	0	0	0	0	0	0	0	0	0	0	0	0	0	0
d__Bacteria;k__norank_d__Bacteria;p__Halanaerobiaeota;c__Halanaerobiia;o__Halanaerobiales;f__Halobacteroidaceae;g__norank_f__Halobacteroidaceae;s__uncultured_Firmicutes_bacterium_g__norank_f__Halobacteroidaceae; OTU237	0	1	0	0	0	1	0	0	0	0	0	0	0	0	0	0	0	0	0
d__Bacteria;k__norank_d__Bacteria;p__Firmicutes;c__Bacilli;o__Paenibacillales;f__Paenibacillaceae;g__Paenibacillus;s__unclassified_g__Paenibacillus; OTU238	0	2	0	0	0	1	0	0	0	0	0	0	0	0	0	0	0	0	0
d__Bacteria;k__norank_d__Bacteria;p__Gemmatimonadota;c__Gemmatimonadetes;o__Gemmatimonadales;f__Gemmatimonadaceae;g__Gemmatimonas;s__unclassified_g__Gemmatimonas; OTU239	0	27	0	0	2	1	0	0	1	3	0	0	0	4	1	0	0	0	0
d__Bacteria;k__norank_d__Bacteria;p__Gemmatimonadota;c__Gemmatimonadetes;o__Gemmatimonadales;f__Gemmatimonadaceae;g__norank_f__Gemmatimonadaceae;s__unclassified_g__norank_f__Gemmatimonadaceae; OTU240	0	7	0	0	0	0	0	0	0	0	0	1	4	0	0	0	0	0	0
d__Bacteria;k__norank_d__Bacteria;p__Verrucomicrobiota;c__Verrucomicrobiae;o__Pedosphaerales;f__Pedosphaeraceae;g__norank_f__Pedosphaeraceae;s__unclassified_g__norank_f__Pedosphaeraceae; OTU241	0	6	0	1	0	0	0	0	0	0	0	0	0	0	0	0	0	0	0
d__Bacteria;k__norank_d__Bacteria;p__Bacteroidota;c__Bacteroidia;o__Chitinophagales;f__Saprospiraceae;g__norank_f__Saprospiraceae;s__unclassified_g__norank_f__Saprospiraceae; OTU242	0	3	0	0	0	0	0	0	0	0	0	0	0	0	0	0	0	0	0
d__Bacteria;k__norank_d__Bacteria;p__Gemmatimonadota;c__Gemmatimonadetes;o__Gemmatimonadales;f__Gemmatimonadaceae;g__Gemmatimonas;s__uncultured_soil_bacterium_g__Gemmatimonas; OTU243	0	108	0	8	0	0	0	0	0	0	0	0	16	6	3	0	0	0	0
d__Bacteria;k__norank_d__Bacteria;p__Actinobacteriota;c__Acidimicrobiia;o__norank_c__Acidimicrobiia;f__norank_o__norank_c__Acidimicrobiia;g__norank_f__norank_o__norank_c__Acidimicrobiia;s__metagenome_g__norank_f__norank_o__norank_c__Acidimicrobiia; OTU244	0	2	0	0	1	0	0	0	0	0	0	0	0	0	0	0	0	0	0
d__Bacteria;k__norank_d__Bacteria;p__Gemmatimonadota;c__Gemmatimonadetes;o__Gemmatimonadales;f__Gemmatimonadaceae;g__Gemmatimonas;s__uncultured_bacterium_g__Gemmatimonas; OTU245	0	5	0	0	2	5	0	0	4	0	0	0	0	5	2	0	0	2	0
d__Bacteria;k__norank_d__Bacteria;p__Bdellovibrionota;c__Bdellovibrionia;o__Bdellovibrionales;f__Bdellovibrionaceae;g__Bdellovibrio;s__unclassified_g__Bdellovibrio; OTU246	0	23	0	0	0	0	0	0	0	0	0	0	0	0	0	0	0	0	0
d__Bacteria;k__norank_d__Bacteria;p__Bacteroidota;c__Bacteroidia;o__Cytophagales;f__Cyclobacteriaceae;g__Tunicatimonas;s__uncultured_bacterium_g__Tunicatimonas; OTU247	0	2	0	0	0	0	0	0	4	0	0	0	0	0	0	0	0	0	0
d__Bacteria;k__norank_d__Bacteria;p__Proteobacteria;c__Gammaproteobacteria;o__Burkholderiales;f__Nitrosomonadaceae;g__MND1;s__unclassified_g__MND1; OTU248	0	2	0	0	0	0	0	0	0	0	0	0	0	0	0	0	0	0	0
d__Bacteria;k__norank_d__Bacteria;p__Bdellovibrionota;c__Bdellovibrionia;o__Bdellovibrionales;f__Bdellovibrionaceae;g__Bdellovibrio;s__unclassified_g__Bdellovibrio; OTU249	0	4	0	0	0	0	0	0	0	0	0	0	0	0	0	0	0	0	0
d__Bacteria;k__norank_d__Bacteria;p__Actinobacteriota;c__Actinobacteria;o__Frankiales;f__Sporichthyaceae;g__Longivirga;s__uncultured_bacterium_g__Longivirga; OTU250	0	15	0	0	0	0	0	0	0	59	0	0	0	0	0	0	0	0	0
d__Bacteria;k__norank_d__Bacteria;p__Bacteroidota;c__Bacteroidia;o__Cytophagales;f__Hymenobacteraceae;g__Adhaeribacter;s__uncultured_bacterium_g__Adhaeribacter; OTU251	0	3	0	0	6	8	0	0	5	0	0	2	1	0	1	0	0	0	0
d__Bacteria;k__norank_d__Bacteria;p__Firmicutes;c__Bacilli;o__Bacillales;f__Bacillaceae;g__norank_f__Bacillaceae;s__uncultured_Firmicutes_bacterium_g__norank_f__Bacillaceae; OTU252	0	18	0	0	1	0	0	0	0	0	0	0	0	0	0	0	0	0	0
d__Bacteria;k__norank_d__Bacteria;p__Acidobacteriota;c__Vicinamibacteria;o__Vicinamibacterales;f__norank_o__Vicinamibacterales;g__norank_f__norank_o__Vicinamibacterales;s__uncultivated_soil_bacterium_clone_C028; OTU253	0	3	0	0	1	2	0	0	1	1	0	0	0	1	4	0	0	0	0
d__Bacteria;k__norank_d__Bacteria;p__Firmicutes;c__Clostridia;o__norank_c__Clostridia;f__Gracilibacteraceae;g__Lutispora;s__uncultured_bacterium_g__Lutispora; OTU254	0	1	0	0	1	0	0	0	0	0	0	0	0	0	0	0	0	0	0
d__Bacteria;k__norank_d__Bacteria;p__Firmicutes;c__Bacilli;o__Paenibacillales;f__Paenibacillaceae;g__Paenibacillus;s__unclassified_g__Paenibacillus; OTU255	0	2	0	0	0	0	0	0	0	0	0	0	0	0	0	0	0	0	0
d__Bacteria;k__norank_d__Bacteria;p__Actinobacteriota;c__Actinobacteria;o__Micrococcales;f__Intrasporangiaceae;g__unclassified_f__Intrasporangiaceae;s__unclassified_f__Intrasporangiaceae; OTU256	0	2	0	0	0	0	0	0	0	0	0	0	0	0	0	0	0	0	0
d__Bacteria;k__norank_d__Bacteria;p__Bacteroidota;c__Kapabacteria;o__Kapabacteriales;f__norank_o__Kapabacteriales;g__norank_f__norank_o__Kapabacteriales;s__uncultured_bacterium_g__norank_f__norank_o__Kapabacteriales; OTU257	0	10	0	0	0	0	0	0	0	0	0	0	0	0	1	0	0	0	0
d__Bacteria;k__norank_d__Bacteria;p__Proteobacteria;c__Gammaproteobacteria;o__Burkholderiales;f__Comamonadaceae;g__Ramlibacter;s__unclassified_g__Ramlibacter; OTU258	0	3	2	0	21	4	0	0	24	0	1	4	0	2	4	0	0	0	2
d__Bacteria;k__norank_d__Bacteria;p__Planctomycetota;c__Planctomycetes;o__Isosphaerales;f__Isosphaeraceae;g__Tundrisphaera;s__uncultured_planctomycete_g__Tundrisphaera; OTU259	0	1	0	0	1	2	0	0	1	0	0	0	0	0	0	0	0	0	0
d__Bacteria;k__norank_d__Bacteria;p__Bdellovibrionota;c__Bdellovibrionia;o__Bdellovibrionales;f__Bdellovibrionaceae;g__Bdellovibrio;s__Bdellovibrio_exovorus_JSS; OTU260	0	13	0	0	0	0	0	0	0	0	0	0	0	0	0	0	0	0	0
d__Bacteria;k__norank_d__Bacteria;p__Proteobacteria;c__Alphaproteobacteria;o__Rhodospirillales;f__norank_o__Rhodospirillales;g__norank_f__norank_o__Rhodospirillales;s__metagenome_g__norank_f__norank_o__Rhodospirillales; OTU261	0	3	0	0	0	0	0	0	0	0	0	0	0	0	0	3	0	0	7
d__Bacteria;k__norank_d__Bacteria;p__Bacteroidota;c__Bacteroidia;o__Sphingobacteriales;f__env.OPS_17;g__norank_f__env.OPS_17;s__unclassified_g__norank_f__env.OPS_17; OTU262	0	7	0	0	0	0	0	0	0	0	0	0	0	0	0	0	0	0	0
d__Bacteria;k__norank_d__Bacteria;p__Actinobacteriota;c__Actinobacteria;o__Streptomycetales;f__Streptomycetaceae;g__Streptomyces;s__unclassified_g__Streptomyces; OTU263	0	4	0	0	0	1	0	0	0	1	0	0	0	0	0	0	0	0	0
d__Bacteria;k__norank_d__Bacteria;p__Actinobacteriota;c__Actinobacteria;o__Micrococcales;f__Microbacteriaceae;g__Agromyces;s__uncultured_bacterium_g__Agromyces; OTU264	0	2	0	0	3	1	0	0	0	1	0	0	0	0	0	0	0	0	0
d__Bacteria;k__norank_d__Bacteria;p__Proteobacteria;c__Gammaproteobacteria;o__Ga0077536;f__norank_o__Ga0077536;g__norank_f__norank_o__Ga0077536;s__unclassified_g__norank_f__norank_o__Ga0077536; OTU265	0	17	0	0	0	0	0	0	0	0	0	0	0	0	0	0	0	0	0
d__Bacteria;k__norank_d__Bacteria;p__Desulfobacterota;c__Desulfuromonadia;o__Bradymonadales;f__norank_o__Bradymonadales;g__norank_f__norank_o__Bradymonadales;s__uncultured_bacterium_g__norank_f__norank_o__Bradymonadales; OTU266	0	3	0	0	0	0	0	0	0	0	0	0	0	0	0	0	0	0	0
d__Bacteria;k__norank_d__Bacteria;p__Desulfobacterota;c__Desulfovibrionia;o__Desulfovibrionales;f__Desulfovibrionaceae;g__Desulfovibrio;s__unclassified_g__Desulfovibrio; OTU267	2	4	0	0	0	0	0	0	0	0	0	0	0	0	0	0	0	0	0
d__Bacteria;k__norank_d__Bacteria;p__Actinobacteriota;c__Acidimicrobiia;o__Microtrichales;f__Iamiaceae;g__Iamia;s__unclassified_g__Iamia; OTU268	0	3	0	0	1	0	0	0	0	0	0	0	0	0	0	0	0	0	0
d__Bacteria;k__norank_d__Bacteria;p__Gemmatimonadota;c__S0134_terrestrial_group;o__norank_c__S0134_terrestrial_group;f__norank_o__norank_c__S0134_terrestrial_group;g__norank_f__norank_o__norank_c__S0134_terrestrial_group;s__metagenome_g__norank_f__norank_o__norank_c__S0134_terrestrial_group; OTU269	0	3	0	0	7	6	0	0	6	0	0	1	0	0	0	0	0	0	0
d__Bacteria;k__norank_d__Bacteria;p__Bacteroidota;c__Bacteroidia;o__Flavobacteriales;f__Flavobacteriaceae;g__Antarcticibacterium;s__unclassified_g__Antarcticibacterium; OTU270	0	6	1	0	0	0	0	0	0	1	0	0	0	0	0	0	0	0	0
d__Bacteria;k__norank_d__Bacteria;p__Myxococcota;c__Polyangia;o__Polyangiales;f__Polyangiaceae;g__Pajaroellobacter;s__metagenome_g__Pajaroellobacter; OTU271	0	9	0	2	0	2	0	0	0	7	0	0	0	3	2	0	0	0	0
d__Bacteria;k__norank_d__Bacteria;p__Actinobacteriota;c__Acidimicrobiia;o__norank_c__Acidimicrobiia;f__norank_o__norank_c__Acidimicrobiia;g__norank_f__norank_o__norank_c__Acidimicrobiia;s__uncultured_Acidimicrobiia_bacterium_g__norank; OTU272	2	422	6	0	0	46	34	0	0	6	15	12	1	0	174	247	0	2	10
d__Bacteria;k__norank_d__Bacteria;p__Bacteroidota;c__Kapabacteria;o__Kapabacteriales;f__norank_o__Kapabacteriales;g__norank_f__norank_o__Kapabacteriales;s__unclassified_g__norank_f__norank_o__Kapabacteriales; OTU273	0	5	0	0	0	0	0	0	0	0	0	0	0	0	0	0	0	0	0
d__Bacteria;k__norank_d__Bacteria;p__Firmicutes;c__Bacilli;o__Bacillales;f__unclassified_o__Bacillales;g__unclassified_o__Bacillales;s__unclassified_o__Bacillales; OTU274	0	4	0	0	0	0	0	0	2	0	0	0	0	0	0	0	0	0	0
d__Bacteria;k__norank_d__Bacteria;p__Gemmatimonadota;c__Gemmatimonadetes;o__Gemmatimonadales;f__Gemmatimonadaceae;g__unclassified_f__Gemmatimonadaceae;s__unclassified_f__Gemmatimonadaceae; OTU275	0	1	1	0	25	3	0	0	17	0	0	0	0	0	1	0	0	1	1
d__Bacteria;k__norank_d__Bacteria;p__Chloroflexi;c__Anaerolineae;o__RBG-13-54-9;f__norank_o__RBG-13-54-9;g__norank_f__norank_o__RBG-13-54-9;s__uncultured_planctomycete_g__norank_f__norank_o__RBG-13-54-9; OTU276	0	1	0	1	0	0	0	0	0	0	2	0	0	0	0	0	1	0	0
d__Bacteria;k__norank_d__Bacteria;p__Actinobacteriota;c__Actinobacteria;o__Propionibacteriales;f__Nocardioidaceae;g__Actinopolymorpha;s__uncultured_bacterium_g__Actinopolymorpha; OTU277	0	4	0	0	0	5	0	0	1	0	0	0	0	0	0	0	0	0	0
d__Bacteria;k__norank_d__Bacteria;p__Armatimonadota;c__Chthonomonadetes;o__Chthonomonadales;f__Chthonomonadaceae;g__Chthonomonas;s__uncultured_bacterium_g__Chthonomonas; OTU278	0	4	0	0	0	0	0	0	0	0	0	0	0	0	0	0	0	0	0
d__Bacteria;k__norank_d__Bacteria;p__Proteobacteria;c__Alphaproteobacteria;o__Rhizobiales;f__Beijerinckiaceae;g__Roseiarcus;s__unclassified_g__Roseiarcus; OTU279	0	8	0	0	0	0	0	0	0	0	0	0	0	3	0	0	0	0	0
d__Bacteria;k__norank_d__Bacteria;p__Planctomycetota;c__OM190;o__norank_c__OM190;f__norank_o__norank_c__OM190;g__norank_f__norank_o__norank_c__OM190;s__uncultured_bacterium_g__norank_f__norank_o__norank_c__OM190; OTU280	0	4	0	0	0	0	0	0	0	0	0	0	0	0	0	0	0	0	0
d__Bacteria;k__norank_d__Bacteria;p__Bacteroidota;c__Bacteroidia;o__Cytophagales;f__Cyclobacteriaceae;g__Cesiribacter;s__uncultured_bacterium_g__Cesiribacter; OTU281	0	5	0	0	0	0	0	0	0	0	0	0	0	0	0	0	0	0	0
d__Bacteria;k__norank_d__Bacteria;p__Firmicutes;c__norank_p__Firmicutes;o__norank_c__norank_p__Firmicutes;f__norank_o__norank_c__norank_p__Firmicutes;g__norank_f__norank_o__norank_c__norank_p__Firmicutes;s__uncultured_bacterium_g__norank_f__norank_o__norank_c__norank_p__Firmicutes; OTU282	0	8	0	0	0	0	0	0	0	0	0	0	0	0	0	0	0	0	0
d__Bacteria;k__norank_d__Bacteria;p__Proteobacteria;c__Gammaproteobacteria;o__Burkholderiales;f__Sutterellaceae;g__AAP99;s__unclassified_g__AAP99; OTU283	0	3	0	0	0	0	0	0	0	0	0	0	0	0	0	0	0	0	0
d__Bacteria;k__norank_d__Bacteria;p__Myxococcota;c__Polyangia;o__Polyangiales;f__Sandaracinaceae;g__Sandaracinus;s__uncultured_bacterium_g__Sandaracinus; OTU284	0	1	0	0	3	0	0	0	1	0	0	0	0	0	0	0	0	0	0
d__Bacteria;k__norank_d__Bacteria;p__Proteobacteria;c__Alphaproteobacteria;o__Rhodobacterales;f__Rhodobacteraceae;g__Limibaculum;s__uncultured_bacterium_g__Limibaculum; OTU285	0	2	0	0	0	1	0	0	5	0	0	0	0	0	0	0	0	0	0
d__Bacteria;k__norank_d__Bacteria;p__Bdellovibrionota;c__Oligoflexia;o__Silvanigrellales;f__Silvanigrellaceae;g__Silvanigrella;s__metagenome_g__Silvanigrella; OTU286	0	2	0	0	0	0	0	0	0	0	0	0	0	0	0	0	0	0	0
d__Bacteria;k__norank_d__Bacteria;p__Bdellovibrionota;c__Bdellovibrionia;o__Bdellovibrionales;f__Bdellovibrionaceae;g__Bdellovibrio;s__uncultured_bacterium_g__Bdellovibrio; OTU287	0	8	0	0	0	0	0	0	0	0	0	0	0	0	0	0	0	0	0
d__Bacteria;k__norank_d__Bacteria;p__Actinobacteriota;c__Actinobacteria;o__0319-7L14;f__norank_o__0319-7L14;g__norank_f__norank_o__0319-7L14;s__uncultured_bacterium_g__norank_f__norank_o__0319-7L14; OTU288	0	2	0	0	6	0	0	0	1	0	0	0	0	0	0	0	0	0	0
d__Bacteria;k__norank_d__Bacteria;p__Actinobacteriota;c__Actinobacteria;o__Propionibacteriales;f__Nocardioidaceae;g__Nocardioides;s__uncultured_bacterium_g__Nocardioides; OTU289	0	2	1	0	6	1	0	0	0	1	0	0	0	1	0	0	0	0	1
d__Bacteria;k__norank_d__Bacteria;p__Firmicutes;c__Clostridia;o__Oscillospirales;f__Ruminococcaceae;g__Caproiciproducens;s__unclassified_g__Caproiciproducens; OTU290	0	2	0	0	0	0	0	0	0	0	0	0	0	0	0	0	0	0	0
d__Bacteria;k__norank_d__Bacteria;p__Proteobacteria;c__Gammaproteobacteria;o__Burkholderiales;f__Nitrosomonadaceae;g__MND1;s__uncultured_beta_proteobacterium_g__MND1; OTU291	0	3	0	0	0	0	0	0	0	0	0	0	0	0	0	0	0	0	0
d__Bacteria;k__norank_d__Bacteria;p__Myxococcota;c__Polyangia;o__Polyangiales;f__Sandaracinaceae;g__norank_f__Sandaracinaceae;s__metagenome_g__norank_f__Sandaracinaceae; OTU292	0	1	0	0	0	1	0	0	3	0	0	1	0	0	0	0	0	0	0
d__Bacteria;k__norank_d__Bacteria;p__Chloroflexi;c__Dehalococcoidia;o__S085;f__norank_o__S085;g__norank_f__norank_o__S085;s__uncultured_bacterium_g__norank_f__norank_o__S085; OTU293	0	14	0	0	0	0	0	0	0	0	0	0	0	0	0	0	0	0	0
d__Bacteria;k__norank_d__Bacteria;p__Armatimonadota;c__Fimbriimonadia;o__Fimbriimonadales;f__Fimbriimonadaceae;g__norank_f__Fimbriimonadaceae;s__unclassified_g__norank_f__Fimbriimonadaceae; OTU294	0	18	0	0	2	0	0	0	0	0	0	0	0	0	0	0	0	0	0
d__Bacteria;k__norank_d__Bacteria;p__Verrucomicrobiota;c__Verrucomicrobiae;o__Pedosphaerales;f__Pedosphaeraceae;g__norank_f__Pedosphaeraceae;s__metagenome_g__norank_f__Pedosphaeraceae; OTU295	0	7	0	0	0	0	0	0	0	0	0	0	0	0	0	0	0	0	0
d__Bacteria;k__norank_d__Bacteria;p__Firmicutes;c__Bacilli;o__Paenibacillales;f__Paenibacillaceae;g__Paenibacillus;s__unclassified_g__Paenibacillus; OTU296	0	5	0	0	0	0	0	0	0	0	0	0	0	0	0	0	0	0	0
d__Bacteria;k__norank_d__Bacteria;p__Firmicutes;c__Bacilli;o__Paenibacillales;f__Paenibacillaceae;g__Paenibacillus;s__unclassified_g__Paenibacillus; OTU297	4	35	1	0	12	9	0	0	4	1	0	0	1	2	0	0	0	12	0
d__Bacteria;k__norank_d__Bacteria;p__Bacteroidota;c__Bacteroidia;o__Flavobacteriales;f__Flavobacteriaceae;g__Antarcticibacterium;s__uncultured_bacterium_g__Antarcticibacterium; OTU298	0	6	0	0	0	0	0	0	0	0	0	0	0	0	0	0	0	0	0
d__Bacteria;k__norank_d__Bacteria;p__Acidobacteriota;c__Acidobacteriae;o__norank_c__Acidobacteriae;f__norank_o__norank_c__Acidobacteriae;g__Paludibaculum;s__uncultured_bacterium_g__Paludibaculum; OTU299	0	19	0	0	0	0	0	0	0	0	0	0	0	0	0	0	0	0	27
d__Bacteria;k__norank_d__Bacteria;p__Actinobacteriota;c__Actinobacteria;o__Frankiales;f__Geodermatophilaceae;g__Antricoccus;s__uncultured_bacterium_g__Antricoccus; OTU300	0	5	6	0	0	0	0	0	0	0	0	0	0	2	0	0	0	0	0
d__Bacteria;k__norank_d__Bacteria;p__Actinobacteriota;c__Thermoleophilia;o__Gaiellales;f__norank_o__Gaiellales;g__norank_f__norank_o__Gaiellales;s__metagenome_g__norank_f__norank_o__Gaiellales; OTU301	0	25	0	0	0	0	0	0	0	0	0	0	0	0	0	0	0	0	0
d__Bacteria;k__norank_d__Bacteria;p__Firmicutes;c__Bacilli;o__Bacillales;f__Bacillaceae;g__Halobacillus;s__unclassified_g__Halobacillus; OTU302	0	14	0	0	0	0	0	0	0	0	0	0	0	0	0	0	0	0	0
d__Bacteria;k__norank_d__Bacteria;p__Proteobacteria;c__Gammaproteobacteria;o__MBMPE27;f__norank_o__MBMPE27;g__norank_f__norank_o__MBMPE27;s__uncultured_bacterium_g__norank_f__norank_o__MBMPE27; OTU303	0	11	0	0	0	0	2	0	0	0	0	0	0	0	0	0	0	0	0
d__Bacteria;k__norank_d__Bacteria;p__Actinobacteriota;c__Actinobacteria;o__Frankiales;f__Sporichthyaceae;g__Sporichthya;s__Sporichthya_polymorpha_g__Sporichthya; OTU304	0	2	0	0	1	2	0	0	0	13	1	0	2	12	31	6	0	1	0
d__Bacteria;k__norank_d__Bacteria;p__Patescibacteria;c__Saccharimonadia;o__Saccharimonadales;f__norank_o__Saccharimonadales;g__norank_f__norank_o__Saccharimonadales;s__uncultured_Epsilonproteobacteria_bacterium_g__norank_f__norank_o__Saccharimonadales; OTU305	0	1	0	0	0	0	0	0	0	41	0	0	0	0	0	0	0	0	0
d__Bacteria;k__norank_d__Bacteria;p__Planctomycetota;c__Planctomycetes;o__Gemmatales;f__Gemmataceae;g__norank_f__Gemmataceae;s__unclassified_g__norank_f__Gemmataceae; OTU306	0	2	0	0	0	2	0	0	0	0	0	0	0	0	0	0	0	0	0
d__Bacteria;k__norank_d__Bacteria;p__Patescibacteria;c__Saccharimonadia;o__Saccharimonadales;f__LWQ8;g__norank_f__LWQ8;s__metagenome_g__norank_f__LWQ8; OTU307	0	7	0	0	0	0	0	0	0	0	0	0	0	0	0	0	0	0	0
d__Bacteria;k__norank_d__Bacteria;p__Patescibacteria;c__Saccharimonadia;o__Saccharimonadales;f__LWQ8;g__norank_f__LWQ8;s__metagenome_g__norank_f__LWQ8; OTU308	0	159	0	1	0	0	0	0	0	0	0	0	0	0	0	0	0	0	0
d__Bacteria;k__norank_d__Bacteria;p__Myxococcota;c__Polyangia;o__Haliangiales;f__Haliangiaceae;g__Haliangium;s__unclassified_g__Haliangium; OTU309	0	3	0	2	0	0	0	0	0	0	0	0	0	0	0	0	0	0	0
d__Bacteria;k__norank_d__Bacteria;p__Firmicutes;c__Bacilli;o__Alicyclobacillales;f__Alicyclobacillaceae;g__Tumebacillus;s__uncultured_bacterium_g__Tumebacillus; OTU310	16	13	0	1	1	17	0	0	1	0	0	0	0	0	0	0	0	0	0
d__Bacteria;k__norank_d__Bacteria;p__Deinococcota;c__Deinococci;o__Deinococcales;f__Trueperaceae;g__Truepera;s__uncultured_Deinococcales_bacterium; OTU311	0	2	0	0	0	0	0	0	0	0	0	1	0	0	0	0	0	0	0
d__Bacteria;k__norank_d__Bacteria;p__Actinobacteriota;c__Thermoleophilia;o__Solirubrobacterales;f__67-14;g__norank_f__67-14;s__metagenome_g__norank_f__67-14; OTU312	10	81	0	6	1	22	13	0	0	68	2	6	10	174	374	328	0	10	0
d__Bacteria;k__norank_d__Bacteria;p__Patescibacteria;c__Saccharimonadia;o__Saccharimonadales;f__norank_o__Saccharimonadales;g__norank_f__norank_o__Saccharimonadales;s__uncultured_bacterium_g__norank_f__norank_o__Saccharimonadales; OTU313	0	61	0	0	0	0	0	0	1	0	0	0	0	0	0	0	0	0	0
d__Bacteria;k__norank_d__Bacteria;p__Bdellovibrionota;c__Oligoflexia;o__Oligoflexales;f__norank_o__Oligoflexales;g__norank_f__norank_o__Oligoflexales;s__uncultured_bacterium_g__norank_f__norank_o__Oligoflexales; OTU314	0	8	0	0	2	0	0	0	0	0	0	0	0	0	0	0	0	0	0
d__Bacteria;k__norank_d__Bacteria;p__Bacteroidota;c__Bacteroidia;o__Sphingobacteriales;f__env.OPS_17;g__norank_f__env.OPS_17;s__metagenome_g__norank_f__env.OPS_17; OTU315	0	9	0	0	0	0	0	0	0	0	0	0	0	0	0	0	0	0	0
d__Bacteria;k__norank_d__Bacteria;p__Actinobacteriota;c__Acidimicrobiia;o__Microtrichales;f__Iamiaceae;g__Iamia;s__uncultured_bacterium_g__Iamia; OTU316	0	8	0	1	7	8	0	0	0	5	0	0	9	21	6	6	0	0	0
d__Bacteria;k__norank_d__Bacteria;p__Bacteroidota;c__Bacteroidia;o__Chitinophagales;f__Chitinophagaceae;g__Flavisolibacter;s__uncultured_bacterium_g__Flavisolibacter; OTU317	0	2	1	1	12	1	0	0	6	0	2	1	2	0	0	0	0	0	0
d__Bacteria;k__norank_d__Bacteria;p__Patescibacteria;c__unclassified_p__Patescibacteria;o__unclassified_p__Patescibacteria;f__unclassified_p__Patescibacteria;g__unclassified_p__Patescibacteria;s__unclassified_p__Patescibacteria; OTU318	0	5	0	0	0	0	0	0	0	0	0	0	0	0	0	0	0	0	0
d__Bacteria;k__norank_d__Bacteria;p__Firmicutes;c__Symbiobacteriia;o__Symbiobacteriales;f__Symbiobacteraceae;g__norank_f__Symbiobacteraceae;s__uncultured_bacterium_g__norank_f__Symbiobacteraceae; OTU319	0	11	0	0	2	0	0	0	0	0	0	0	0	0	0	0	0	0	0
d__Bacteria;k__norank_d__Bacteria;p__Patescibacteria;c__Saccharimonadia;o__Saccharimonadales;f__norank_o__Saccharimonadales;g__norank_f__norank_o__Saccharimonadales;s__unclassified_g__norank_f__norank_o__Saccharimonadales; OTU320	0	33	0	0	0	0	0	0	0	0	0	0	0	0	0	0	0	0	0
d__Bacteria;k__norank_d__Bacteria;p__Firmicutes;c__Clostridia;o__Peptostreptococcales-Tissierellales;f__norank_o__Peptostreptococcales-Tissierellales;g__Tissierella;s__unclassified_g__Tissierella; OTU321	0	23	0	2	1	5	0	0	0	0	0	0	7	8	2	1	0	0	0
d__Bacteria;k__norank_d__Bacteria;p__Chloroflexi;c__Chloroflexia;o__Thermomicrobiales;f__JG30-KF-CM45;g__norank_f__JG30-KF-CM45;s__uncultured_bacterium_g__norank_f__JG30-KF-CM45; OTU322	0	2	0	0	0	0	0	0	0	0	0	0	0	0	0	0	0	0	0
d__Bacteria;k__norank_d__Bacteria;p__Firmicutes;c__Bacilli;o__Bacillales;f__Bacillaceae;g__Bacillus;s__unclassified_g__Bacillus; OTU323	0	11	0	0	1	1	0	0	1	0	0	0	0	0	0	0	0	0	0
d__Bacteria;k__norank_d__Bacteria;p__Firmicutes;c__Bacilli;o__Paenibacillales;f__Paenibacillaceae;g__norank_f__Paenibacillaceae;s__uncultured_bacterium_g__norank_f__Paenibacillaceae; OTU324	0	22	0	0	0	0	0	0	0	0	0	0	0	0	0	0	0	0	0
d__Bacteria;k__norank_d__Bacteria;p__Proteobacteria;c__Gammaproteobacteria;o__Burkholderiales;f__Neisseriaceae;g__norank_f__Neisseriaceae;s__Neisseriaceae_bacterium_DSM_100970; OTU325	0	2	0	0	0	0	0	0	0	0	0	0	0	0	0	0	0	0	0
d__Bacteria;k__norank_d__Bacteria;p__Proteobacteria;c__Gammaproteobacteria;o__Steroidobacterales;f__Steroidobacteraceae;g__Steroidobacter;s__unclassified_g__Steroidobacter; OTU326	0	2	0	1	6	3	0	0	1	0	0	0	0	0	0	0	0	1	0
d__Bacteria;k__norank_d__Bacteria;p__Bacteroidota;c__Kapabacteria;o__Kapabacteriales;f__norank_o__Kapabacteriales;g__norank_f__norank_o__Kapabacteriales;s__metagenome_g__norank_f__norank_o__Kapabacteriales; OTU327	0	25	0	0	0	0	0	0	0	0	0	0	0	0	0	0	0	0	0
d__Bacteria;k__norank_d__Bacteria;p__Gemmatimonadota;c__Gemmatimonadetes;o__Gemmatimonadales;f__Gemmatimonadaceae;g__norank_f__Gemmatimonadaceae;s__Gemmatimonadetes_bacterium_WY71; OTU328	0	8	0	0	14	2	0	0	2	0	0	0	0	13	0	0	0	4	0
d__Bacteria;k__norank_d__Bacteria;p__Bacteroidota;c__Bacteroidia;o__Chitinophagales;f__Chitinophagaceae;g__norank_f__Chitinophagaceae;s__metagenome_g__norank_f__Chitinophagaceae; OTU329	0	3	0	0	0	0	0	0	0	0	0	0	0	0	0	0	0	0	0
d__Bacteria;k__norank_d__Bacteria;p__Firmicutes;c__Bacilli;o__Paenibacillales;f__Paenibacillaceae;g__Paenibacillus;s__unclassified_g__Paenibacillus; OTU330	0	8	0	0	0	0	0	0	0	0	0	0	0	0	0	0	0	0	0
d__Bacteria;k__norank_d__Bacteria;p__Firmicutes;c__Clostridia;o__Clostridiales;f__Caloramatoraceae;g__Fonticella;s__uncultured_bacterium_g__Fonticella; OTU331	5	10	0	0	0	0	0	0	0	0	0	0	0	0	0	0	0	1	0
d__Bacteria;k__norank_d__Bacteria;p__Actinobacteriota;c__Actinobacteria;o__Frankiales;f__Sporichthyaceae;g__hgcI_clade;s__uncultured_Actinomycetales_bacterium_g__hgcI_clade; OTU332	1	30	8	3	0	80	34	0	11	41	30	4	20	8	164	4	0	0	653
d__Bacteria;k__norank_d__Bacteria;p__Bacteroidota;c__Bacteroidia;o__Bacteroidales;f__Prevotellaceae;g__Prevotellaceae_UCG-001;s__unclassified_g__Prevotellaceae_UCG-001; OTU333	0	3	0	0	0	0	0	0	0	0	0	0	0	0	0	0	0	0	0
d__Bacteria;k__norank_d__Bacteria;p__Firmicutes;c__Symbiobacteriia;o__Symbiobacteriales;f__Symbiobacteraceae;g__norank_f__Symbiobacteraceae;s__uncultured_bacterium_g__norank_f__Symbiobacteraceae; OTU334	0	4	0	0	1	0	0	0	0	0	0	0	0	0	0	0	0	0	0
d__Bacteria;k__norank_d__Bacteria;p__Bacteroidota;c__Bacteroidia;o__Sphingobacteriales;f__KD3-93;g__norank_f__KD3-93;s__uncultured_Bacteroidetes_bacterium_g__norank_f__KD3-93; OTU335	0	3	0	0	0	0	0	0	2	0	0	0	0	0	0	0	0	0	0
d__Bacteria;k__norank_d__Bacteria;p__Bacteroidota;c__Bacteroidia;o__Cytophagales;f__Hymenobacteraceae;g__unclassified_f__Hymenobacteraceae;s__unclassified_f__Hymenobacteraceae; OTU336	0	3	0	0	0	2	0	0	0	0	1	0	0	0	0	0	0	0	0
d__Bacteria;k__norank_d__Bacteria;p__Bacteroidota;c__Bacteroidia;o__Sphingobacteriales;f__env.OPS_17;g__norank_f__env.OPS_17;s__unclassified_g__norank_f__env.OPS_17; OTU337	0	2	0	0	0	0	0	0	0	0	0	0	0	0	0	0	0	0	0
d__Bacteria;k__norank_d__Bacteria;p__Bacteroidota;c__Bacteroidia;o__Chitinophagales;f__Chitinophagaceae;g__Segetibacter;s__unclassified_g__Segetibacter; OTU338	0	3	3	0	4	0	0	0	0	0	0	0	0	0	0	0	0	0	0
d__Bacteria;k__norank_d__Bacteria;p__Actinobacteriota;c__Actinobacteria;o__unclassified_c__Actinobacteria;f__unclassified_c__Actinobacteria;g__unclassified_c__Actinobacteria;s__unclassified_c__Actinobacteria; OTU339	0	1	0	0	4	2	0	0	2	1	0	0	1	0	1	0	0	0	0
d__Bacteria;k__norank_d__Bacteria;p__Firmicutes;c__Desulfotomaculia;o__Desulfotomaculales;f__norank_o__Desulfotomaculales;g__Desulfotomaculum;s__unclassified_g__Desulfotomaculum; OTU340	0	4	0	0	0	0	0	0	0	0	0	0	0	0	0	0	0	0	0
d__Bacteria;k__norank_d__Bacteria;p__Proteobacteria;c__Gammaproteobacteria;o__Nitrosococcales;f__Nitrosococcaceae;g__SZB85;s__uncultured_bacterium_g__SZB85; OTU341	0	1	0	0	1	2	0	0	4	0	0	0	0	0	0	0	0	0	0
d__Bacteria;k__norank_d__Bacteria;p__Patescibacteria;c__Saccharimonadia;o__Saccharimonadales;f__LWQ8;g__norank_f__LWQ8;s__unclassified_g__norank_f__LWQ8; OTU342	0	2	0	0	0	0	0	0	0	0	0	0	0	0	0	0	0	0	0
d__Bacteria;k__norank_d__Bacteria;p__Bacteroidota;c__Bacteroidia;o__Bacteroidetes_VC2.1_Bac22;f__norank_o__Bacteroidetes_VC2.1_Bac22;g__norank_f__norank_o__Bacteroidetes_VC2.1_Bac22;s__metagenome_g__norank_f__norank_o__Bacteroidetes_VC2.1_Bac22; OTU343	0	4	0	0	0	0	0	0	0	0	0	0	0	0	0	0	0	0	0
d__Bacteria;k__norank_d__Bacteria;p__Bacteroidota;c__Bacteroidia;o__Cytophagales;f__Hymenobacteraceae;g__Hymenobacter;s__unclassified_g__Hymenobacter; OTU344	0	5	0	0	1	0	0	0	0	3	0	0	0	0	0	0	0	0	1
d__Bacteria;k__norank_d__Bacteria;p__Actinobacteriota;c__Actinobacteria;o__0319-7L14;f__norank_o__0319-7L14;g__norank_f__norank_o__0319-7L14;s__uncultured_bacterium_g__norank_f__norank_o__0319-7L14; OTU345	0	2	1	0	10	8	0	0	2	0	0	0	0	0	0	0	0	0	0
d__Bacteria;k__norank_d__Bacteria;p__Cyanobacteria;c__Cyanobacteriia;o__Phormidesmiales;f__Nodosilineaceae;g__Nodosilinea_PCC-7104;s__uncultured_bacterium_g__Nodosilinea_PCC-7104; OTU346	0	3	1	1	0	2	0	0	3	0	0	0	0	0	0	0	0	0	0
d__Bacteria;k__norank_d__Bacteria;p__Proteobacteria;c__Gammaproteobacteria;o__Diplorickettsiales;f__Diplorickettsiaceae;g__Aquicella;s__unclassified_g__Aquicella; OTU347	0	3	0	0	0	0	0	0	0	0	0	0	0	0	0	0	0	0	0
d__Bacteria;k__norank_d__Bacteria;p__Proteobacteria;c__Gammaproteobacteria;o__KI89A_clade;f__norank_o__KI89A_clade;g__norank_f__norank_o__KI89A_clade;s__uncultured_deep-sea_bacterium_g__norank_f__norank_o__KI89A_clade; OTU348	0	2	0	0	0	0	0	0	0	0	0	0	0	0	0	0	0	0	0
d__Bacteria;k__norank_d__Bacteria;p__Proteobacteria;c__Gammaproteobacteria;o__Steroidobacterales;f__Steroidobacteraceae;g__Steroidobacter;s__metagenome_g__Steroidobacter; OTU349	0	1	0	0	5	2	0	0	2	4	0	0	0	0	0	0	0	0	0
d__Bacteria;k__norank_d__Bacteria;p__Bacteroidota;c__Bacteroidia;o__Cytophagales;f__MWH-CFBk5;g__norank_f__MWH-CFBk5;s__Nafulsella_sp.; OTU350	0	4	0	0	0	0	0	0	0	0	0	0	0	0	0	0	0	0	0
d__Bacteria;k__norank_d__Bacteria;p__unclassified_k__norank_d__Bacteria;c__unclassified_k__norank_d__Bacteria;o__unclassified_k__norank_d__Bacteria;f__unclassified_k__norank_d__Bacteria;g__unclassified_k__norank_d__Bacteria;s__unclassified_k__norank_d__Bacteria; OTU351	0	1	0	0	1	0	0	0	0	0	0	0	0	0	0	0	0	0	0
d__Bacteria;k__norank_d__Bacteria;p__Proteobacteria;c__Alphaproteobacteria;o__Defluviicoccales;f__Defluviicoccaceae;g__Defluviicoccus;s__unclassified_g__Defluviicoccus; OTU352	0	4	0	0	0	0	0	0	0	0	0	0	1	5	3	0	0	1	0
d__Bacteria;k__norank_d__Bacteria;p__Bdellovibrionota;c__Oligoflexia;o__Oligoflexales;f__norank_o__Oligoflexales;g__norank_f__norank_o__Oligoflexales;s__unclassified_g__norank_f__norank_o__Oligoflexales; OTU353	0	3	0	2	0	0	0	0	0	0	0	0	2	5	0	0	0	1	0
d__Bacteria;k__norank_d__Bacteria;p__Cyanobacteria;c__Cyanobacteriia;o__Cyanobacteriales;f__unclassified_o__Cyanobacteriales;g__unclassified_o__Cyanobacteriales;s__unclassified_o__Cyanobacteriales; OTU354	0	17	0	0	2	0	0	0	0	0	0	0	0	0	0	0	0	0	0
d__Bacteria;k__norank_d__Bacteria;p__Firmicutes;c__Clostridia;o__Eubacteriales;f__Eubacteriaceae;g__Eubacterium;s__unclassified_g__Eubacterium; OTU355	0	3	0	0	0	0	0	0	0	0	0	0	0	0	0	0	0	0	0
d__Bacteria;k__norank_d__Bacteria;p__Campilobacterota;c__Campylobacteria;o__Campylobacterales;f__Sulfurimonadaceae;g__Sulfuricurvum;s__unclassified_g__Sulfuricurvum; OTU356	0	5	0	0	0	0	0	0	0	0	0	0	0	0	0	0	0	0	0
d__Bacteria;k__norank_d__Bacteria;p__Bacteroidota;c__Bacteroidia;o__Flavobacteriales;f__Flavobacteriaceae;g__Flavobacterium;s__unclassified_g__Flavobacterium; OTU357	0	2	0	0	0	3	0	0	2	2	0	1	0	1	0	0	0	0	4
d__Bacteria;k__norank_d__Bacteria;p__Planctomycetota;c__Planctomycetes;o__Gemmatales;f__Gemmataceae;g__norank_f__Gemmataceae;s__metagenome_g__norank_f__Gemmataceae; OTU358	0	12	0	0	0	0	1	0	0	0	0	0	0	0	0	18	0	1	0
d__Bacteria;k__norank_d__Bacteria;p__Bacteroidota;c__Bacteroidia;o__Cytophagales;f__Cyclobacteriaceae;g__Catalinimonas;s__unclassified_g__Catalinimonas; OTU359	0	3	0	0	0	0	0	0	0	0	0	0	0	0	0	0	0	0	0
d__Bacteria;k__norank_d__Bacteria;p__Actinobacteriota;c__Acidimicrobiia;o__IMCC26256;f__norank_o__IMCC26256;g__norank_f__norank_o__IMCC26256;s__uncultured_bacterium_g__norank_f__norank_o__IMCC26256; OTU360	0	3	0	0	0	0	0	0	0	0	1	0	0	0	0	0	0	0	0
d__Bacteria;k__norank_d__Bacteria;p__Bdellovibrionota;c__Oligoflexia;o__0319-6G20;f__norank_o__0319-6G20;g__norank_f__norank_o__0319-6G20;s__unclassified_g__norank_f__norank_o__0319-6G20; OTU361	0	2	0	0	0	0	0	0	0	0	0	0	0	0	1	0	0	0	0
d__Bacteria;k__norank_d__Bacteria;p__Actinobacteriota;c__Actinobacteria;o__Corynebacteriales;f__Nocardiaceae;g__Williamsia;s__Williamsia_marianensis; OTU362	0	35	34	0	52	11	36	1	77	12	6	64	2	3	5	48	0	0	30
d__Bacteria;k__norank_d__Bacteria;p__Bacteroidota;c__Bacteroidia;o__Sphingobacteriales;f__AKYH767;g__norank_f__AKYH767;s__uncultured_bacterium_g__norank_f__AKYH767; OTU363	0	7	0	0	0	0	0	0	0	0	0	0	0	0	0	0	0	0	1
d__Bacteria;k__norank_d__Bacteria;p__Proteobacteria;c__Alphaproteobacteria;o__Rhizobiales;f__Xanthobacteraceae;g__Pseudolabrys;s__uncultured_bacterium_g__Pseudolabrys; OTU364	0	25	0	0	16	4	0	0	1	9	0	0	0	2	0	5	0	1	0
d__Bacteria;k__norank_d__Bacteria;p__Firmicutes;c__Bacilli;o__Paenibacillales;f__Paenibacillaceae;g__norank_f__Paenibacillaceae;s__metagenome_g__norank_f__Paenibacillaceae; OTU365	4	5	0	0	8	2	0	0	3	0	0	0	0	0	0	0	0	0	0
d__Bacteria;k__norank_d__Bacteria;p__Proteobacteria;c__Gammaproteobacteria;o__Acidiferrobacterales;f__Acidiferrobacteraceae;g__Sulfurifustis;s__unclassified_g__Sulfurifustis; OTU366	9	91	0	0	0	1	0	0	0	0	0	0	0	0	0	0	0	0	0
d__Bacteria;k__norank_d__Bacteria;p__Firmicutes;c__Clostridia;o__Clostridiales;f__Caloramatoraceae;g__Fonticella;s__uncultured_bacterium_g__Fonticella; OTU367	0	17	0	0	1	3	0	0	0	0	0	0	0	0	0	0	0	0	0
d__Bacteria;k__norank_d__Bacteria;p__Proteobacteria;c__Gammaproteobacteria;o__Diplorickettsiales;f__Diplorickettsiaceae;g__Aquicella;s__metagenome_g__Aquicella; OTU368	0	27	0	0	0	0	0	0	0	0	0	0	0	1	2	0	0	0	0
d__Bacteria;k__norank_d__Bacteria;p__Firmicutes;c__Bacilli;o__Paenibacillales;f__Paenibacillaceae;g__unclassified_f__Paenibacillaceae;s__unclassified_f__Paenibacillaceae; OTU369	0	2	0	0	0	0	0	0	0	0	0	0	0	0	0	0	0	0	0
d__Bacteria;k__norank_d__Bacteria;p__Firmicutes;c__Clostridia;o__norank_c__Clostridia;f__Hungateiclostridiaceae;g__unclassified_f__Hungateiclostridiaceae;s__unclassified_f__Hungateiclostridiaceae; OTU370	0	3	0	0	0	1	0	0	0	0	0	0	0	0	0	0	0	0	0
d__Bacteria;k__norank_d__Bacteria;p__Proteobacteria;c__Gammaproteobacteria;o__Burkholderiales;f__Hydrogenophilaceae;g__Thiobacillus;s__uncultured_Thiobacillus_sp._g__Thiobacillus; OTU371	1	64	0	1	0	8	0	0	3	5	0	0	5	0	1	1	2	64	0
d__Bacteria;k__norank_d__Bacteria;p__Proteobacteria;c__Alphaproteobacteria;o__Rhodobacterales;f__Rhodobacteraceae;g__Amaricoccus;s__metagenome_g__Amaricoccus; OTU372	0	1	0	0	0	0	0	0	0	5	0	0	0	0	0	1	0	0	0
d__Bacteria;k__norank_d__Bacteria;p__Bacteroidota;c__Bacteroidia;o__Sphingobacteriales;f__env.OPS_17;g__norank_f__env.OPS_17;s__uncultured_Bacteroidetes_bacterium_g__norank_f__env.OPS_17; OTU373	0	6	0	0	0	0	0	0	0	0	0	0	0	0	0	0	0	0	0
d__Bacteria;k__norank_d__Bacteria;p__Verrucomicrobiota;c__Verrucomicrobiae;o__Pedosphaerales;f__Pedosphaeraceae;g__norank_f__Pedosphaeraceae;s__uncultured_bacterium_g__norank_f__Pedosphaeraceae; OTU374	0	7	0	0	0	0	0	0	0	0	0	0	0	0	0	0	0	0	0
d__Bacteria;k__norank_d__Bacteria;p__Acidobacteriota;c__Vicinamibacteria;o__Subgroup_17;f__norank_o__Subgroup_17;g__norank_f__norank_o__Subgroup_17;s__unclassified_g__norank_f__norank_o__Subgroup_17; OTU375	0	2	1	0	0	0	0	0	3	0	0	0	0	0	0	0	0	0	0
d__Bacteria;k__norank_d__Bacteria;p__Firmicutes;c__Bacilli;o__Paenibacillales;f__Paenibacillaceae;g__Paenibacillus;s__Paenibacillus_koleovorans; OTU376	1	7	0	0	1	1	0	0	0	0	0	0	0	1	0	0	0	0	0
d__Bacteria;k__norank_d__Bacteria;p__Bacteroidota;c__Bacteroidia;o__Cytophagales;f__Spirosomaceae;g__norank_f__Spirosomaceae;s__unclassified_g__norank_f__Spirosomaceae; OTU377	0	3	0	0	1	2	0	0	0	0	0	0	1	0	0	0	0	0	0
d__Bacteria;k__norank_d__Bacteria;p__Bacteroidota;c__Bacteroidia;o__Cytophagales;f__Hymenobacteraceae;g__Pontibacter;s__uncultured_bacterium_g__Pontibacter; OTU378	0	25	9	0	0	0	0	0	0	0	1	3	0	0	0	0	0	0	0
d__Bacteria;k__norank_d__Bacteria;p__Firmicutes;c__Bacilli;o__unclassified_c__Bacilli;f__unclassified_c__Bacilli;g__unclassified_c__Bacilli;s__unclassified_c__Bacilli; OTU379	2	2	0	0	0	0	0	0	0	0	0	1	0	0	0	0	0	0	0
d__Bacteria;k__norank_d__Bacteria;p__Bdellovibrionota;c__Oligoflexia;o__0319-6G20;f__norank_o__0319-6G20;g__norank_f__norank_o__0319-6G20;s__unclassified_g__norank_f__norank_o__0319-6G20; OTU380	0	5	0	0	0	0	0	0	0	0	0	0	0	0	0	2	0	0	0
d__Bacteria;k__norank_d__Bacteria;p__Firmicutes;c__Clostridia;o__Lachnospirales;f__Lachnospiraceae;g__norank_f__Lachnospiraceae;s__uncultured_Cellulosilyticum_sp._g__norank; OTU381	0	1	0	0	0	0	0	0	0	0	0	0	0	0	0	0	1	0	0
d__Bacteria;k__norank_d__Bacteria;p__Acidobacteriota;c__Vicinamibacteria;o__Vicinamibacterales;f__Vicinamibacteraceae;g__norank_f__Vicinamibacteraceae;s__unclassified_g__norank_f__Vicinamibacteraceae; OTU382	0	1	0	1	2	2	0	0	0	0	0	0	1	0	0	0	0	0	1
d__Bacteria;k__norank_d__Bacteria;p__Bacteroidota;c__Bacteroidia;o__Cytophagales;f__Hymenobacteraceae;g__Hymenobacter;s__unclassified_g__Hymenobacter; OTU383	0	3	4	0	2	0	0	0	0	1	6	11	1	0	0	0	0	0	15
d__Bacteria;k__norank_d__Bacteria;p__Cyanobacteria;c__Sericytochromatia;o__norank_c__Sericytochromatia;f__norank_o__norank_c__Sericytochromatia;g__norank_f__norank_o__norank_c__Sericytochromatia;s__unclassified_g__norank_f__norank_o__norank_c__Sericytochromatia; OTU384	0	2	0	0	1	12	0	0	1	0	0	0	0	0	0	0	0	0	0
d__Bacteria;k__norank_d__Bacteria;p__Bacteroidota;c__Bacteroidia;o__Chitinophagales;f__Chitinophagaceae;g__Ferruginibacter;s__metagenome_g__Ferruginibacter; OTU385	0	65	0	0	0	3	0	0	0	8	1	30	0	12	26	0	0	0	0
d__Bacteria;k__norank_d__Bacteria;p__Bdellovibrionota;c__Oligoflexia;o__Silvanigrellales;f__Silvanigrellaceae;g__Silvanigrella;s__unclassified_g__Silvanigrella; OTU386	0	4	0	0	0	0	0	0	0	0	0	0	0	0	2	0	0	0	0
d__Bacteria;k__norank_d__Bacteria;p__Proteobacteria;c__Gammaproteobacteria;o__Pseudomonadales;f__Moraxellaceae;g__norank_f__Moraxellaceae;s__unclassified_g__norank_f__Moraxellaceae; OTU387	0	48	0	0	0	0	0	0	0	0	0	0	0	0	0	3	0	0	114
d__Bacteria;k__norank_d__Bacteria;p__Actinobacteriota;c__Thermoleophilia;o__Solirubrobacterales;f__Solirubrobacteraceae;g__Conexibacter;s__unclassified_g__Conexibacter; OTU388	0	3	0	1	4	0	0	0	0	2	0	1	0	0	0	0	0	0	0
d__Bacteria;k__norank_d__Bacteria;p__Acidobacteriota;c__Holophagae;o__Holophagales;f__Holophagaceae;g__Holophaga;s__uncultured_Acidobacterium_sp._g__Holophaga; OTU389	0	702	0	1	0	0	0	0	0	0	0	0	0	0	0	0	0	0	0
d__Bacteria;k__norank_d__Bacteria;p__Chloroflexi;c__Anaerolineae;o__SBR1031;f__A4b;g__norank_f__A4b;s__wastewater_metagenome_g__norank_f__A4b; OTU390	1	4	0	0	0	0	0	0	0	0	0	0	0	0	0	0	0	0	0
d__Bacteria;k__norank_d__Bacteria;p__Proteobacteria;c__Gammaproteobacteria;o__Xanthomonadales;f__Rhodanobacteraceae;g__Dokdonella;s__metagenome_g__Dokdonella; OTU391	0	5	0	0	0	0	0	0	0	0	0	0	0	2	3	0	0	0	0
d__Bacteria;k__norank_d__Bacteria;p__Proteobacteria;c__Gammaproteobacteria;o__Burkholderiales;f__Comamonadaceae;g__unclassified_f__Comamonadaceae;s__unclassified_f__Comamonadaceae; OTU392	2	76	0	0	2	0	0	0	0	0	1	0	0	0	3	0	0	0	15
d__Bacteria;k__norank_d__Bacteria;p__Bdellovibrionota;c__Oligoflexia;o__0319-6G20;f__norank_o__0319-6G20;g__norank_f__norank_o__0319-6G20;s__metagenome_g__norank_f__norank_o__0319-6G20; OTU393	0	1	1	0	0	0	0	0	0	0	0	0	0	0	0	0	0	0	0
d__Bacteria;k__norank_d__Bacteria;p__Proteobacteria;c__Alphaproteobacteria;o__Rhizobiales;f__Rhizobiaceae;g__Mesorhizobium;s__metagenome_g__Mesorhizobium; OTU394	3	14	51	5	13	25	9	1	6	170	154	293	15	3	43	129	0	5	10
d__Bacteria;k__norank_d__Bacteria;p__Proteobacteria;c__Gammaproteobacteria;o__Coxiellales;f__Coxiellaceae;g__Coxiella;s__unclassified_g__Coxiella; OTU395	0	5	0	0	0	0	0	0	0	0	0	0	0	0	0	0	0	0	0
d__Bacteria;k__norank_d__Bacteria;p__Actinobacteriota;c__Actinobacteria;o__Euzebyales;f__Euzebyaceae;g__norank_f__Euzebyaceae;s__unclassified_g__norank_f__Euzebyaceae; OTU396	0	2	1	0	4	2	0	0	3	0	0	1	0	0	0	0	0	0	0
d__Bacteria;k__norank_d__Bacteria;p__Proteobacteria;c__Alphaproteobacteria;o__unclassified_c__Alphaproteobacteria;f__unclassified_c__Alphaproteobacteria;g__unclassified_c__Alphaproteobacteria;s__unclassified_c__Alphaproteobacteria; OTU397	0	1	0	0	5	3	0	0	0	0	0	0	0	0	0	0	0	0	0
d__Bacteria;k__norank_d__Bacteria;p__Acidobacteriota;c__Acidobacteriae;o__Bryobacterales;f__Bryobacteraceae;g__Bryobacter;s__Acidobacteria_bacterium_IGE-015; OTU398	0	21	0	0	0	0	0	0	0	12	0	0	0	0	1	0	0	0	0
d__Bacteria;k__norank_d__Bacteria;p__Chloroflexi;c__TK10;o__norank_c__TK10;f__norank_o__norank_c__TK10;g__norank_f__norank_o__norank_c__TK10;s__uncultured_Chloroflexus_sp._g__norank_f__norank_o__norank; OTU399	1	15	1	4	60	32	0	0	15	10	1	3	12	4	7	2	0	1	1
d__Bacteria;k__norank_d__Bacteria;p__Bacteroidota;c__Bacteroidia;o__Flavobacteriales;f__Flavobacteriaceae;g__Salinimicrobium;s__uncultured_Salinimicrobium_sp.; OTU400	0	8	0	0	0	0	0	0	0	0	0	0	0	0	0	0	0	0	0
d__Bacteria;k__norank_d__Bacteria;p__Proteobacteria;c__Alphaproteobacteria;o__Caulobacterales;f__Caulobacteraceae;g__norank_f__Caulobacteraceae;s__uncultured_Caulobacter_sp._g__norank; OTU401	0	6	0	0	3	0	0	0	1	0	0	0	0	0	0	0	0	0	2
d__Bacteria;k__norank_d__Bacteria;p__Actinobacteriota;c__Acidimicrobiia;o__Microtrichales;f__norank_o__Microtrichales;g__norank_f__norank_o__Microtrichales;s__uncultured_bacterium_g__norank_f__norank_o__Microtrichales; OTU402	0	2	0	0	1	1	0	0	1	0	0	0	0	0	0	0	0	0	0
d__Bacteria;k__norank_d__Bacteria;p__Proteobacteria;c__Gammaproteobacteria;o__Burkholderiales;f__Rhodocyclaceae;g__Sulfuritalea;s__uncultured_bacterium_g__Sulfuritalea; OTU403	0	5	0	1	0	0	0	0	0	0	0	0	3	0	0	0	0	0	0
d__Bacteria;k__norank_d__Bacteria;p__Verrucomicrobiota;c__Chlamydiae;o__Chlamydiales;f__unclassified_o__Chlamydiales;g__unclassified_o__Chlamydiales;s__unclassified_o__Chlamydiales; OTU404	0	4	0	0	0	0	0	0	0	0	0	0	0	0	0	0	0	0	0
d__Bacteria;k__norank_d__Bacteria;p__Proteobacteria;c__Alphaproteobacteria;o__Rhizobiales;f__Rhizobiaceae;g__Mesorhizobium;s__Mesorhizobium_ciceri; OTU405	8	214	91	8	20	17	18	0	7	153	137	219	150	19	28	130	0	73	13
d__Bacteria;k__norank_d__Bacteria;p__Firmicutes;c__Bacilli;o__Lactobacillales;f__Lactobacillaceae;g__Lactobacillus;s__unclassified_g__Lactobacillus; OTU406	0	11	0	0	0	1	1	0	0	0	0	0	0	0	0	0	0	0	0
d__Bacteria;k__norank_d__Bacteria;p__Acidobacteriota;c__Acidobacteriae;o__Bryobacterales;f__Bryobacteraceae;g__Bryobacter;s__metagenome_g__Bryobacter; OTU407	0	5	0	0	0	0	0	0	0	0	0	0	0	0	3	0	0	0	0
d__Bacteria;k__norank_d__Bacteria;p__Actinobacteriota;c__Thermoleophilia;o__Solirubrobacterales;f__67-14;g__norank_f__67-14;s__uncultured_Conexibacteraceae_bacterium_g__norank_f__67-14; OTU408	0	8	0	0	3	2	0	0	4	0	0	0	0	0	0	0	0	0	0
d__Bacteria;k__norank_d__Bacteria;p__Planctomycetota;c__Phycisphaerae;o__Phycisphaerales;f__Phycisphaeraceae;g__SM1A02;s__uncultured_bacterium_g__SM1A02; OTU409	0	5	0	0	13	1	0	0	0	0	0	0	0	0	0	0	0	0	0
d__Bacteria;k__norank_d__Bacteria;p__Proteobacteria;c__Alphaproteobacteria;o__Rhizobiales;f__Rhizobiaceae;g__Aureimonas;s__uncultured_bacterium_g__Aureimonas; OTU410	0	8	6	0	0	2	2	0	2	2	0	1	0	0	0	1	0	0	0
d__Bacteria;k__norank_d__Bacteria;p__Bdellovibrionota;c__Oligoflexia;o__Oligoflexales;f__norank_o__Oligoflexales;g__norank_f__norank_o__Oligoflexales;s__metagenome_g__norank_f__norank_o__Oligoflexales; OTU411	0	14	0	0	0	0	0	0	0	0	0	0	0	0	0	0	0	0	0
d__Bacteria;k__norank_d__Bacteria;p__Proteobacteria;c__Gammaproteobacteria;o__Burkholderiales;f__Neisseriaceae;g__norank_f__Neisseriaceae;s__uncultured_beta_proteobacterium_g__norank_f__Neisseriaceae; OTU412	0	5	0	0	0	0	0	0	0	0	0	0	0	0	0	0	0	0	36
d__Bacteria;k__norank_d__Bacteria;p__Proteobacteria;c__Gammaproteobacteria;o__Coxiellales;f__Coxiellaceae;g__Coxiella;s__uncultured_bacterium_g__Coxiella; OTU413	0	5	0	0	0	1	0	0	0	0	0	0	0	3	0	0	0	0	0
d__Bacteria;k__norank_d__Bacteria;p__Firmicutes;c__Desulfitobacteriia;o__Desulfitobacteriales;f__Desulfitobacteriaceae;g__Desulfosporosinus;s__unclassified_g__Desulfosporosinus; OTU414	0	81	2	0	0	14	220	0	31	0	0	0	0	0	5	0	0	1	0
d__Bacteria;k__norank_d__Bacteria;p__Firmicutes;c__Clostridia;o__Clostridiales;f__Clostridiaceae;g__Clostridium_sensu_stricto_9;s__uncultured_bacterium_g__Clostridium_sensu_stricto_9; OTU415	0	188	0	0	1	0	0	0	0	0	0	0	0	0	0	0	1	0	0
d__Bacteria;k__norank_d__Bacteria;p__Bdellovibrionota;c__Bdellovibrionia;o__Bdellovibrionales;f__Bdellovibrionaceae;g__Bdellovibrio;s__uncultured_bacterium_g__Bdellovibrio; OTU416	3	6	0	0	2	0	0	0	0	0	0	0	0	0	0	0	0	0	2
d__Bacteria;k__norank_d__Bacteria;p__Firmicutes;c__Bacilli;o__Bacillales;f__Planococcaceae;g__Sporosarcina;s__Sporosarcina_globispora; OTU417	104	6790	4	39	166	77	1	6	13	6	3	1	5	11	1	1	172	0	0
d__Bacteria;k__norank_d__Bacteria;p__Proteobacteria;c__Alphaproteobacteria;o__Rhizobiales;f__Xanthobacteraceae;g__norank_f__Xanthobacteraceae;s__unclassified_g__norank_f__Xanthobacteraceae; OTU418	0	27	1	8	28	14	0	0	6	18	2	2	30	7	21	25	0	4	0
d__Bacteria;k__norank_d__Bacteria;p__Proteobacteria;c__Alphaproteobacteria;o__Acetobacterales;f__Acetobacteraceae;g__unclassified_f__Acetobacteraceae;s__unclassified_f__Acetobacteraceae; OTU419	0	245	0	0	2	1	0	0	0	0	0	0	0	0	0	0	0	0	1
d__Bacteria;k__norank_d__Bacteria;p__Bacteroidota;c__Bacteroidia;o__Chitinophagales;f__Chitinophagaceae;g__norank_f__Chitinophagaceae;s__unclassified_g__norank_f__Chitinophagaceae; OTU420	0	2	0	0	9	2	0	0	1	4	0	0	0	0	1	0	0	0	3
d__Bacteria;k__norank_d__Bacteria;p__Patescibacteria;c__Saccharimonadia;o__Saccharimonadales;f__unclassified_o__Saccharimonadales;g__unclassified_o__Saccharimonadales;s__unclassified_o__Saccharimonadales; OTU421	0	6	0	0	0	0	0	0	0	0	0	0	0	0	0	0	0	0	0
d__Bacteria;k__norank_d__Bacteria;p__Abditibacteriota;c__Abditibacteria;o__Abditibacteriales;f__Abditibacteriaceae;g__Abditibacterium;s__uncultured_actinobacterium_g__Abditibacterium; OTU422	0	0	1	0	0	1	0	0	0	0	1	0	0	0	1	0	0	0	0
d__Bacteria;k__norank_d__Bacteria;p__Patescibacteria;c__Saccharimonadia;o__Saccharimonadales;f__LWQ8;g__norank_f__LWQ8;s__uncultured_bacterium_g__norank_f__LWQ8; OTU423	0	2	5	1	3	3	0	0	10	1	0	6	0	0	0	2	0	0	0
d__Bacteria;k__norank_d__Bacteria;p__Chloroflexi;c__Chloroflexia;o__Thermomicrobiales;f__JG30-KF-CM45;g__norank_f__JG30-KF-CM45;s__uncultured_bacterium_g__norank_f__JG30-KF-CM45; OTU424	7	6	370	2	7	25	4	1	3	7	66	27	2	4	3	0	0	0	1
d__Bacteria;k__norank_d__Bacteria;p__Proteobacteria;c__Alphaproteobacteria;o__Acetobacterales;f__Acetobacteraceae;g__Roseomonas;s__uncultured_Roseomonas_sp._g__Roseomonas; OTU425	2	1	2	1	5	0	0	0	6	3	3	3	2	0	0	0	0	0	1
d__Bacteria;k__norank_d__Bacteria;p__Proteobacteria;c__Gammaproteobacteria;o__Pseudomonadales;f__Pseudomonadaceae;g__Pseudomonas;s__unclassified_g__Pseudomonas; OTU426	0	0	16	0	0	0	3	0	0	1	0	9	0	0	0	0	0	0	4
d__Bacteria;k__norank_d__Bacteria;p__Chloroflexi;c__Chloroflexia;o__Thermomicrobiales;f__JG30-KF-CM45;g__norank_f__JG30-KF-CM45;s__unclassified_g__norank_f__JG30-KF-CM45; OTU427	1	2	232	0	5	23	8	2	1	15	28	22	0	1	5	4	0	0	17
d__Bacteria;k__norank_d__Bacteria;p__Bacteroidota;c__Bacteroidia;o__Cytophagales;f__Hymenobacteraceae;g__Adhaeribacter;s__unclassified_g__Adhaeribacter; OTU428	4	0	144	0	4	9	0	0	9	33	90	136	2	0	0	0	0	0	3
d__Bacteria;k__norank_d__Bacteria;p__Firmicutes;c__Bacilli;o__Paenibacillales;f__Paenibacillaceae;g__Saccharibacillus;s__Saccharibacillus_sacchari; OTU429	0	0	17	0	0	1	0	0	0	1	0	6	0	0	0	1	0	0	0
d__Bacteria;k__norank_d__Bacteria;p__Cyanobacteria;c__Sericytochromatia;o__norank_c__Sericytochromatia;f__norank_o__norank_c__Sericytochromatia;g__norank_f__norank_o__norank_c__Sericytochromatia;s__uncultured_bacterium_g__norank_f__norank_o__norank_c__Sericytochromatia; OTU430	0	4	16	0	1	1	2	0	4	0	16	15	0	0	0	0	0	3	0
d__Bacteria;k__norank_d__Bacteria;p__Actinobacteriota;c__Rubrobacteria;o__Rubrobacterales;f__Rubrobacteriaceae;g__Rubrobacter;s__uncultured_bacterium_g__Rubrobacter; OTU431	0	5	16	0	2	0	6	0	3	0	3	0	0	2	0	0	0	0	0
d__Bacteria;k__norank_d__Bacteria;p__Chloroflexi;c__Chloroflexia;o__Thermomicrobiales;f__JG30-KF-CM45;g__norank_f__JG30-KF-CM45;s__uncultured_bacterium_g__norank_f__JG30-KF-CM45; OTU432	3	4	132	4	12	18	0	0	6	17	34	21	0	0	2	1	0	0	11
d__Bacteria;k__norank_d__Bacteria;p__Chloroflexi;c__Chloroflexia;o__Thermomicrobiales;f__JG30-KF-CM45;g__norank_f__JG30-KF-CM45;s__uncultured_bacterium_g__norank_f__JG30-KF-CM45; OTU433	1	2	11	2	30	8	0	0	5	2	0	4	1	0	1	0	0	0	3
d__Bacteria;k__norank_d__Bacteria;p__Proteobacteria;c__Alphaproteobacteria;o__Rhodobacterales;f__Rhodobacteraceae;g__Rubellimicrobium;s__uncultured_bacterium_g__Rubellimicrobium; OTU434	29	18	388	17	198	64	7	3	89	201	505	1589	8	5	2	0	0	0	13
d__Bacteria;k__norank_d__Bacteria;p__Bacteroidota;c__Bacteroidia;o__Cytophagales;f__Hymenobacteraceae;g__Adhaeribacter;s__unclassified_g__Adhaeribacter; OTU435	0	2	50	4	13	1	5	0	10	1	7	13	3	0	1	0	0	0	1
d__Bacteria;k__norank_d__Bacteria;p__Spirochaetota;c__Spirochaetia;o__Spirochaetales;f__Spirochaetaceae;g__norank_f__Spirochaetaceae;s__uncultured_bacterium_g__norank_f__Spirochaetaceae; OTU436	0	0	2	0	0	0	0	0	0	0	0	0	0	0	0	0	0	0	0
d__Bacteria;k__norank_d__Bacteria;p__Armatimonadota;c__Armatimonadia;o__Armatimonadales;f__norank_o__Armatimonadales;g__norank_f__norank_o__Armatimonadales;s__uncultured_bacterium_g__norank_f__norank_o__Armatimonadales; OTU437	0	0	3	0	0	0	0	0	0	0	3	4	0	0	0	0	0	0	0
d__Bacteria;k__norank_d__Bacteria;p__Proteobacteria;c__Gammaproteobacteria;o__Burkholderiales;f__Oxalobacteraceae;g__Noviherbaspirillum;s__unclassified_g__Noviherbaspirillum; OTU438	1	10	470	6	16	4	1	1	29	59	76	632	4	0	102	18	0	5	37
d__Bacteria;k__norank_d__Bacteria;p__Bacteroidota;c__Bacteroidia;o__Sphingobacteriales;f__env.OPS_17;g__norank_f__env.OPS_17;s__uncultured_bacterium_g__norank_f__env.OPS_17; OTU439	0	10	5	0	0	0	0	0	0	0	10	53	0	0	0	0	0	0	8
d__Bacteria;k__norank_d__Bacteria;p__Verrucomicrobiota;c__Verrucomicrobiae;o__Chthoniobacterales;f__Chthoniobacteraceae;g__Chthoniobacter;s__uncultured_bacterium_g__Chthoniobacter; OTU440	0	0	25	0	2	1	0	0	0	1	0	1	0	0	2	0	0	0	0
d__Bacteria;k__norank_d__Bacteria;p__Patescibacteria;c__Parcubacteria;o__GWB1-42-6;f__norank_o__GWB1-42-6;g__norank_f__norank_o__GWB1-42-6;s__Parcubacteria_group_bacterium_GW2011_GWB1_42_6; OTU441	0	0	1	0	0	0	5	0	0	0	0	0	0	0	0	0	0	0	0
d__Bacteria;k__norank_d__Bacteria;p__unclassified_k__norank_d__Bacteria;c__unclassified_k__norank_d__Bacteria;o__unclassified_k__norank_d__Bacteria;f__unclassified_k__norank_d__Bacteria;g__unclassified_k__norank_d__Bacteria;s__unclassified_k__norank_d__Bacteria; OTU442	0	0	1	0	0	0	0	0	0	0	0	0	0	0	0	4	0	0	0
d__Bacteria;k__norank_d__Bacteria;p__Armatimonadota;c__Chthonomonadetes;o__Chthonomonadales;f__Chthonomonadaceae;g__Chthonomonas;s__uncultured_bacterium_g__Chthonomonas; OTU443	0	7	2	0	1	0	0	0	0	0	4	15	0	0	0	3	0	0	0
d__Bacteria;k__norank_d__Bacteria;p__Chloroflexi;c__Chloroflexia;o__Thermomicrobiales;f__JG30-KF-CM45;g__norank_f__JG30-KF-CM45;s__metagenome_g__norank_f__JG30-KF-CM45; OTU444	0	3	5	1	19	4	0	0	2	2	0	1	0	1	2	2	0	0	0
d__Bacteria;k__norank_d__Bacteria;p__Acidobacteriota;c__Holophagae;o__Holophagales;f__Holophagaceae;g__norank_f__Holophagaceae;s__uncultured_Acidobacteria_bacterium_g__norank_f__Holophagaceae; OTU445	1	0	37	0	0	43	4	0	0	5	69	15	11	0	150	47	1	0	0
d__Bacteria;k__norank_d__Bacteria;p__Bacteroidota;c__Bacteroidia;o__Cytophagales;f__Spirosomaceae;g__Spirosoma;s__Spirosoma_rigui; OTU446	0	2	2	0	1	0	0	0	18	1	0	1	1	0	1	0	0	0	0
d__Bacteria;k__norank_d__Bacteria;p__Cyanobacteria;c__Cyanobacteriia;o__Chloroplast;f__norank_o__Chloroplast;g__norank_f__norank_o__Chloroplast;s__uncultured_bacterium_g__norank_f__norank_o__Chloroplast; OTU447	0	0	3	0	0	0	0	0	0	0	2	2	0	0	0	0	0	0	0
d__Bacteria;k__norank_d__Bacteria;p__Proteobacteria;c__Gammaproteobacteria;o__Burkholderiales;f__Comamonadaceae;g__Aquabacterium;s__uncultured_bacterium_g__Aquabacterium; OTU448	0	40	5172	0	0	17	46	0	0	3	108	614	0	3	21	7	1	18	48
d__Bacteria;k__norank_d__Bacteria;p__Actinobacteriota;c__Actinobacteria;o__Propionibacteriales;f__Nocardioidaceae;g__Nocardioides;s__unclassified_g__Nocardioides; OTU449	9	22	273	14	52	34	7	2	23	19	128	144	2	4	16	3	0	1	21
d__Bacteria;k__norank_d__Bacteria;p__Abditibacteriota;c__Abditibacteria;o__Abditibacteriales;f__Abditibacteriaceae;g__Abditibacterium;s__uncultured_bacterium_g__Abditibacterium; OTU450	0	0	5	0	0	0	0	0	1	0	1	0	0	0	0	0	0	0	0
d__Bacteria;k__norank_d__Bacteria;p__Actinobacteriota;c__Actinobacteria;o__Frankiales;f__Geodermatophilaceae;g__Blastococcus;s__Blastococcus_aggregatus; OTU451	33	82	1557	23	205	91	5	6	184	494	258	759	83	14	13	6	3	3	34
d__Bacteria;k__norank_d__Bacteria;p__Patescibacteria;c__Saccharimonadia;o__Saccharimonadales;f__norank_o__Saccharimonadales;g__norank_f__norank_o__Saccharimonadales;s__unclassified_g__norank_f__norank_o__Saccharimonadales; OTU452	0	0	120	0	1	4	0	0	0	0	17	317	0	0	0	0	0	0	0
d__Bacteria;k__norank_d__Bacteria;p__Fusobacteriota;c__Fusobacteriia;o__Fusobacteriales;f__Fusobacteriaceae;g__Cetobacterium;s__uncultured_bacterium_g__Cetobacterium; OTU453	1	0	1	0	0	0	0	0	0	0	0	0	0	1	0	0	0	0	0
d__Bacteria;k__norank_d__Bacteria;p__Actinobacteriota;c__Acidimicrobiia;o__norank_c__Acidimicrobiia;f__norank_o__norank_c__Acidimicrobiia;g__norank_f__norank_o__norank_c__Acidimicrobiia;s__uncultured_Acidimicrobiia_bacterium_g__norank; OTU454	0	0	4	0	7	0	0	0	12	2	43	6	0	0	0	0	0	0	0
d__Bacteria;k__norank_d__Bacteria;p__Proteobacteria;c__Gammaproteobacteria;o__Burkholderiales;f__Gallionellaceae;g__Sideroxydans;s__unclassified_g__Sideroxydans; OTU455	0	0	2	0	0	0	0	0	0	0	0	0	0	0	0	1	0	0	0
d__Bacteria;k__norank_d__Bacteria;p__Cyanobacteria;c__Cyanobacteriia;o__Chloroplast;f__norank_o__Chloroplast;g__norank_f__norank_o__Chloroplast;s__Pseudomuriella_schumacherensis; OTU456	0	2	12	1	1	3	0	0	19	0	1	0	0	0	0	0	0	0	0
d__Bacteria;k__norank_d__Bacteria;p__Bacteroidota;c__Bacteroidia;o__Chitinophagales;f__Chitinophagaceae;g__Flavisolibacter;s__uncultured_bacterium_g__Flavisolibacter; OTU457	0	0	29	1	14	11	0	0	4	5	19	19	1	0	0	1	0	0	21
d__Bacteria;k__norank_d__Bacteria;p__Patescibacteria;c__Parcubacteria;o__Candidatus_Kaiserbacteria;f__norank_o__Candidatus_Kaiserbacteria;g__norank_f__norank_o__Candidatus_Kaiserbacteria;s__uncultured_soil_bacterium_g__norank_f__norank_o__Candidatus_Kaiserbacteria; OTU458	0	0	50	0	0	0	0	0	0	0	58	408	0	0	0	0	0	0	254
d__Bacteria;k__norank_d__Bacteria;p__Proteobacteria;c__Alphaproteobacteria;o__Puniceispirillales;f__norank_o__Puniceispirillales;g__norank_f__norank_o__Puniceispirillales;s__metagenome_g__norank_f__norank_o__Puniceispirillales; OTU459	1	4	1	0	0	0	3	0	0	0	1	4	0	0	1	46	0	2	0
d__Bacteria;k__norank_d__Bacteria;p__Actinobacteriota;c__Actinobacteria;o__Propionibacteriales;f__Nocardioidaceae;g__Nocardioides;s__uncultured_bacterium_g__Nocardioides; OTU460	0	3	43	0	3	3	0	0	0	0	3	1	0	2	0	0	0	0	4
d__Bacteria;k__norank_d__Bacteria;p__Proteobacteria;c__Alphaproteobacteria;o__Sphingomonadales;f__Sphingomonadaceae;g__Sphingomonas;s__unclassified_g__Sphingomonas; OTU461	0	0	13	0	0	0	0	0	0	0	2	1	0	0	0	0	0	0	0
d__Bacteria;k__norank_d__Bacteria;p__Desulfobacterota;c__Desulfovibrionia;o__Desulfovibrionales;f__Desulfovibrionaceae;g__Desulfovibrio;s__unclassified_g__Desulfovibrio; OTU462	0	1	8	0	0	0	0	0	0	0	1	0	0	0	0	1	0	0	0
d__Bacteria;k__norank_d__Bacteria;p__Actinobacteriota;c__Actinobacteria;o__Frankiales;f__norank_o__Frankiales;g__norank_f__norank_o__Frankiales;s__uncultured_bacterium_g__norank_f__norank_o__Frankiales; OTU463	150	327	2199	123	285	359	42	11	341	621	915	2973	383	34	32	10	2	2	137
d__Bacteria;k__norank_d__Bacteria;p__Proteobacteria;c__Gammaproteobacteria;o__Cellvibrionales;f__Cellvibrionaceae;g__norank_f__Cellvibrionaceae;s__uncultured_bacterium_g__norank_f__Cellvibrionaceae; OTU464	0	0	8	0	0	0	0	0	0	0	0	2	0	0	0	0	0	0	0
d__Bacteria;k__norank_d__Bacteria;p__Actinobacteriota;c__Actinobacteria;o__Euzebyales;f__Euzebyaceae;g__Euzebya;s__uncultured_bacterium_g__Euzebya; OTU465	0	6	2	0	1	0	0	0	1	0	0	0	0	0	0	0	0	0	0
d__Bacteria;k__norank_d__Bacteria;p__Gemmatimonadota;c__Longimicrobia;o__Longimicrobiales;f__Longimicrobiaceae;g__norank_f__Longimicrobiaceae;s__uncultured_bacterium_g__norank_f__Longimicrobiaceae; OTU466	0	0	1	0	0	5	0	0	0	0	0	0	0	0	0	0	0	0	0
d__Bacteria;k__norank_d__Bacteria;p__Nitrospirota;c__Thermodesulfovibrionia;o__norank_c__Thermodesulfovibrionia;f__norank_o__norank_c__Thermodesulfovibrionia;g__norank_f__norank_o__norank_c__Thermodesulfovibrionia;s__unclassified_g__norank_f__norank_o__norank_c__Thermodesulfovibrionia; OTU467	0	0	3	0	0	0	0	0	0	0	0	0	0	0	0	0	0	0	0
d__Bacteria;k__norank_d__Bacteria;p__Actinobacteriota;c__Thermoleophilia;o__Solirubrobacterales;f__67-14;g__norank_f__67-14;s__uncultured_actinobacterium_g__norank_f__67-14; OTU468	0	9	2	1	109	34	0	0	8	0	0	0	0	0	0	0	0	0	0
d__Bacteria;k__norank_d__Bacteria;p__Actinobacteriota;c__Thermoleophilia;o__Solirubrobacterales;f__67-14;g__norank_f__67-14;s__unclassified_g__norank_f__67-14; OTU469	0	5	1	6	22	8	0	0	29	0	0	1	0	0	0	0	0	0	0
d__Bacteria;k__norank_d__Bacteria;p__Proteobacteria;c__Alphaproteobacteria;o__Rhodospirillales;f__Magnetospirillaceae;g__norank_f__Magnetospirillaceae;s__uncultured_bacterium_g__norank_f__Magnetospirillaceae; OTU470	0	0	7	0	0	0	0	0	0	0	0	0	0	0	0	0	0	0	0
d__Bacteria;k__norank_d__Bacteria;p__Patescibacteria;c__Saccharimonadia;o__Saccharimonadales;f__unclassified_o__Saccharimonadales;g__unclassified_o__Saccharimonadales;s__unclassified_o__Saccharimonadales; OTU471	0	0	2	0	0	0	0	0	2	0	0	0	0	0	0	1	0	0	0
d__Bacteria;k__norank_d__Bacteria;p__Bacteroidota;c__Bacteroidia;o__Cytophagales;f__Spirosomaceae;g__Spirosoma;s__unclassified_g__Spirosoma; OTU472	0	0	1	0	0	0	0	0	0	0	0	3	0	0	0	0	0	0	0
d__Bacteria;k__norank_d__Bacteria;p__Bacteroidota;c__Bacteroidia;o__Chitinophagales;f__Chitinophagaceae;g__Cnuella;s__uncultured_bacterium_g__Cnuella; OTU473	0	1	9	0	4	2	1	0	4	8	4	14	1	0	1	0	0	0	4
d__Bacteria;k__norank_d__Bacteria;p__Actinobacteriota;c__Actinobacteria;o__Pseudonocardiales;f__Pseudonocardiaceae;g__Amycolatopsis;s__unclassified_g__Amycolatopsis; OTU474	0	0	8	0	20	2	0	0	12	2	0	0	0	0	1	0	0	0	0
d__Bacteria;k__norank_d__Bacteria;p__Proteobacteria;c__Gammaproteobacteria;o__Burkholderiales;f__Nitrosomonadaceae;g__Nitrosomonas;s__unclassified_g__Nitrosomonas; OTU475	1	0	1	0	11	7	0	0	33	0	0	1	3	0	0	0	0	0	0
d__Bacteria;k__norank_d__Bacteria;p__Actinobacteriota;c__Thermoleophilia;o__Solirubrobacterales;f__Solirubrobacteraceae;g__Parviterribacter;s__uncultured_bacterium_g__Parviterribacter; OTU476	0	11	4	2	45	13	0	0	15	3	0	1	2	1	1	0	0	0	3
d__Bacteria;k__norank_d__Bacteria;p__Chloroflexi;c__Chloroflexia;o__Thermomicrobiales;f__JG30-KF-CM45;g__norank_f__JG30-KF-CM45;s__uncultured_bacterium_g__norank_f__JG30-KF-CM45; OTU477	0	0	1	0	0	2	0	0	0	0	0	0	0	0	0	0	0	0	0
d__Bacteria;k__norank_d__Bacteria;p__Chloroflexi;c__Chloroflexia;o__Thermomicrobiales;f__JG30-KF-CM45;g__norank_f__JG30-KF-CM45;s__uncultured_bacterium_g__norank_f__JG30-KF-CM45; OTU478	0	0	6	0	2	3	0	0	2	1	0	2	0	0	1	0	0	0	0
d__Bacteria;k__norank_d__Bacteria;p__Proteobacteria;c__Gammaproteobacteria;o__Burkholderiales;f__TRA3-20;g__norank_f__TRA3-20;s__unclassified_g__norank_f__TRA3-20; OTU479	0	6	1	0	0	0	1	0	0	2	5	13	1	0	0	7	0	0	5
d__Bacteria;k__norank_d__Bacteria;p__Actinobacteriota;c__Thermoleophilia;o__Solirubrobacterales;f__67-14;g__norank_f__67-14;s__unclassified_g__norank_f__67-14; OTU480	0	0	1	0	39	20	0	0	5	2	0	0	0	0	0	0	0	0	0
d__Bacteria;k__norank_d__Bacteria;p__Actinobacteriota;c__Acidimicrobiia;o__Microtrichales;f__norank_o__Microtrichales;g__norank_f__norank_o__Microtrichales;s__uncultured_Actinomycetales_bacterium_g__norank_f__norank_o__Microtrichales; OTU481	0	26	151	1	2	3	2	0	1	10	8	7	1	31	1	7	0	0	10
d__Bacteria;k__norank_d__Bacteria;p__Bacteroidota;c__Bacteroidia;o__Chitinophagales;f__Chitinophagaceae;g__Segetibacter;s__uncultured_bacterium_g__Segetibacter; OTU482	0	0	9	0	1	2	0	0	6	1	0	1	2	0	0	0	0	0	1
d__Bacteria;k__norank_d__Bacteria;p__Actinobacteriota;c__Actinobacteria;o__Propionibacteriales;f__Nocardioidaceae;g__Nocardioides;s__Nocardioides_sp._g__Nocardioides; OTU483	3	13	80	1	35	38	3	1	26	27	14	27	0	1	0	2	0	0	12
d__Bacteria;k__norank_d__Bacteria;p__Firmicutes;c__Bacilli;o__Exiguobacterales;f__Exiguobacteraceae;g__Exiguobacterium;s__Exiguobacterium_sibiricum_255-15; OTU484	0	2	22	0	0	0	0	0	0	2	0	3	0	0	0	0	1	0	0
d__Bacteria;k__norank_d__Bacteria;p__Deinococcota;c__Deinococci;o__Deinococcales;f__Trueperaceae;g__Truepera;s__uncultured_endolithic_bacterium_g__Truepera; OTU485	11	38	130	6	33	34	6	0	5	109	90	70	1	1	10	0	0	0	24
d__Bacteria;k__norank_d__Bacteria;p__Proteobacteria;c__Gammaproteobacteria;o__Burkholderiales;f__Comamonadaceae;g__Hydrogenophaga;s__unclassified_g__Hydrogenophaga; OTU486	1	0	8	0	0	0	0	0	0	99	1	0	0	0	0	0	0	0	8
d__Bacteria;k__norank_d__Bacteria;p__Chloroflexi;c__Chloroflexia;o__Thermomicrobiales;f__JG30-KF-CM45;g__norank_f__JG30-KF-CM45;s__uncultured_soil_bacterium_g__norank_f__JG30-KF-CM45; OTU487	2	1	16	1	13	3	0	0	1	5	1	4	0	0	0	0	0	0	3
d__Bacteria;k__norank_d__Bacteria;p__Proteobacteria;c__Gammaproteobacteria;o__Burkholderiales;f__Rhodocyclaceae;g__Sterolibacterium;s__uncultured_bacterium_g__Sterolibacterium; OTU488	0	0	15	0	0	0	0	0	0	0	0	0	0	0	1	2	0	0	0
d__Bacteria;k__norank_d__Bacteria;p__Acidobacteriota;c__Vicinamibacteria;o__Vicinamibacterales;f__Vicinamibacteraceae;g__Luteitalea;s__uncultured_bacterium_g__Luteitalea; OTU489	1	2	9	2	6	11	0	0	11	4	0	7	0	0	2	0	0	0	2
d__Bacteria;k__norank_d__Bacteria;p__Nitrospirota;c__Thermodesulfovibrionia;o__norank_c__Thermodesulfovibrionia;f__norank_o__norank_c__Thermodesulfovibrionia;g__norank_f__norank_o__norank_c__Thermodesulfovibrionia;s__uncultured_bacterium_g__norank_f__norank_o__norank_c__Thermodesulfovibrionia; OTU490	2	0	6	0	0	0	0	0	0	2	0	0	0	0	0	1	0	0	0
d__Bacteria;k__norank_d__Bacteria;p__Proteobacteria;c__Alphaproteobacteria;o__Sphingomonadales;f__Sphingomonadaceae;g__Qipengyuania;s__uncultured_bacterium_g__Qipengyuania; OTU491	3	9	13	1	13	13	0	1	13	103	6	58	3	3	8	5	1	0	20
d__Bacteria;k__norank_d__Bacteria;p__Chloroflexi;c__Chloroflexia;o__Kallotenuales;f__AKIW781;g__norank_f__AKIW781;s__uncultured_Chloroflexi_bacterium_g__norank_f__AKIW781; OTU492	0	0	1	1	2	10	0	0	7	0	0	0	0	0	0	0	0	0	0
d__Bacteria;k__norank_d__Bacteria;p__Bacteroidota;c__Bacteroidia;o__Chitinophagales;f__Chitinophagaceae;g__Flaviaesturariibacter;s__uncultured_bacterium_g__Flaviaesturariibacter; OTU493	0	6	47	0	3	0	0	0	1	0	28	52	0	0	0	0	0	0	13
d__Bacteria;k__norank_d__Bacteria;p__Actinobacteriota;c__Actinobacteria;o__Propionibacteriales;f__Nocardioidaceae;g__Nocardioides;s__unclassified_g__Nocardioides; OTU494	0	1	9	0	0	8	0	0	1	4	0	5	0	2	5	5	0	0	0
d__Bacteria;k__norank_d__Bacteria;p__Bacteroidota;c__Bacteroidia;o__Cytophagales;f__Hymenobacteraceae;g__Pontibacter;s__uncultured_bacterium_g__Pontibacter; OTU495	6	60	228	0	3	3	6	0	2	0	88	76	0	1	1	0	0	0	5
d__Bacteria;k__norank_d__Bacteria;p__Actinobacteriota;c__Actinobacteria;o__Propionibacteriales;f__Nocardioidaceae;g__Nocardioides;s__uncultured_bacterium_g__Nocardioides; OTU496	1	11	10	14	51	45	1	2	61	5	8	8	5	0	0	0	0	0	4
d__Bacteria;k__norank_d__Bacteria;p__Abditibacteriota;c__Abditibacteria;o__Abditibacteriales;f__Abditibacteriaceae;g__Abditibacterium;s__unclassified_g__Abditibacterium; OTU497	0	0	4	0	0	0	0	0	0	0	0	0	2	0	0	0	0	0	1
d__Bacteria;k__norank_d__Bacteria;p__Chloroflexi;c__Chloroflexia;o__Thermomicrobiales;f__JG30-KF-CM45;g__norank_f__JG30-KF-CM45;s__uncultured_bacterium_g__norank_f__JG30-KF-CM45; OTU498	0	0	2	0	1	1	0	0	4	2	0	4	2	0	1	1	0	0	0
d__Bacteria;k__norank_d__Bacteria;p__Actinobacteriota;c__Acidimicrobiia;o__Microtrichales;f__norank_o__Microtrichales;g__norank_f__norank_o__Microtrichales;s__uncultured_bacterium_g__norank_f__norank_o__Microtrichales; OTU499	0	1	0	1	25	8	0	0	10	13	0	0	0	1	4	1	0	0	0
d__Bacteria;k__norank_d__Bacteria;p__Gemmatimonadota;c__Gemmatimonadetes;o__Gemmatimonadales;f__Gemmatimonadaceae;g__norank_f__Gemmatimonadaceae;s__uncultured_Alphaproteobacteria_bacterium_g__norank_f__Gemmatimonadaceae; OTU500	0	0	0	1	32	6	0	0	5	2	0	1	0	0	0	0	0	0	0
d__Bacteria;k__norank_d__Bacteria;p__Actinobacteriota;c__Actinobacteria;o__Pseudonocardiales;f__Pseudonocardiaceae;g__Pseudonocardia;s__unclassified_g__Pseudonocardia; OTU501	3	20	2	40	50	21	9	0	53	46	3	27	39	29	12	1	0	1	0
d__Bacteria;k__norank_d__Bacteria;p__Chloroflexi;c__JG30-KF-CM66;o__norank_c__JG30-KF-CM66;f__norank_o__norank_c__JG30-KF-CM66;g__norank_f__norank_o__norank_c__JG30-KF-CM66;s__uncultured_bacterium_g__norank_f__norank_o__norank_c__JG30-KF-CM66; OTU502	0	0	0	1	5	0	0	0	5	2	0	0	7	2	6	0	0	0	0
d__Bacteria;k__norank_d__Bacteria;p__Actinobacteriota;c__Acidimicrobiia;o__norank_c__Acidimicrobiia;f__norank_o__norank_c__Acidimicrobiia;g__norank_f__norank_o__norank_c__Acidimicrobiia;s__unclassified_g__norank_f__norank_o__norank_c__Acidimicrobiia; OTU503	0	33	0	556	24	2	1	2	0	0	0	0	0	205	0	0	0	5	0
d__Bacteria;k__norank_d__Bacteria;p__Firmicutes;c__Clostridia;o__Peptostreptococcales-Tissierellales;f__Peptostreptococcaceae;g__Romboutsia;s__unclassified_g__Romboutsia; OTU504	31	54	3	494	13	3	1	6	4	34	2	2	18	20	2	0	472	1	0
d__Bacteria;k__norank_d__Bacteria;p__Actinobacteriota;c__Acidimicrobiia;o__Microtrichales;f__Iamiaceae;g__Iamia;s__uncultured_Acidimicrobiia_bacterium_g__Iamia; OTU505	0	8	0	1	38	19	0	0	12	0	0	0	6	0	1	4	0	1	0
d__Bacteria;k__norank_d__Bacteria;p__Patescibacteria;c__Saccharimonadia;o__Saccharimonadales;f__norank_o__Saccharimonadales;g__norank_f__norank_o__Saccharimonadales;s__unclassified_g__norank_f__norank_o__Saccharimonadales; OTU506	0	1	0	11	0	5	0	12	0	3	0	0	2	18	9	6	0	0	1
d__Bacteria;k__norank_d__Bacteria;p__Actinobacteriota;c__Actinobacteria;o__Streptosporangiales;f__Streptosporangiales_Incertae_Sedis;g__Motilibacter;s__uncultured_bacterium_g__Motilibacter; OTU507	0	1	0	3	4	1	0	0	4	0	0	0	0	0	0	1	0	0	0
d__Bacteria;k__norank_d__Bacteria;p__Proteobacteria;c__Gammaproteobacteria;o__Xanthomonadales;f__Rhodanobacteraceae;g__Metallibacterium;s__unclassified_g__Metallibacterium; OTU508	0	0	0	31	0	0	0	1	0	0	0	0	0	0	0	0	4	0	0
d__Bacteria;k__norank_d__Bacteria;p__Firmicutes;c__Clostridia;o__Clostridiales;f__Clostridiaceae;g__Clostridium_sensu_stricto_13;s__Clostridium_estertheticum; OTU509	544	377	2	699	244	609	4	0	45	171	1	0	73	11	4	0	2	150	0
d__Bacteria;k__norank_d__Bacteria;p__Firmicutes;c__Sulfobacillia;o__Sulfobacillales;f__Sulfobacillaceae;g__Sulfobacillus;s__uncultured_bacterium_g__Sulfobacillus; OTU510	2	0	0	88	0	0	0	1	0	0	0	0	0	0	0	0	0	0	0
d__Bacteria;k__norank_d__Bacteria;p__Actinobacteriota;c__Acidimicrobiia;o__norank_c__Acidimicrobiia;f__norank_o__norank_c__Acidimicrobiia;g__norank_f__norank_o__norank_c__Acidimicrobiia;s__uncultured_Actinomycetales_bacterium_g__norank_f__norank_o__norank_c__Acidimicrobiia; OTU511	39	111	1	1727	412	65	25	571	326	0	1	4	76	50	2	6	1	34	0
d__Bacteria;k__norank_d__Bacteria;p__Chloroflexi;c__Anaerolineae;o__Caldilineales;f__Caldilineaceae;g__norank_f__Caldilineaceae;s__uncultured_bacterium_g__norank_f__Caldilineaceae; OTU512	0	2	3	1	8	10	0	0	1	1	1	0	0	0	0	0	0	0	1
d__Bacteria;k__norank_d__Bacteria;p__Firmicutes;c__unclassified_p__Firmicutes;o__unclassified_p__Firmicutes;f__unclassified_p__Firmicutes;g__unclassified_p__Firmicutes;s__unclassified_p__Firmicutes; OTU513	0	0	0	21	1	2	0	4	0	0	0	0	0	0	0	0	0	0	0
d__Bacteria;k__norank_d__Bacteria;p__Chloroflexi;c__Chloroflexia;o__Thermomicrobiales;f__JG30-KF-CM45;g__norank_f__JG30-KF-CM45;s__uncultured_bacterium_g__norank_f__JG30-KF-CM45; OTU514	0	5	4	3	10	4	1	0	8	3	0	0	3	0	0	0	0	0	0
d__Bacteria;k__norank_d__Bacteria;p__Chloroflexi;c__unclassified_p__Chloroflexi;o__unclassified_p__Chloroflexi;f__unclassified_p__Chloroflexi;g__unclassified_p__Chloroflexi;s__unclassified_p__Chloroflexi; OTU515	0	0	0	2	2	0	0	0	2	0	0	0	0	0	0	0	0	0	0
d__Bacteria;k__norank_d__Bacteria;p__Firmicutes;c__Sulfobacillia;o__Sulfobacillales;f__Sulfobacillaceae;g__Sulfobacillus;s__unclassified_g__Sulfobacillus; OTU516	1	0	0	26	0	0	0	2	0	0	0	0	0	0	0	0	0	0	0
d__Bacteria;k__norank_d__Bacteria;p__Proteobacteria;c__Alphaproteobacteria;o__Acetobacterales;f__Acetobacteraceae;g__norank_f__Acetobacteraceae;s__uncultured_bacterium_g__norank_f__Acetobacteraceae; OTU517	20	0	0	244	20	9	1	369	17	0	0	0	5	167	0	0	10	12	0
d__Bacteria;k__norank_d__Bacteria;p__Firmicutes;c__Sulfobacillia;o__Sulfobacillales;f__Sulfobacillaceae;g__Sulfobacillus;s__uncultured_Sulfobacillus_sp.; OTU518	28	0	0	372	0	35	11	0	22	0	0	0	0	0	0	0	0	0	0
d__Bacteria;k__norank_d__Bacteria;p__Cyanobacteria;c__Cyanobacteriia;o__Chloroplast;f__norank_o__Chloroplast;g__norank_f__norank_o__Chloroplast;s__unclassified_g__norank_f__norank_o__Chloroplast; OTU519	0	43	4	55	2	4	0	9	2	0	2	1	1	1	0	0	0	0	0
d__Bacteria;k__norank_d__Bacteria;p__Proteobacteria;c__Gammaproteobacteria;o__Xanthomonadales;f__Rhodanobacteraceae;g__Rhodanobacter;s__unclassified_g__Rhodanobacter; OTU520	68	37	0	2603	20	141	25	63	18	20	21	3	981	1923	21	3	411	342	0
d__Bacteria;k__norank_d__Bacteria;p__Chloroflexi;c__Chloroflexia;o__Kallotenuales;f__AKIW781;g__norank_f__AKIW781;s__unclassified_g__norank_f__AKIW781; OTU521	0	0	0	1	1	0	0	0	0	0	0	0	2	0	0	0	0	0	0
d__Bacteria;k__norank_d__Bacteria;p__Chloroflexi;c__Chloroflexia;o__Kallotenuales;f__AKIW781;g__norank_f__AKIW781;s__uncultured_bacterium_g__norank_f__AKIW781; OTU522	2	0	1	1	16	5	0	0	5	3	0	2	0	0	0	0	0	0	1
d__Bacteria;k__norank_d__Bacteria;p__Chloroflexi;c__Chloroflexia;o__Kallotenuales;f__AKIW781;g__norank_f__AKIW781;s__uncultured_bacterium_g__norank_f__AKIW781; OTU523	0	0	1	2	20	2	0	0	3	3	1	0	1	0	0	0	0	0	1
d__Bacteria;k__norank_d__Bacteria;p__Cyanobacteria;c__Cyanobacteriia;o__Cyanobacteriales;f__unclassified_o__Cyanobacteriales;g__unclassified_o__Cyanobacteriales;s__unclassified_o__Cyanobacteriales; OTU524	1	2	0	2	0	1	0	0	0	0	0	0	1	0	0	0	0	0	0
d__Bacteria;k__norank_d__Bacteria;p__Actinobacteriota;c__Actinobacteria;o__0319-7L14;f__norank_o__0319-7L14;g__norank_f__norank_o__0319-7L14;s__uncultured_bacterium_g__norank_f__norank_o__0319-7L14; OTU525	0	0	0	1	0	5	0	0	1	0	0	0	0	0	0	0	0	0	0
d__Bacteria;k__norank_d__Bacteria;p__Desulfobacterota;c__Desulfuromonadia;o__PB19;f__norank_o__PB19;g__norank_f__norank_o__PB19;s__uncultured_Desulfuromonadales_bacterium_g__norank_f__norank_o__PB19; OTU526	0	0	0	1	0	0	0	0	0	0	0	0	1	0	0	0	0	0	0
d__Bacteria;k__norank_d__Bacteria;p__Firmicutes;c__Desulfitobacteriia;o__Desulfitobacteriales;f__Desulfitobacteriaceae;g__Desulfosporosinus;s__uncultured_bacterium_g__Desulfosporosinus; OTU527	632	109	2	261	2	4	51	0	1	12	0	0	3	4	0	0	19	1	0
d__Bacteria;k__norank_d__Bacteria;p__WPS-2;c__norank_p__WPS-2;o__norank_c__norank_p__WPS-2;f__norank_o__norank_c__norank_p__WPS-2;g__norank_f__norank_o__norank_c__norank_p__WPS-2;s__metagenome_g__norank_f__norank_o__norank_c__norank_p__WPS-2; OTU528	0	4	0	1	0	0	0	0	0	0	0	0	0	3	0	0	0	0	0
d__Bacteria;k__norank_d__Bacteria;p__Proteobacteria;c__Alphaproteobacteria;o__Sphingomonadales;f__Sphingomonadaceae;g__Sphingomonas;s__unclassified_g__Sphingomonas; OTU529	10	54	299	10	63	83	7	2	102	30	61	223	22	33	36	52	0	4	91
d__Bacteria;k__norank_d__Bacteria;p__Myxococcota;c__Myxococcia;o__Myxococcales;f__Myxococcaceae;g__Corallococcus;s__Corallococcus_coralloides_g__Corallococcus; OTU530	0	2	0	1	13	2	0	0	13	0	0	0	0	0	1	0	0	0	0
d__Bacteria;k__norank_d__Bacteria;p__Patescibacteria;c__Parcubacteria;o__Candidatus_Kaiserbacteria;f__norank_o__Candidatus_Kaiserbacteria;g__norank_f__norank_o__Candidatus_Kaiserbacteria;s__unclassified_g__norank_f__norank_o__Candidatus_Kaiserbacteria; OTU531	0	1	12	262	0	0	5	134	0	0	120	41	11	0	0	0	1	17	0
d__Bacteria;k__norank_d__Bacteria;p__Acidobacteriota;c__Acidobacteriae;o__Acidobacteriales;f__Acidobacteriaceae_Subgroup_1;g__norank_f__Acidobacteriaceae_Subgroup_1;s__uncultured_forest_soil_bacterium_g__norank_f__Acidobacteriaceae_Subgroup_1; OTU532	0	1	0	44	0	0	10	43	0	0	0	0	3	3	0	0	0	0	0
d__Bacteria;k__norank_d__Bacteria;p__Actinobacteriota;c__Actinobacteria;o__Frankiales;f__Sporichthyaceae;g__norank_f__Sporichthyaceae;s__uncultured_bacterium_g__norank_f__Sporichthyaceae; OTU533	0	15	6	4	67	43	0	1	41	3	1	3	0	1	1	0	0	0	2
d__Bacteria;k__norank_d__Bacteria;p__WPS-2;c__norank_p__WPS-2;o__norank_c__norank_p__WPS-2;f__norank_o__norank_c__norank_p__WPS-2;g__norank_f__norank_o__norank_c__norank_p__WPS-2;s__unclassified_g__norank_f__norank_o__norank_c__norank_p__WPS-2; OTU534	0	1	1	84	4	0	18	11	0	1	0	0	5	1	0	0	0	0	0
d__Bacteria;k__norank_d__Bacteria;p__Cyanobacteria;c__Cyanobacteriia;o__Oxyphotobacteria_Incertae_Sedis;f__unclassified_o__Oxyphotobacteria_Incertae_Sedis;g__Phormidium_SAG_37.90;s__unclassified_g__Phormidium_SAG_37.90; OTU535	0	0	0	3	0	2	0	0	0	0	0	0	0	0	0	0	0	0	0
d__Bacteria;k__norank_d__Bacteria;p__Proteobacteria;c__Gammaproteobacteria;o__Acidiferrobacterales;f__Acidiferrobacteraceae;g__Acidiferrobacter;s__Acidiferrobacter_thiooxydans; OTU536	17	6	0	26	1	0	0	5	3	0	0	0	0	0	0	0	0	0	0
d__Bacteria;k__norank_d__Bacteria;p__Cyanobacteria;c__Cyanobacteriia;o__Cyanobacteriales;f__Coleofasciculaceae;g__Microcoleus_PCC-7113;s__Microcoleus_sp._PCC_7113; OTU537	0	1	0	1	0	0	0	0	69	0	0	0	1	0	0	0	0	0	0
d__Bacteria;k__norank_d__Bacteria;p__Chloroflexi;c__Chloroflexia;o__Thermomicrobiales;f__JG30-KF-CM45;g__norank_f__JG30-KF-CM45;s__uncultured_Chloroflexi_bacterium_g__norank_f__JG30-KF-CM45; OTU538	0	3	16	10	123	42	4	0	30	9	3	2	3	3	3	1	0	0	28
d__Bacteria;k__norank_d__Bacteria;p__Gemmatimonadota;c__Gemmatimonadetes;o__Gemmatimonadales;f__Gemmatimonadaceae;g__unclassified_f__Gemmatimonadaceae;s__unclassified_f__Gemmatimonadaceae; OTU539	0	0	0	1	7	0	4	0	0	0	0	0	0	1	0	0	0	0	0
d__Bacteria;k__norank_d__Bacteria;p__Acidobacteriota;c__Vicinamibacteria;o__Vicinamibacterales;f__norank_o__Vicinamibacterales;g__norank_f__norank_o__Vicinamibacterales;s__unclassified_g__norank_f__norank_o__Vicinamibacterales; OTU540	0	2	1	5	19	12	0	0	37	3	7	3	5	4	5	2	0	0	1
d__Bacteria;k__norank_d__Bacteria;p__Chloroflexi;c__Chloroflexia;o__Thermomicrobiales;f__JG30-KF-CM45;g__norank_f__JG30-KF-CM45;s__unclassified_g__norank_f__JG30-KF-CM45; OTU541	0	0	0	1	4	13	0	0	9	0	0	0	0	0	0	0	0	0	0
d__Bacteria;k__norank_d__Bacteria;p__Cyanobacteria;c__Cyanobacteriia;o__Chloroplast;f__norank_o__Chloroplast;g__norank_f__norank_o__Chloroplast;s__unclassified_g__norank_f__norank_o__Chloroplast; OTU542	0	0	0	1	3	0	0	0	6	0	0	0	0	0	0	0	0	0	0
d__Bacteria;k__norank_d__Bacteria;p__Bacteroidota;c__Bacteroidia;o__Cytophagales;f__Spirosomaceae;g__norank_f__Spirosomaceae;s__uncultured_Bacteroidetes_bacterium_g__norank_f__Spirosomaceae; OTU543	0	2	1	2	7	0	0	0	1	0	0	0	1	0	0	0	0	0	1
d__Bacteria;k__norank_d__Bacteria;p__Proteobacteria;c__Alphaproteobacteria;o__Rhizobiales;f__Xanthobacteraceae;g__Pseudolabrys;s__metagenome_g__Pseudolabrys; OTU544	0	26	8	12	5	3	3	0	1	20	18	15	20	11	7	40	1	14	0
d__Bacteria;k__norank_d__Bacteria;p__Actinobacteriota;c__Thermoleophilia;o__Gaiellales;f__norank_o__Gaiellales;g__norank_f__norank_o__Gaiellales;s__uncultured_Conexibacteraceae_bacterium_g__norank; OTU545	0	2	0	46	0	1	2	0	0	0	0	0	0	1	0	0	0	0	0
d__Bacteria;k__norank_d__Bacteria;p__Firmicutes;c__Sulfobacillia;o__Sulfobacillales;f__Sulfobacillaceae;g__norank_f__Sulfobacillaceae;s__uncultured_bacterium_g__norank_f__Sulfobacillaceae; OTU546	0	0	0	114	0	0	0	0	0	0	0	0	0	0	0	0	0	0	0
d__Bacteria;k__norank_d__Bacteria;p__Actinobacteriota;c__Actinobacteria;o__Micrococcales;f__Intrasporangiaceae;g__Ornithinimicrobium;s__Ornithinimicrobium_humiphilum; OTU547	0	3	6	2	2	0	0	0	0	6	0	2	1	0	0	0	0	0	3
d__Bacteria;k__norank_d__Bacteria;p__Chloroflexi;c__Anaerolineae;o__Anaerolineales;f__Anaerolineaceae;g__norank_f__Anaerolineaceae;s__unclassified_g__norank_f__Anaerolineaceae; OTU548	0	2	0	0	16	4	0	0	1	0	0	0	0	0	0	0	0	0	0
d__Bacteria;k__norank_d__Bacteria;p__Gemmatimonadota;c__S0134_terrestrial_group;o__norank_c__S0134_terrestrial_group;f__norank_o__norank_c__S0134_terrestrial_group;g__norank_f__norank_o__norank_c__S0134_terrestrial_group;s__unclassified_g__norank_f__norank_o__norank_c__S0134_terrestrial_group; OTU549	0	0	0	0	5	1	0	0	0	0	0	0	0	0	0	0	0	0	0
d__Bacteria;k__norank_d__Bacteria;p__Acidobacteriota;c__Blastocatellia;o__Blastocatellales;f__Blastocatellaceae;g__unclassified_f__Blastocatellaceae;s__unclassified_f__Blastocatellaceae; OTU550	3	4	0	0	8	9	0	0	17	13	1	7	7	3	4	3	0	3	2
d__Bacteria;k__norank_d__Bacteria;p__Chloroflexi;c__Chloroflexia;o__Chloroflexales;f__Chloroflexaceae;g__unclassified_f__Chloroflexaceae;s__unclassified_f__Chloroflexaceae; OTU551	0	0	0	0	7	1	0	0	2	0	0	0	0	0	0	0	0	0	0
d__Bacteria;k__norank_d__Bacteria;p__Acidobacteriota;c__Vicinamibacteria;o__Vicinamibacterales;f__Vicinamibacteraceae;g__norank_f__Vicinamibacteraceae;s__uncultured_Acidobacteria_bacterium_g__norank_f__Vicinamibacteraceae; OTU552	0	0	0	0	16	2	0	0	10	0	0	0	2	0	4	0	0	0	0
d__Bacteria;k__norank_d__Bacteria;p__Bacteroidota;c__Bacteroidia;o__Sphingobacteriales;f__env.OPS_17;g__norank_f__env.OPS_17;s__uncultured_Bacteroidetes_bacterium_g__norank_f__env.OPS_17; OTU553	0	1	0	0	11	0	0	0	2	0	0	0	0	1	0	0	0	0	0
d__Bacteria;k__norank_d__Bacteria;p__Actinobacteriota;c__Actinobacteria;o__Micrococcales;f__Intrasporangiaceae;g__Knoellia;s__uncultured_bacterium_g__Knoellia; OTU554	6	58	248	24	111	163	7	2	80	144	25	80	23	12	44	23	0	1	55
d__Bacteria;k__norank_d__Bacteria;p__Actinobacteriota;c__Actinobacteria;o__Propionibacteriales;f__Nocardioidaceae;g__Kribbella;s__unclassified_g__Kribbella; OTU555	0	7	1	3	131	22	8	0	45	9	3	11	1	0	2	0	0	1	0
d__Bacteria;k__norank_d__Bacteria;p__Actinobacteriota;c__Actinobacteria;o__Corynebacteriales;f__Mycobacteriaceae;g__Mycobacterium;s__Mycobacterium_sp._g__Mycobacterium; OTU556	5	92	0	132	199	96	56	2	92	235	5	11	204	62	35	52	38	16	6
d__Bacteria;k__norank_d__Bacteria;p__Firmicutes;c__Bacilli;o__Paenibacillales;f__Paenibacillaceae;g__Paenibacillus;s__uncultured_Firmicutes_bacterium_g__Paenibacillus; OTU557	0	1	0	0	4	2	0	0	0	0	0	0	0	0	0	0	0	0	0
d__Bacteria;k__norank_d__Bacteria;p__Bacteroidota;c__Rhodothermia;o__Rhodothermales;f__Rhodothermaceae;g__norank_f__Rhodothermaceae;s__unclassified_g__norank_f__Rhodothermaceae; OTU558	0	0	0	0	11	3	0	0	0	0	0	0	0	0	0	0	0	0	0
d__Bacteria;k__norank_d__Bacteria;p__Acidobacteriota;c__Acidobacteriae;o__Bryobacterales;f__Bryobacteraceae;g__Bryobacter;s__uncultured_soil_bacterium_g__Bryobacter; OTU559	0	0	0	0	17	3	0	0	11	0	0	0	1	0	0	0	0	0	0
d__Bacteria;k__norank_d__Bacteria;p__Myxococcota;c__Myxococcia;o__Myxococcales;f__Myxococcaceae;g__P3OB-42;s__metagenome_g__P3OB-42; OTU560	3	0	1	0	2	6	2	0	0	0	0	0	0	1	1	0	0	0	0
d__Bacteria;k__norank_d__Bacteria;p__Proteobacteria;c__Alphaproteobacteria;o__Azospirillales;f__Azospirillaceae;g__Desertibacter;s__unclassified_g__Desertibacter; OTU561	0	0	1	0	11	0	0	0	4	3	0	1	0	0	0	0	0	0	0
d__Bacteria;k__norank_d__Bacteria;p__Planctomycetota;c__Phycisphaerae;o__Phycisphaerales;f__Phycisphaeraceae;g__SM1A02;s__uncultured_bacterium_g__SM1A02; OTU562	0	0	0	0	6	0	0	0	0	0	0	0	0	0	0	0	0	0	0
d__Bacteria;k__norank_d__Bacteria;p__Actinobacteriota;c__Actinobacteria;o__Propionibacteriales;f__Nocardioidaceae;g__Nocardioides;s__unclassified_g__Nocardioides; OTU563	0	2	1	0	22	7	0	1	12	0	0	1	0	0	3	0	0	2	0
d__Bacteria;k__norank_d__Bacteria;p__Myxococcota;c__Polyangia;o__Polyangiales;f__Polyangiaceae;g__norank_f__Polyangiaceae;s__uncultured_delta_proteobacterium_g__norank_f__Polyangiaceae; OTU564	0	0	0	0	7	0	0	0	4	0	0	0	3	0	0	0	0	0	0
d__Bacteria;k__norank_d__Bacteria;p__Verrucomicrobiota;c__Verrucomicrobiae;o__Chthoniobacterales;f__Chthoniobacteraceae;g__Chthoniobacter;s__unclassified_g__Chthoniobacter; OTU565	0	1	0	0	3	2	0	0	0	0	0	0	0	0	0	0	0	0	0
d__Bacteria;k__norank_d__Bacteria;p__Actinobacteriota;c__Acidimicrobiia;o__norank_c__Acidimicrobiia;f__norank_o__norank_c__Acidimicrobiia;g__norank_f__norank_o__norank_c__Acidimicrobiia;s__metagenome_g__norank_f__norank_o__norank_c__Acidimicrobiia; OTU566	0	1	0	0	3	2	0	0	2	0	0	1	0	0	0	0	0	0	0
d__Bacteria;k__norank_d__Bacteria;p__Planctomycetota;c__Planctomycetes;o__Gemmatales;f__Gemmataceae;g__norank_f__Gemmataceae;s__unclassified_g__norank_f__Gemmataceae; OTU567	0	0	0	0	5	10	0	0	3	1	0	0	0	0	0	0	0	0	0
d__Bacteria;k__norank_d__Bacteria;p__Actinobacteriota;c__Actinobacteria;o__Propionibacteriales;f__Nocardioidaceae;g__Nocardioides;s__Nocardioides_sp._g__Nocardioides; OTU568	8	38	238	9	47	35	3	2	20	56	86	191	0	3	10	3	0	0	13
d__Bacteria;k__norank_d__Bacteria;p__Gemmatimonadota;c__Gemmatimonadetes;o__Gemmatimonadales;f__Gemmatimonadaceae;g__Gemmatimonas;s__uncultured_bacterium_g__Gemmatimonas; OTU569	0	0	0	0	5	0	0	0	0	0	0	0	0	0	0	0	0	0	0
d__Bacteria;k__norank_d__Bacteria;p__Planctomycetota;c__Planctomycetes;o__Isosphaerales;f__Isosphaeraceae;g__norank_f__Isosphaeraceae;s__uncultured_Isosphaera_sp._g__norank; OTU570	0	1	0	1	17	6	0	0	9	0	0	0	0	0	0	0	0	0	0
d__Bacteria;k__norank_d__Bacteria;p__Gemmatimonadota;c__Gemmatimonadetes;o__Gemmatimonadales;f__Gemmatimonadaceae;g__unclassified_f__Gemmatimonadaceae;s__unclassified_f__Gemmatimonadaceae; OTU571	0	0	0	0	8	0	0	0	2	0	0	0	0	0	0	0	0	0	0
d__Bacteria;k__norank_d__Bacteria;p__Actinobacteriota;c__Thermoleophilia;o__Solirubrobacterales;f__67-14;g__norank_f__67-14;s__uncultured_actinobacterium_g__norank_f__67-14; OTU572	0	0	0	0	5	0	0	0	0	0	0	0	0	0	0	0	0	0	0
d__Bacteria;k__norank_d__Bacteria;p__Proteobacteria;c__Gammaproteobacteria;o__Cellvibrionales;f__Cellvibrionaceae;g__Cellvibrio;s__unclassified_g__Cellvibrio; OTU573	0	0	0	0	2	0	0	0	0	0	0	0	0	0	0	0	0	0	1
d__Bacteria;k__norank_d__Bacteria;p__Gemmatimonadota;c__Longimicrobia;o__Longimicrobiales;f__Longimicrobiaceae;g__norank_f__Longimicrobiaceae;s__unclassified_g__norank_f__Longimicrobiaceae; OTU574	0	0	0	0	3	0	0	0	2	0	0	0	0	0	0	0	0	0	0
d__Bacteria;k__norank_d__Bacteria;p__Actinobacteriota;c__Actinobacteria;o__Micrococcales;f__Cellulomonadaceae;g__Actinotalea;s__uncultured_bacterium_g__Actinotalea; OTU575	5	7	12	6	17	31	2	0	40	12	3	6	3	1	1	0	3	1	5
d__Bacteria;k__norank_d__Bacteria;p__Chloroflexi;c__Chloroflexia;o__Chloroflexales;f__Roseiflexaceae;g__norank_f__Roseiflexaceae;s__unclassified_g__norank_f__Roseiflexaceae; OTU576	0	0	0	0	1	0	0	0	0	1	0	0	0	0	0	0	0	0	0
d__Bacteria;k__norank_d__Bacteria;p__Actinobacteriota;c__Actinobacteria;o__Micromonosporales;f__Micromonosporaceae;g__Planosporangium;s__uncultured_bacterium_g__Planosporangium; OTU577	0	0	0	0	8	1	0	0	2	0	0	0	0	0	0	0	0	0	0
d__Bacteria;k__norank_d__Bacteria;p__Acidobacteriota;c__Vicinamibacteria;o__Vicinamibacterales;f__norank_o__Vicinamibacterales;g__norank_f__norank_o__Vicinamibacterales;s__unclassified_g__norank_f__norank_o__Vicinamibacterales; OTU578	0	1	5	1	14	15	0	0	15	0	0	1	1	0	0	0	0	0	0
d__Bacteria;k__norank_d__Bacteria;p__Gemmatimonadota;c__Gemmatimonadetes;o__Gemmatimonadales;f__Gemmatimonadaceae;g__unclassified_f__Gemmatimonadaceae;s__unclassified_f__Gemmatimonadaceae; OTU579	0	0	0	0	4	0	0	0	1	0	0	0	0	0	0	0	0	0	0
d__Bacteria;k__norank_d__Bacteria;p__Myxococcota;c__Polyangia;o__Polyangiales;f__Polyangiaceae;g__Pajaroellobacter;s__unclassified_g__Pajaroellobacter; OTU580	0	1	0	0	4	0	0	0	3	2	0	0	0	0	0	0	0	0	0
d__Bacteria;k__norank_d__Bacteria;p__Planctomycetota;c__Planctomycetes;o__Gemmatales;f__Gemmataceae;g__norank_f__Gemmataceae;s__uncultured_bacterium_g__norank_f__Gemmataceae; OTU581	0	0	0	0	2	0	0	0	0	0	0	0	0	0	0	0	0	0	0
d__Bacteria;k__norank_d__Bacteria;p__Actinobacteriota;c__Acidimicrobiia;o__unclassified_c__Acidimicrobiia;f__unclassified_c__Acidimicrobiia;g__unclassified_c__Acidimicrobiia;s__unclassified_c__Acidimicrobiia; OTU582	0	0	0	0	3	2	0	0	0	0	0	0	0	0	0	0	0	0	0
d__Bacteria;k__norank_d__Bacteria;p__Chloroflexi;c__Anaerolineae;o__Caldilineales;f__Caldilineaceae;g__norank_f__Caldilineaceae;s__unclassified_g__norank_f__Caldilineaceae; OTU583	0	0	1	0	7	2	0	0	4	0	0	0	0	0	0	0	0	0	0
d__Bacteria;k__norank_d__Bacteria;p__Actinobacteriota;c__Actinobacteria;o__unclassified_c__Actinobacteria;f__unclassified_c__Actinobacteria;g__unclassified_c__Actinobacteria;s__unclassified_c__Actinobacteria; OTU584	0	0	0	0	3	0	0	0	0	0	0	0	0	0	0	0	0	0	0
d__Bacteria;k__norank_d__Bacteria;p__Myxococcota;c__Myxococcia;o__Myxococcales;f__Myxococcaceae;g__norank_f__Myxococcaceae;s__uncultured_delta_proteobacterium_g__norank_f__Myxococcaceae; OTU585	0	0	0	0	3	7	0	0	2	1	0	0	0	0	1	0	0	0	6
d__Bacteria;k__norank_d__Bacteria;p__Patescibacteria;c__Saccharimonadia;o__Saccharimonadales;f__norank_o__Saccharimonadales;g__norank_f__norank_o__Saccharimonadales;s__uncultured_bacterium_g__norank_f__norank_o__Saccharimonadales; OTU586	0	0	0	0	5	0	0	0	0	0	0	0	0	0	0	0	0	0	0
d__Bacteria;k__norank_d__Bacteria;p__Actinobacteriota;c__Actinobacteria;o__Propionibacteriales;f__Nocardioidaceae;g__Nocardioides;s__unclassified_g__Nocardioides; OTU587	0	2	1	1	7	2	0	1	4	3	0	0	0	0	0	0	0	0	0
d__Bacteria;k__norank_d__Bacteria;p__Chloroflexi;c__Anaerolineae;o__SBR1031;f__norank_o__SBR1031;g__norank_f__norank_o__SBR1031;s__unclassified_g__norank_f__norank_o__SBR1031; OTU588	0	0	0	0	4	0	0	0	0	0	0	0	0	0	0	0	0	0	0
d__Bacteria;k__norank_d__Bacteria;p__Chloroflexi;c__Chloroflexia;o__Kallotenuales;f__AKIW781;g__norank_f__AKIW781;s__uncultured_bacterium_g__norank_f__AKIW781; OTU589	0	0	0	1	1	1	0	0	3	0	0	0	0	0	0	0	0	0	0
d__Bacteria;k__norank_d__Bacteria;p__Verrucomicrobiota;c__Verrucomicrobiae;o__Chthoniobacterales;f__Chthoniobacteraceae;g__Candidatus_Udaeobacter;s__uncultured_Verrucomicrobia_bacterium_g__Candidatus_Udaeobacter; OTU590	0	0	0	0	6	0	0	0	0	0	0	0	0	0	0	0	0	0	0
d__Bacteria;k__norank_d__Bacteria;p__Chloroflexi;c__Anaerolineae;o__SBR1031;f__A4b;g__norank_f__A4b;s__uncultured_soil_bacterium_g__norank_f__A4b; OTU591	2	3	0	0	11	1	0	0	0	7	0	0	1	0	0	0	0	0	2
d__Bacteria;k__norank_d__Bacteria;p__Patescibacteria;c__Saccharimonadia;o__Saccharimonadales;f__norank_o__Saccharimonadales;g__norank_f__norank_o__Saccharimonadales;s__uncultured_bacterium_g__norank_f__norank_o__Saccharimonadales; OTU592	0	0	0	0	9	0	0	0	1	0	0	0	0	0	0	0	0	0	0
d__Bacteria;k__norank_d__Bacteria;p__Actinobacteriota;c__Actinobacteria;o__Euzebyales;f__Euzebyaceae;g__norank_f__Euzebyaceae;s__uncultured_bacterium_g__norank_f__Euzebyaceae; OTU593	0	0	1	0	5	8	0	0	1	0	0	0	0	0	0	0	0	0	0
d__Bacteria;k__norank_d__Bacteria;p__Acidobacteriota;c__Subgroup_5;o__norank_c__Subgroup_5;f__norank_o__norank_c__Subgroup_5;g__norank_f__norank_o__norank_c__Subgroup_5;s__metagenome_g__norank_f__norank_o__norank_c__Subgroup_5; OTU594	0	0	0	0	3	0	0	0	0	0	0	0	0	0	0	0	0	0	0
d__Bacteria;k__norank_d__Bacteria;p__Patescibacteria;c__Saccharimonadia;o__Saccharimonadales;f__LWQ8;g__norank_f__LWQ8;s__uncultured_bacterium_g__norank_f__LWQ8; OTU595	0	0	0	0	5	0	0	0	0	0	0	0	0	0	0	0	0	0	0
d__Bacteria;k__norank_d__Bacteria;p__Planctomycetota;c__Planctomycetes;o__Gemmatales;f__Gemmataceae;g__norank_f__Gemmataceae;s__unclassified_g__norank_f__Gemmataceae; OTU596	0	0	0	0	6	0	0	0	1	0	0	0	0	0	0	0	0	0	0
d__Bacteria;k__norank_d__Bacteria;p__Chloroflexi;c__Chloroflexia;o__Kallotenuales;f__AKIW781;g__norank_f__AKIW781;s__uncultured_bacterium_g__norank_f__AKIW781; OTU597	0	2	0	0	6	1	0	0	2	0	0	1	3	0	0	0	0	0	0
d__Bacteria;k__norank_d__Bacteria;p__Actinobacteriota;c__Actinobacteria;o__Micromonosporales;f__Micromonosporaceae;g__Virgisporangium;s__Virgisporangium_ochraceum; OTU598	0	1	0	0	71	3	0	0	12	3	0	1	0	0	0	0	0	0	0
d__Bacteria;k__norank_d__Bacteria;p__Gemmatimonadota;c__Gemmatimonadetes;o__Gemmatimonadales;f__Gemmatimonadaceae;g__Gemmatimonas;s__uncultured_bacterium_g__Gemmatimonas; OTU599	0	1	0	0	6	2	0	0	2	0	0	0	0	4	0	0	0	0	0
d__Bacteria;k__norank_d__Bacteria;p__Gemmatimonadota;c__Gemmatimonadetes;o__Gemmatimonadales;f__Gemmatimonadaceae;g__Gemmatimonas;s__unclassified_g__Gemmatimonas; OTU600	0	2	0	0	28	6	0	0	17	0	0	0	0	0	0	0	0	0	0
d__Bacteria;k__norank_d__Bacteria;p__Gemmatimonadota;c__Longimicrobia;o__Longimicrobiales;f__Longimicrobiaceae;g__Longimicrobium;s__uncultured_bacterium_g__Longimicrobium; OTU601	1	4	1	0	12	16	1	2	20	1	0	0	0	1	0	0	0	0	1
d__Bacteria;k__norank_d__Bacteria;p__Actinobacteriota;c__Actinobacteria;o__Propionibacteriales;f__Nocardioidaceae;g__Nocardioides;s__unclassified_g__Nocardioides; OTU602	5	12	78	1	8	14	1	1	1	44	47	69	3	1	1	4	0	1	11
d__Bacteria;k__norank_d__Bacteria;p__Actinobacteriota;c__Thermoleophilia;o__norank_c__Thermoleophilia;f__norank_o__norank_c__Thermoleophilia;g__norank_f__norank_o__norank_c__Thermoleophilia;s__uncultured_bacterium_g__norank_f__norank_o__norank_c__Thermoleophilia; OTU603	0	2	0	0	6	4	0	0	0	0	0	1	0	0	0	0	0	0	0
d__Bacteria;k__norank_d__Bacteria;p__Actinobacteriota;c__Acidimicrobiia;o__unclassified_c__Acidimicrobiia;f__unclassified_c__Acidimicrobiia;g__unclassified_c__Acidimicrobiia;s__unclassified_c__Acidimicrobiia; OTU604	0	0	0	0	5	9	0	0	0	0	0	0	0	0	0	0	0	0	0
d__Bacteria;k__norank_d__Bacteria;p__Actinobacteriota;c__Actinobacteria;o__Propionibacteriales;f__Propionibacteriaceae;g__norank_f__Propionibacteriaceae;s__uncultured_endolithic_bacterium_g__norank_f__Propionibacteriaceae; OTU605	2	16	52	14	143	81	10	5	223	59	34	90	8	3	11	5	0	0	2
d__Bacteria;k__norank_d__Bacteria;p__Actinobacteriota;c__Actinobacteria;o__Propionibacteriales;f__Propionibacteriaceae;g__Microlunatus;s__uncultured_bacterium_g__Microlunatus; OTU606	0	1	3	1	52	18	0	0	44	9	1	1	3	1	1	1	0	1	1
d__Bacteria;k__norank_d__Bacteria;p__Actinobacteriota;c__Actinobacteria;o__Micrococcales;f__Microbacteriaceae;g__Galbitalea;s__uncultured_bacterium_g__Galbitalea; OTU607	8	222	88	21	177	154	120	12	263	110	202	195	8	109	131	835	11	98	68
d__Bacteria;k__norank_d__Bacteria;p__Gemmatimonadota;c__Longimicrobia;o__Longimicrobiales;f__Longimicrobiaceae;g__norank_f__Longimicrobiaceae;s__unclassified_g__norank_f__Longimicrobiaceae; OTU608	0	0	2	0	10	0	0	0	1	0	0	0	0	0	0	0	0	0	0
d__Bacteria;k__norank_d__Bacteria;p__Acidobacteriota;c__Blastocatellia;o__Pyrinomonadales;f__Pyrinomonadaceae;g__RB41;s__uncultured_bacterium_g__RB41; OTU609	0	0	0	0	3	0	0	0	0	0	0	0	0	0	0	0	0	0	0
d__Bacteria;k__norank_d__Bacteria;p__Acidobacteriota;c__Vicinamibacteria;o__Vicinamibacterales;f__norank_o__Vicinamibacterales;g__norank_f__norank_o__Vicinamibacterales;s__uncultured_Acidobacteriaceae_bacterium_g__norank_f__norank_o__Vicinamibacterales; OTU610	0	1	1	0	8	8	0	0	25	3	1	0	1	0	0	0	0	0	0
d__Bacteria;k__norank_d__Bacteria;p__Actinobacteriota;c__Acidimicrobiia;o__Microtrichales;f__Ilumatobacteraceae;g__Ilumatobacter;s__unclassified_g__Ilumatobacter; OTU611	0	2	0	1	7	5	0	0	2	2	1	3	0	0	0	0	0	0	17
d__Bacteria;k__norank_d__Bacteria;p__Chloroflexi;c__TK10;o__norank_c__TK10;f__norank_o__norank_c__TK10;g__norank_f__norank_o__norank_c__TK10;s__unclassified_g__norank_f__norank_o__norank_c__TK10; OTU612	0	0	0	0	2	1	0	0	4	0	0	0	0	0	0	0	0	0	0
d__Bacteria;k__norank_d__Bacteria;p__Nitrospirota;c__Nitrospiria;o__Nitrospirales;f__Nitrospiraceae;g__Nitrospira;s__unclassified_g__Nitrospira; OTU613	0	0	0	1	59	3	0	0	53	0	0	0	0	0	0	0	0	0	1
d__Bacteria;k__norank_d__Bacteria;p__Chloroflexi;c__Anaerolineae;o__Anaerolineales;f__Anaerolineaceae;g__norank_f__Anaerolineaceae;s__unclassified_g__norank_f__Anaerolineaceae; OTU614	0	0	0	0	38	20	0	0	3	1	0	0	0	0	3	0	0	0	0
d__Bacteria;k__norank_d__Bacteria;p__Actinobacteriota;c__Thermoleophilia;o__Gaiellales;f__norank_o__Gaiellales;g__norank_f__norank_o__Gaiellales;s__unclassified_g__norank_f__norank_o__Gaiellales; OTU615	0	0	0	1	2	0	0	0	1	0	0	0	0	0	0	0	0	0	0
d__Bacteria;k__norank_d__Bacteria;p__Gemmatimonadota;c__Gemmatimonadetes;o__Gemmatimonadales;f__Gemmatimonadaceae;g__Roseisolibacter;s__unclassified_g__Roseisolibacter; OTU616	0	0	0	0	1	2	0	0	1	0	0	0	0	0	0	0	0	0	0
d__Bacteria;k__norank_d__Bacteria;p__Cyanobacteria;c__Cyanobacteriia;o__Chloroplast;f__norank_o__Chloroplast;g__norank_f__norank_o__Chloroplast;s__unclassified_g__norank_f__norank_o__Chloroplast; OTU617	0	3	0	0	5	3	0	0	6	0	0	1	0	0	1	0	0	0	0
d__Bacteria;k__norank_d__Bacteria;p__Actinobacteriota;c__Acidimicrobiia;o__unclassified_c__Acidimicrobiia;f__unclassified_c__Acidimicrobiia;g__unclassified_c__Acidimicrobiia;s__unclassified_c__Acidimicrobiia; OTU618	0	0	0	1	23	32	3	0	8	0	0	0	0	0	0	0	0	0	0
d__Bacteria;k__norank_d__Bacteria;p__Actinobacteriota;c__Acidimicrobiia;o__Microtrichales;f__norank_o__Microtrichales;g__norank_f__norank_o__Microtrichales;s__metagenome_g__norank_f__norank_o__Microtrichales; OTU619	0	2	22	7	75	15	0	0	54	7	3	8	6	0	1	0	0	0	0
d__Bacteria;k__norank_d__Bacteria;p__Deinococcota;c__Deinococci;o__Deinococcales;f__Trueperaceae;g__Truepera;s__uncultured_bacterium_g__Truepera; OTU620	0	0	1	1	10	1	0	0	1	0	0	0	0	0	0	0	0	0	0
d__Bacteria;k__norank_d__Bacteria;p__Gemmatimonadota;c__Gemmatimonadetes;o__Gemmatimonadales;f__Gemmatimonadaceae;g__Gemmatimonas;s__unclassified_g__Gemmatimonas; OTU621	0	2	0	0	12	6	0	0	7	0	2	0	0	0	0	0	0	0	0
d__Bacteria;k__norank_d__Bacteria;p__Gemmatimonadota;c__Gemmatimonadetes;o__Gemmatimonadales;f__Gemmatimonadaceae;g__unclassified_f__Gemmatimonadaceae;s__unclassified_f__Gemmatimonadaceae; OTU622	0	0	0	0	8	1	0	0	1	0	0	0	0	0	0	0	0	0	0
d__Bacteria;k__norank_d__Bacteria;p__Myxococcota;c__Polyangia;o__Haliangiales;f__Haliangiaceae;g__Haliangium;s__uncultured_Haliangium_sp.; OTU623	0	0	0	0	28	4	0	0	3	0	0	0	0	0	0	0	0	0	0
d__Bacteria;k__norank_d__Bacteria;p__Actinobacteriota;c__Actinobacteria;o__Kineosporiales;f__Kineosporiaceae;g__Quadrisphaera;s__unclassified_g__Quadrisphaera; OTU624	0	13	19	16	79	83	2	0	91	24	4	17	5	3	5	0	0	0	7
d__Bacteria;k__norank_d__Bacteria;p__Actinobacteriota;c__Actinobacteria;o__Micrococcales;f__Dermabacteraceae;g__Brachybacterium;s__unclassified_g__Brachybacterium; OTU625	0	0	0	0	5	1	0	0	0	0	0	0	0	0	0	0	0	0	0
d__Bacteria;k__norank_d__Bacteria;p__Actinobacteriota;c__Thermoleophilia;o__Solirubrobacterales;f__67-14;g__norank_f__67-14;s__uncultured_bacterium_g__norank_f__67-14; OTU626	0	3	2	3	31	4	0	0	15	0	0	0	1	0	0	0	0	0	0
d__Bacteria;k__norank_d__Bacteria;p__Gemmatimonadota;c__Gemmatimonadetes;o__Gemmatimonadales;f__Gemmatimonadaceae;g__unclassified_f__Gemmatimonadaceae;s__unclassified_f__Gemmatimonadaceae; OTU627	0	0	0	0	13	3	0	0	3	1	0	1	0	0	0	0	0	0	0
d__Bacteria;k__norank_d__Bacteria;p__Proteobacteria;c__Gammaproteobacteria;o__Burkholderiales;f__SC-I-84;g__norank_f__SC-I-84;s__unclassified_g__norank_f__SC-I-84; OTU628	0	0	0	0	4	1	0	0	1	0	0	0	0	0	0	0	0	0	0
d__Bacteria;k__norank_d__Bacteria;p__Acidobacteriota;c__Holophagae;o__Subgroup_7;f__norank_o__Subgroup_7;g__norank_f__norank_o__Subgroup_7;s__unclassified_g__norank_f__norank_o__Subgroup_7; OTU629	0	0	0	0	7	0	0	0	3	0	0	0	0	0	0	0	0	0	0
d__Bacteria;k__norank_d__Bacteria;p__Chloroflexi;c__Dehalococcoidia;o__S085;f__norank_o__S085;g__norank_f__norank_o__S085;s__unclassified_g__norank_f__norank_o__S085; OTU630	0	1	0	2	34	5	0	0	12	1	0	1	0	0	0	0	0	0	0
d__Bacteria;k__norank_d__Bacteria;p__Actinobacteriota;c__Actinobacteria;o__Propionibacteriales;f__Propionibacteriaceae;g__unclassified_f__Propionibacteriaceae;s__unclassified_f__Propionibacteriaceae; OTU631	0	0	0	1	8	2	0	0	9	0	0	0	0	0	0	0	0	0	0
d__Bacteria;k__norank_d__Bacteria;p__Bacteroidota;c__Bacteroidia;o__Cytophagales;f__Microscillaceae;g__norank_f__Microscillaceae;s__uncultured_Ohtaekwangia_sp.; OTU632	0	1	0	0	16	0	0	0	0	0	0	0	0	1	0	1	0	0	0
d__Bacteria;k__norank_d__Bacteria;p__Chloroflexi;c__Chloroflexia;o__Thermomicrobiales;f__JG30-KF-CM45;g__norank_f__JG30-KF-CM45;s__unclassified_g__norank_f__JG30-KF-CM45; OTU633	0	0	0	0	5	1	0	0	1	0	0	0	0	0	0	0	0	0	0
d__Bacteria;k__norank_d__Bacteria;p__Acidobacteriota;c__Vicinamibacteria;o__Vicinamibacterales;f__Vicinamibacteraceae;g__norank_f__Vicinamibacteraceae;s__unclassified_g__norank_f__Vicinamibacteraceae; OTU634	0	0	0	0	4	0	0	0	0	0	0	0	0	0	0	0	0	0	0
d__Bacteria;k__norank_d__Bacteria;p__Acidobacteriota;c__Vicinamibacteria;o__Vicinamibacterales;f__norank_o__Vicinamibacterales;g__norank_f__norank_o__Vicinamibacterales;s__unclassified_g__norank_f__norank_o__Vicinamibacterales; OTU635	0	0	0	0	2	0	0	0	1	0	0	0	0	0	0	0	0	0	0
d__Bacteria;k__norank_d__Bacteria;p__Actinobacteriota;c__Actinobacteria;o__Micrococcales;f__Promicromonosporaceae;g__Promicromonospora;s__Promicromonospora_umidemergens; OTU636	0	5	1	0	9	10	3	1	1	0	0	6	0	0	0	0	0	0	0
d__Bacteria;k__norank_d__Bacteria;p__Chloroflexi;c__Chloroflexia;o__Thermomicrobiales;f__AKYG1722;g__norank_f__AKYG1722;s__uncultured_bacterium_g__norank_f__AKYG1722; OTU637	0	0	0	0	2	0	0	0	4	0	0	0	0	0	0	0	0	0	0
d__Bacteria;k__norank_d__Bacteria;p__Actinobacteriota;c__Actinobacteria;o__0319-7L14;f__norank_o__0319-7L14;g__norank_f__norank_o__0319-7L14;s__unclassified_g__norank_f__norank_o__0319-7L14; OTU638	0	0	0	0	7	8	0	1	1	0	0	0	0	0	0	0	0	0	0
d__Bacteria;k__norank_d__Bacteria;p__Actinobacteriota;c__Actinobacteria;o__Propionibacteriales;f__Propionibacteriaceae;g__Microlunatus;s__unclassified_g__Microlunatus; OTU639	0	2	0	0	7	0	0	0	2	0	0	0	0	0	0	0	0	0	1
d__Bacteria;k__norank_d__Bacteria;p__Actinobacteriota;c__Actinobacteria;o__Frankiales;f__unclassified_o__Frankiales;g__unclassified_o__Frankiales;s__unclassified_o__Frankiales; OTU640	1	1	1	0	55	13	0	0	79	92	1	3	1	3	2	0	0	0	0
d__Bacteria;k__norank_d__Bacteria;p__Actinobacteriota;c__Thermoleophilia;o__Solirubrobacterales;f__Solirubrobacteraceae;g__Conexibacter;s__unclassified_g__Conexibacter; OTU641	0	7	3	4	32	36	0	0	24	4	0	3	2	0	1	0	0	0	3
d__Bacteria;k__norank_d__Bacteria;p__Verrucomicrobiota;c__Verrucomicrobiae;o__Chthoniobacterales;f__Chthoniobacteraceae;g__Chthoniobacter;s__unclassified_g__Chthoniobacter; OTU642	0	0	0	0	2	1	0	0	0	0	0	0	0	0	0	0	0	0	0
d__Bacteria;k__norank_d__Bacteria;p__Actinobacteriota;c__Actinobacteria;o__Streptomycetales;f__Streptomycetaceae;g__Streptomyces;s__unclassified_g__Streptomyces; OTU643	1	34	2	1	180	67	1	6	81	69	9	24	6	3	7	3	1	2	3
d__Bacteria;k__norank_d__Bacteria;p__Proteobacteria;c__Alphaproteobacteria;o__unclassified_c__Alphaproteobacteria;f__unclassified_c__Alphaproteobacteria;g__unclassified_c__Alphaproteobacteria;s__unclassified_c__Alphaproteobacteria; OTU644	0	0	0	0	4	1	0	0	1	0	0	0	0	0	0	0	0	0	0
d__Bacteria;k__norank_d__Bacteria;p__Firmicutes;c__Clostridia;o__Peptostreptococcales-Tissierellales;f__Peptostreptococcaceae;g__Sporacetigenium;s__uncultured_bacterium_g__Sporacetigenium; OTU645	70	25	0	1	12	21	0	0	2	1	0	0	0	0	0	0	0	0	0
d__Bacteria;k__norank_d__Bacteria;p__Actinobacteriota;c__Actinobacteria;o__Corynebacteriales;f__Nocardiaceae;g__Nocardia;s__Rhodococcus_sp._g__Nocardia; OTU646	0	0	0	0	9	2	0	0	3	0	0	0	0	0	0	0	0	0	0
d__Bacteria;k__norank_d__Bacteria;p__Acidobacteriota;c__Acidobacteriae;o__Bryobacterales;f__Bryobacteraceae;g__Bryobacter;s__unclassified_g__Bryobacter; OTU647	0	0	0	0	1	1	0	0	0	0	0	0	0	0	0	0	0	0	0
d__Bacteria;k__norank_d__Bacteria;p__Actinobacteriota;c__Actinobacteria;o__unclassified_c__Actinobacteria;f__unclassified_c__Actinobacteria;g__unclassified_c__Actinobacteria;s__unclassified_c__Actinobacteria; OTU648	0	0	0	0	4	0	0	0	1	0	0	0	0	0	0	0	0	0	0
d__Bacteria;k__norank_d__Bacteria;p__Gemmatimonadota;c__Gemmatimonadetes;o__Gemmatimonadales;f__Gemmatimonadaceae;g__norank_f__Gemmatimonadaceae;s__Gemmatimonadetes_bacterium_LX87; OTU649	0	0	0	0	8	1	0	0	1	0	0	0	0	0	0	0	0	0	0
d__Bacteria;k__norank_d__Bacteria;p__Proteobacteria;c__Gammaproteobacteria;o__Vibrionales;f__Vibrionaceae;g__Vibrio;s__Listonella_anguillarum; OTU650	0	0	0	0	2	0	0	0	0	0	0	0	0	0	0	0	0	0	0
d__Bacteria;k__norank_d__Bacteria;p__Myxococcota;c__Polyangia;o__Polyangiales;f__Polyangiaceae;g__unclassified_f__Polyangiaceae;s__unclassified_f__Polyangiaceae; OTU651	0	0	0	0	4	3	0	0	0	0	0	0	0	0	0	0	0	0	0
d__Bacteria;k__norank_d__Bacteria;p__Bdellovibrionota;c__Oligoflexia;o__0319-6G20;f__norank_o__0319-6G20;g__norank_f__norank_o__0319-6G20;s__unclassified_g__norank_f__norank_o__0319-6G20; OTU652	0	0	0	0	3	0	0	0	0	0	0	0	0	0	0	0	0	0	0
d__Bacteria;k__norank_d__Bacteria;p__Chloroflexi;c__TK10;o__norank_c__TK10;f__norank_o__norank_c__TK10;g__norank_f__norank_o__norank_c__TK10;s__uncultured_bacterium_g__norank_f__norank_o__norank_c__TK10; OTU653	0	0	0	0	16	5	0	0	4	0	0	0	0	0	0	0	0	0	0
d__Bacteria;k__norank_d__Bacteria;p__Actinobacteriota;c__Actinobacteria;o__Propionibacteriales;f__Nocardioidaceae;g__Nocardioides;s__unclassified_g__Nocardioides; OTU654	0	2	0	1	64	16	0	0	14	3	1	0	1	1	0	0	0	0	0
d__Bacteria;k__norank_d__Bacteria;p__Gemmatimonadota;c__Gemmatimonadetes;o__Gemmatimonadales;f__Gemmatimonadaceae;g__Gemmatimonas;s__unclassified_g__Gemmatimonas; OTU655	0	1	10	0	4	3	0	0	9	0	0	0	0	0	0	0	0	0	0
d__Bacteria;k__norank_d__Bacteria;p__Actinobacteriota;c__Thermoleophilia;o__Solirubrobacterales;f__67-14;g__norank_f__67-14;s__unclassified_g__norank_f__67-14; OTU656	0	0	0	0	3	1	0	0	0	1	0	0	0	0	0	0	0	0	0
d__Bacteria;k__norank_d__Bacteria;p__Actinobacteriota;c__Thermoleophilia;o__Gaiellales;f__Gaiellaceae;g__Gaiella;s__uncultured_actinobacterium_g__Gaiella; OTU657	0	9	3	22	91	51	0	0	17	6	0	0	24	23	9	2	0	0	0
d__Bacteria;k__norank_d__Bacteria;p__Actinobacteriota;c__Actinobacteria;o__unclassified_c__Actinobacteria;f__unclassified_c__Actinobacteria;g__unclassified_c__Actinobacteria;s__unclassified_c__Actinobacteria; OTU658	0	0	0	0	4	1	0	0	2	0	0	0	0	0	0	0	0	0	0
d__Bacteria;k__norank_d__Bacteria;p__Bacteroidota;c__Kapabacteria;o__Kapabacteriales;f__norank_o__Kapabacteriales;g__norank_f__norank_o__Kapabacteriales;s__uncultured_bacterium_0319-6E22; OTU659	0	0	0	0	4	0	0	0	1	8	0	0	0	0	0	0	0	0	0
d__Bacteria;k__norank_d__Bacteria;p__Chloroflexi;c__Chloroflexia;o__Chloroflexales;f__Roseiflexaceae;g__norank_f__Roseiflexaceae;s__uncultured_bacterium_g__norank_f__Roseiflexaceae; OTU660	0	0	0	0	8	0	0	0	0	0	0	0	0	0	0	0	0	0	0
d__Bacteria;k__norank_d__Bacteria;p__Chloroflexi;c__TK10;o__norank_c__TK10;f__norank_o__norank_c__TK10;g__norank_f__norank_o__norank_c__TK10;s__uncultured_bacterium_g__norank_f__norank_o__norank_c__TK10; OTU661	0	0	0	1	7	4	0	0	2	0	0	0	0	0	0	0	0	0	0
d__Bacteria;k__norank_d__Bacteria;p__Proteobacteria;c__Alphaproteobacteria;o__Rhodospirillales;f__Magnetospiraceae;g__norank_f__Magnetospiraceae;s__metagenome_g__norank_f__Magnetospiraceae; OTU662	0	2	0	0	4	0	0	0	0	0	0	1	0	3	2	1	0	0	0
d__Bacteria;k__norank_d__Bacteria;p__Planctomycetota;c__Planctomycetes;o__Isosphaerales;f__Isosphaeraceae;g__norank_f__Isosphaeraceae;s__uncultured_bacterium_g__norank_f__Isosphaeraceae; OTU663	0	0	0	0	5	3	0	0	7	2	2	0	0	0	0	0	0	0	0
d__Bacteria;k__norank_d__Bacteria;p__Proteobacteria;c__Alphaproteobacteria;o__Caulobacterales;f__Caulobacteraceae;g__PMMR1;s__unclassified_g__PMMR1; OTU664	0	3	2	1	35	7	0	0	45	4	0	1	0	0	0	0	0	0	2
d__Bacteria;k__norank_d__Bacteria;p__Planctomycetota;c__Planctomycetes;o__Gemmatales;f__Gemmataceae;g__norank_f__Gemmataceae;s__uncultured_bacterium_g__norank_f__Gemmataceae; OTU665	0	0	0	0	2	1	0	0	0	0	0	0	0	0	0	0	0	0	0
d__Bacteria;k__norank_d__Bacteria;p__Myxococcota;c__Myxococcia;o__Myxococcales;f__Myxococcaceae;g__Myxococcus;s__unclassified_g__Myxococcus; OTU666	0	2	1	0	36	10	0	0	9	2	0	1	1	0	2	0	0	0	0
d__Bacteria;k__norank_d__Bacteria;p__Actinobacteriota;c__Actinobacteria;o__Pseudonocardiales;f__Pseudonocardiaceae;g__Amycolatopsis;s__Amycolatopsis_keratiniphila; OTU667	0	0	0	0	16	1	0	0	3	0	0	1	0	0	0	0	0	0	0
d__Bacteria;k__norank_d__Bacteria;p__Actinobacteriota;c__Actinobacteria;o__Micromonosporales;f__Micromonosporaceae;g__Dactylosporangium;s__uncultured_bacterium_g__Dactylosporangium; OTU668	0	3	0	0	26	1	2	0	0	1	0	0	0	0	0	0	0	0	0
d__Bacteria;k__norank_d__Bacteria;p__Gemmatimonadota;c__Gemmatimonadetes;o__Gemmatimonadales;f__Gemmatimonadaceae;g__Roseisolibacter;s__uncultured_bacterium_g__Roseisolibacter; OTU669	0	1	2	1	6	0	0	0	2	2	0	2	0	0	0	0	0	0	1
d__Bacteria;k__norank_d__Bacteria;p__Chloroflexi;c__Chloroflexia;o__Thermomicrobiales;f__JG30-KF-CM45;g__norank_f__JG30-KF-CM45;s__unclassified_g__norank_f__JG30-KF-CM45; OTU670	0	0	1	0	6	1	0	0	0	0	0	0	0	0	0	0	0	0	0
d__Bacteria;k__norank_d__Bacteria;p__Actinobacteriota;c__Actinobacteria;o__Micrococcales;f__Intrasporangiaceae;g__Aquipuribacter;s__uncultured_bacterium_g__Aquipuribacter; OTU671	1	31	61	8	15	56	1	2	34	14	12	54	1	2	4	3	0	0	2
d__Bacteria;k__norank_d__Bacteria;p__Actinobacteriota;c__Actinobacteria;o__Propionibacteriales;f__Propionibacteriaceae;g__norank_f__Propionibacteriaceae;s__uncultured_bacterium_g__norank_f__Propionibacteriaceae; OTU672	1	0	8	0	18	11	0	0	6	4	7	10	1	0	2	0	0	0	8
d__Bacteria;k__norank_d__Bacteria;p__Actinobacteriota;c__Actinobacteria;o__Propionibacteriales;f__Nocardioidaceae;g__Nocardioides;s__unclassified_g__Nocardioides; OTU673	1	2	4	10	42	26	0	0	17	7	5	6	9	0	5	1	0	0	1
d__Bacteria;k__norank_d__Bacteria;p__Actinobacteriota;c__Actinobacteria;o__Streptosporangiales;f__Thermomonosporaceae;g__Actinomadura;s__unclassified_g__Actinomadura; OTU674	0	15	0	0	35	27	0	0	2	0	0	0	0	0	0	0	0	0	0
d__Bacteria;k__norank_d__Bacteria;p__Bdellovibrionota;c__Oligoflexia;o__0319-6G20;f__norank_o__0319-6G20;g__norank_f__norank_o__0319-6G20;s__unclassified_g__norank_f__norank_o__0319-6G20; OTU675	0	0	0	0	4	0	0	0	1	0	0	0	0	0	0	0	0	0	0
d__Bacteria;k__norank_d__Bacteria;p__Gemmatimonadota;c__Gemmatimonadetes;o__Gemmatimonadales;f__Gemmatimonadaceae;g__Gemmatimonas;s__uncultured_bacterium_g__Gemmatimonas; OTU676	0	0	0	0	10	4	0	0	1	0	0	0	0	0	0	0	0	0	0
d__Bacteria;k__norank_d__Bacteria;p__Gemmatimonadota;c__Gemmatimonadetes;o__Gemmatimonadales;f__Gemmatimonadaceae;g__unclassified_f__Gemmatimonadaceae;s__unclassified_f__Gemmatimonadaceae; OTU677	0	0	0	0	38	4	0	0	10	0	0	0	0	0	0	0	0	0	0
d__Bacteria;k__norank_d__Bacteria;p__Actinobacteriota;c__Actinobacteria;o__Propionibacteriales;f__Nocardioidaceae;g__Nocardioides;s__unclassified_g__Nocardioides; OTU678	11	80	263	8	144	84	11	4	94	49	63	216	7	7	2	2	0	22	47
d__Bacteria;k__norank_d__Bacteria;p__Actinobacteriota;c__Actinobacteria;o__Micromonosporales;f__Micromonosporaceae;g__Actinoplanes;s__Actinoplanes_friuliensis_DSM_7358; OTU679	53	207	12	8	677	238	19	5	652	51	3	45	12	1	4	2	1	0	6
d__Bacteria;k__norank_d__Bacteria;p__Actinobacteriota;c__Actinobacteria;o__unclassified_c__Actinobacteria;f__unclassified_c__Actinobacteria;g__unclassified_c__Actinobacteria;s__unclassified_c__Actinobacteria; OTU680	0	1	0	2	16	9	0	0	15	0	0	1	1	0	0	0	0	0	0
d__Bacteria;k__norank_d__Bacteria;p__Gemmatimonadota;c__Gemmatimonadetes;o__Gemmatimonadales;f__Gemmatimonadaceae;g__norank_f__Gemmatimonadaceae;s__Gemmatimonadetes_bacterium_LX87; OTU681	0	2	0	0	94	7	0	0	23	0	0	0	0	0	0	0	0	0	0
d__Bacteria;k__norank_d__Bacteria;p__Actinobacteriota;c__Actinobacteria;o__Micromonosporales;f__Micromonosporaceae;g__Actinoplanes;s__Actinoplanes_derwentensis; OTU682	0	1	0	0	15	6	0	1	17	4	0	2	0	0	0	0	0	1	1
d__Bacteria;k__norank_d__Bacteria;p__Actinobacteriota;c__Actinobacteria;o__Corynebacteriales;f__Nocardiaceae;g__Nocardia;s__unclassified_g__Nocardia; OTU683	0	10	2	1	45	17	0	0	8	33	2	12	19	0	3	0	0	0	9
d__Bacteria;k__norank_d__Bacteria;p__Armatimonadota;c__Armatimonadia;o__Armatimonadales;f__norank_o__Armatimonadales;g__norank_f__norank_o__Armatimonadales;s__uncultured_bacterium_g__norank_f__norank_o__Armatimonadales; OTU684	0	0	0	1	17	10	0	0	17	1	0	1	0	0	0	0	0	0	0
d__Bacteria;k__norank_d__Bacteria;p__Gemmatimonadota;c__Gemmatimonadetes;o__Gemmatimonadales;f__Gemmatimonadaceae;g__Roseisolibacter;s__unclassified_g__Roseisolibacter; OTU685	2	1	1	2	17	4	0	0	4	2	0	0	1	0	0	0	0	0	1
d__Bacteria;k__norank_d__Bacteria;p__Chloroflexi;c__Chloroflexia;o__Thermomicrobiales;f__AKYG1722;g__norank_f__AKYG1722;s__unclassified_g__norank_f__AKYG1722; OTU686	0	0	0	0	2	2	0	0	0	0	0	0	0	0	0	0	0	0	0
d__Bacteria;k__norank_d__Bacteria;p__Chloroflexi;c__Ktedonobacteria;o__C0119;f__norank_o__C0119;g__norank_f__norank_o__C0119;s__uncultured_bacterium_g__norank_f__norank_o__C0119; OTU687	0	0	0	0	8	2	0	0	11	1	0	0	6	9	10	0	0	0	0
d__Bacteria;k__norank_d__Bacteria;p__Actinobacteriota;c__Actinobacteria;o__Propionibacteriales;f__Nocardioidaceae;g__norank_f__Nocardioidaceae;s__uncultured_endolithic_bacterium_g__norank_f__Nocardioidaceae; OTU688	0	56	19	14	41	32	0	0	44	13	13	23	9	2	2	1	0	0	3
d__Bacteria;k__norank_d__Bacteria;p__Actinobacteriota;c__Actinobacteria;o__Frankiales;f__unclassified_o__Frankiales;g__unclassified_o__Frankiales;s__unclassified_o__Frankiales; OTU689	0	1	1	2	20	15	7	0	16	3	0	0	1	0	2	0	0	0	0
d__Bacteria;k__norank_d__Bacteria;p__Bacteroidota;c__Bacteroidia;o__Cytophagales;f__Hymenobacteraceae;g__Hymenobacter;s__unclassified_g__Hymenobacter; OTU690	0	52	2	4	12	0	4	1	34	17	5	17	1	0	1	0	0	0	6
d__Bacteria;k__norank_d__Bacteria;p__Chloroflexi;c__Chloroflexia;o__Thermobaculales;f__Thermobaculaceae;g__Thermobaculum;s__uncultured_bacterium_g__Thermobaculum; OTU691	0	4	0	0	11	0	2	0	6	0	1	1	1	0	0	0	0	0	2
d__Bacteria;k__norank_d__Bacteria;p__Bacteroidota;c__Bacteroidia;o__Sphingobacteriales;f__AKYH767;g__norank_f__AKYH767;s__uncultured_Bacteroidetes_bacterium_g__norank_f__AKYH767; OTU692	0	0	0	0	2	1	0	0	0	0	0	0	0	0	0	0	0	0	0
d__Bacteria;k__norank_d__Bacteria;p__Chloroflexi;c__TK10;o__norank_c__TK10;f__norank_o__norank_c__TK10;g__norank_f__norank_o__norank_c__TK10;s__unclassified_g__norank_f__norank_o__norank_c__TK10; OTU693	0	0	0	0	7	1	0	0	2	0	0	0	0	0	0	0	0	0	0
d__Bacteria;k__norank_d__Bacteria;p__Nitrospirota;c__Nitrospiria;o__Nitrospirales;f__Nitrospiraceae;g__Nitrospira;s__unclassified_g__Nitrospira; OTU694	0	0	0	0	16	5	0	0	4	0	0	0	0	0	0	0	0	0	0
d__Bacteria;k__norank_d__Bacteria;p__Cyanobacteria;c__Cyanobacteriia;o__Oxyphotobacteria_Incertae_Sedis;f__unclassified_o__Oxyphotobacteria_Incertae_Sedis;g__Leptolyngbya_EcFYyyy-00;s__uncultured_bacterium_g__Leptolyngbya_EcFYyyy-00; OTU695	1	5	5	5	2	2	0	0	9	0	0	2	5	0	0	0	0	0	0
d__Bacteria;k__norank_d__Bacteria;p__Myxococcota;c__Myxococcia;o__Myxococcales;f__Myxococcaceae;g__Archangium;s__Archangium_gephyra; OTU696	3	4	0	2	53	8	0	0	22	1	0	0	1	0	1	0	0	0	0
d__Bacteria;k__norank_d__Bacteria;p__Chloroflexi;c__Chloroflexia;o__Chloroflexales;f__Chloroflexaceae;g__FFCH7168;s__uncultured_bacterium_g__FFCH7168; OTU697	0	1	0	1	7	0	0	0	0	2	0	0	0	0	1	0	0	1	0
d__Bacteria;k__norank_d__Bacteria;p__Proteobacteria;c__Alphaproteobacteria;o__Sphingomonadales;f__Sphingomonadaceae;g__Altererythrobacter;s__unclassified_g__Altererythrobacter; OTU698	0	9	1	2	35	6	0	0	19	1	0	0	0	0	0	0	0	0	0
d__Bacteria;k__norank_d__Bacteria;p__Chloroflexi;c__TK10;o__norank_c__TK10;f__norank_o__norank_c__TK10;g__norank_f__norank_o__norank_c__TK10;s__unclassified_g__norank_f__norank_o__norank_c__TK10; OTU699	0	0	0	0	2	0	0	0	3	0	0	0	0	0	0	0	0	0	0
d__Bacteria;k__norank_d__Bacteria;p__Chloroflexi;c__Dehalococcoidia;o__S085;f__norank_o__S085;g__norank_f__norank_o__S085;s__unclassified_g__norank_f__norank_o__S085; OTU700	0	0	0	0	3	3	0	0	0	1	0	0	0	0	0	0	0	0	0
d__Bacteria;k__norank_d__Bacteria;p__Bdellovibrionota;c__Bdellovibrionia;o__Bdellovibrionales;f__Bdellovibrionaceae;g__Bdellovibrio;s__uncultured_bacterium_g__Bdellovibrio; OTU701	0	0	1	0	2	0	0	0	2	0	0	0	0	0	0	0	0	0	0
d__Bacteria;k__norank_d__Bacteria;p__Planctomycetota;c__Planctomycetes;o__Gemmatales;f__Gemmataceae;g__norank_f__Gemmataceae;s__uncultured_bacterium_g__norank_f__Gemmataceae; OTU702	0	0	0	0	8	1	0	0	0	2	0	0	0	0	0	0	0	0	0
d__Bacteria;k__norank_d__Bacteria;p__Actinobacteriota;c__Actinobacteria;o__Propionibacteriales;f__Nocardioidaceae;g__Nocardioides;s__unclassified_g__Nocardioides; OTU703	0	21	2	2	35	36	0	0	23	7	1	4	1	0	2	0	0	1	0
d__Bacteria;k__norank_d__Bacteria;p__Bacteroidota;c__Bacteroidia;o__Cytophagales;f__Cytophagaceae;g__Sporocytophaga;s__uncultured_Bacteroidetes_bacterium_g__Sporocytophaga; OTU704	0	0	0	0	1	0	0	0	0	0	0	1	0	0	0	0	0	0	0
d__Bacteria;k__norank_d__Bacteria;p__Gemmatimonadota;c__Longimicrobia;o__Longimicrobiales;f__Longimicrobiaceae;g__norank_f__Longimicrobiaceae;s__uncultured_soil_bacterium_g__norank_f__Longimicrobiaceae; OTU705	0	0	7	0	9	3	0	0	13	0	1	0	0	1	0	0	0	0	3
d__Bacteria;k__norank_d__Bacteria;p__Chloroflexi;c__OLB14;o__norank_c__OLB14;f__norank_o__norank_c__OLB14;g__norank_f__norank_o__norank_c__OLB14;s__metagenome_g__norank_f__norank_o__norank_c__OLB14; OTU706	0	0	0	0	2	2	0	0	0	0	0	0	0	0	11	1	0	0	0
d__Bacteria;k__norank_d__Bacteria;p__Proteobacteria;c__Gammaproteobacteria;o__Steroidobacterales;f__Steroidobacteraceae;g__Steroidobacter;s__uncultured_bacterium_g__Steroidobacter; OTU707	0	0	0	0	7	0	0	0	1	0	0	0	0	0	0	0	0	0	0
d__Bacteria;k__norank_d__Bacteria;p__Gemmatimonadota;c__Gemmatimonadetes;o__Gemmatimonadales;f__Gemmatimonadaceae;g__Gemmatimonas;s__unclassified_g__Gemmatimonas; OTU708	0	0	0	0	5	0	0	0	0	0	0	0	0	0	0	0	0	0	0
d__Bacteria;k__norank_d__Bacteria;p__Proteobacteria;c__Alphaproteobacteria;o__Acetobacterales;f__Acetobacteraceae;g__Craurococcus-Caldovatus;s__uncultured_bacterium_g__Craurococcus-Caldovatus; OTU709	0	0	0	1	7	1	0	0	0	0	0	0	0	0	0	0	0	0	0
d__Bacteria;k__norank_d__Bacteria;p__Cyanobacteria;c__Cyanobacteriia;o__Chloroplast;f__norank_o__Chloroplast;g__norank_f__norank_o__Chloroplast;s__Bacillaria_paxillifer; OTU710	0	13	62	6	48	20	3	0	63	1	107	63	2	0	4	1	0	0	6
d__Bacteria;k__norank_d__Bacteria;p__Bacteroidota;c__Kapabacteria;o__Kapabacteriales;f__norank_o__Kapabacteriales;g__norank_f__norank_o__Kapabacteriales;s__unclassified_g__norank_f__norank_o__Kapabacteriales; OTU711	0	0	0	0	10	1	0	0	1	0	0	0	0	0	0	0	0	0	0
d__Bacteria;k__norank_d__Bacteria;p__Proteobacteria;c__Alphaproteobacteria;o__Acetobacterales;f__Acetobacteraceae;g__Craurococcus-Caldovatus;s__uncultured_bacterium_g__Craurococcus-Caldovatus; OTU712	0	0	0	0	19	0	0	0	0	0	0	0	0	0	0	0	0	0	0
d__Bacteria;k__norank_d__Bacteria;p__Chloroflexi;c__Dehalococcoidia;o__S085;f__norank_o__S085;g__norank_f__norank_o__S085;s__metagenome_g__norank_f__norank_o__S085; OTU713	0	15	0	4	44	8	0	0	22	7	0	0	2	1	3	2	0	1	0
d__Bacteria;k__norank_d__Bacteria;p__Acidobacteriota;c__Vicinamibacteria;o__Vicinamibacterales;f__Vicinamibacteraceae;g__norank_f__Vicinamibacteraceae;s__unclassified_g__norank_f__Vicinamibacteraceae; OTU714	0	1	0	0	48	18	0	0	25	0	0	0	1	0	0	0	0	0	0
d__Bacteria;k__norank_d__Bacteria;p__Nitrospirota;c__Nitrospiria;o__Nitrospirales;f__Nitrospiraceae;g__Nitrospira;s__uncultured_Nitrospira_sp._g__Nitrospira; OTU715	0	0	1	0	72	1	0	0	64	0	0	0	0	1	0	0	0	0	0
d__Bacteria;k__norank_d__Bacteria;p__Planctomycetota;c__Planctomycetes;o__Isosphaerales;f__Isosphaeraceae;g__norank_f__Isosphaeraceae;s__unclassified_g__norank_f__Isosphaeraceae; OTU716	11	39	13	26	477	307	3	0	411	5	15	30	24	1	3	0	0	0	1
d__Bacteria;k__norank_d__Bacteria;p__Actinobacteriota;c__Actinobacteria;o__Frankiales;f__Geodermatophilaceae;g__Blastococcus;s__uncultured_bacterium_g__Blastococcus; OTU717	60	135	606	46	679	338	47	5	667	242	187	483	52	25	24	5	1	8	72
d__Bacteria;k__norank_d__Bacteria;p__Patescibacteria;c__Saccharimonadia;o__Saccharimonadales;f__norank_o__Saccharimonadales;g__norank_f__norank_o__Saccharimonadales;s__unclassified_g__norank_f__norank_o__Saccharimonadales; OTU718	0	0	0	0	16	6	0	0	7	2	0	0	0	1	1	1	0	0	0
d__Bacteria;k__norank_d__Bacteria;p__Gemmatimonadota;c__Gemmatimonadetes;o__Gemmatimonadales;f__Gemmatimonadaceae;g__unclassified_f__Gemmatimonadaceae;s__unclassified_f__Gemmatimonadaceae; OTU719	0	0	0	0	7	2	0	0	0	0	0	0	0	0	0	0	0	0	0
d__Bacteria;k__norank_d__Bacteria;p__Planctomycetota;c__Planctomycetes;o__Gemmatales;f__Gemmataceae;g__norank_f__Gemmataceae;s__uncultured_bacterium_g__norank_f__Gemmataceae; OTU720	0	0	0	0	4	1	0	0	0	1	0	0	0	0	0	0	0	0	0
d__Bacteria;k__norank_d__Bacteria;p__Gemmatimonadota;c__Gemmatimonadetes;o__Gemmatimonadales;f__Gemmatimonadaceae;g__unclassified_f__Gemmatimonadaceae;s__unclassified_f__Gemmatimonadaceae; OTU721	0	0	3	0	81	20	0	0	35	1	0	0	0	0	2	0	0	0	0
d__Bacteria;k__norank_d__Bacteria;p__Acidobacteriota;c__Vicinamibacteria;o__Vicinamibacterales;f__Vicinamibacteraceae;g__norank_f__Vicinamibacteraceae;s__unclassified_g__norank_f__Vicinamibacteraceae; OTU722	0	0	0	0	7	6	0	0	4	1	0	0	1	0	0	0	0	0	0
d__Bacteria;k__norank_d__Bacteria;p__Gemmatimonadota;c__Gemmatimonadetes;o__Gemmatimonadales;f__Gemmatimonadaceae;g__norank_f__Gemmatimonadaceae;s__Gemmatimonadetes_bacterium_LX87; OTU723	0	1	0	0	21	2	0	0	1	0	0	0	0	0	0	0	0	0	0
d__Bacteria;k__norank_d__Bacteria;p__Bdellovibrionota;c__Oligoflexia;o__0319-6G20;f__norank_o__0319-6G20;g__norank_f__norank_o__0319-6G20;s__unclassified_g__norank_f__norank_o__0319-6G20; OTU724	0	0	0	0	2	0	0	0	0	0	0	0	0	0	0	0	0	0	0
d__Bacteria;k__norank_d__Bacteria;p__Chloroflexi;c__TK10;o__norank_c__TK10;f__norank_o__norank_c__TK10;g__norank_f__norank_o__norank_c__TK10;s__uncultured_bacterium_g__norank_f__norank_o__norank_c__TK10; OTU725	0	0	0	0	2	1	0	0	0	1	0	0	0	0	0	0	0	0	0
d__Bacteria;k__norank_d__Bacteria;p__Actinobacteriota;c__Thermoleophilia;o__Gaiellales;f__Gaiellaceae;g__Gaiella;s__uncultured_actinobacterium_g__Gaiella; OTU726	0	19	0	2	82	53	0	0	15	0	0	0	0	55	0	0	0	0	0
d__Bacteria;k__norank_d__Bacteria;p__Planctomycetota;c__Planctomycetes;o__Isosphaerales;f__Isosphaeraceae;g__norank_f__Isosphaeraceae;s__unclassified_g__norank_f__Isosphaeraceae; OTU727	0	0	0	1	4	1	0	0	6	1	0	0	0	0	0	0	0	0	0
d__Bacteria;k__norank_d__Bacteria;p__Proteobacteria;c__Alphaproteobacteria;o__Tistrellales;f__Geminicoccaceae;g__Candidatus_Alysiosphaera;s__uncultured_bacterium_g__Candidatus_Alysiosphaera; OTU728	0	1	2	4	51	41	0	0	19	3	0	2	1	1	0	0	0	0	1
d__Bacteria;k__norank_d__Bacteria;p__Actinobacteriota;c__Thermoleophilia;o__Solirubrobacterales;f__67-14;g__norank_f__67-14;s__unclassified_g__norank_f__67-14; OTU729	0	3	0	0	26	14	0	0	4	0	0	0	0	0	1	0	0	0	0
d__Bacteria;k__norank_d__Bacteria;p__Gemmatimonadota;c__Gemmatimonadetes;o__Gemmatimonadales;f__Gemmatimonadaceae;g__norank_f__Gemmatimonadaceae;s__unclassified_g__norank_f__Gemmatimonadaceae; OTU730	0	0	0	0	4	0	0	0	0	0	0	0	0	0	0	0	0	0	0
d__Bacteria;k__norank_d__Bacteria;p__Myxococcota;c__Polyangia;o__Polyangiales;f__Polyangiaceae;g__Aetherobacter;s__uncultured_bacterium_g__Aetherobacter; OTU731	0	0	0	0	9	0	0	0	0	0	0	0	0	1	0	0	0	0	0
d__Bacteria;k__norank_d__Bacteria;p__Actinobacteriota;c__Rubrobacteria;o__Rubrobacterales;f__Rubrobacteriaceae;g__Rubrobacter;s__uncultured_bacterium_g__Rubrobacter; OTU732	4	23	28	10	694	62	3	2	205	48	25	35	13	2	3	1	0	0	14
d__Bacteria;k__norank_d__Bacteria;p__Acidobacteriota;c__Blastocatellia;o__Pyrinomonadales;f__Pyrinomonadaceae;g__RB41;s__uncultured_bacterium_g__RB41; OTU733	0	0	0	0	19	6	0	0	1	1	1	0	2	0	1	0	0	0	1
d__Bacteria;k__norank_d__Bacteria;p__Myxococcota;c__Myxococcia;o__Myxococcales;f__Myxococcaceae;g__norank_f__Myxococcaceae;s__uncultured_bacterium_g__norank_f__Myxococcaceae; OTU734	0	0	0	0	6	0	0	0	5	0	0	0	0	0	0	0	0	0	1
d__Bacteria;k__norank_d__Bacteria;p__Acidobacteriota;c__Vicinamibacteria;o__Vicinamibacterales;f__Vicinamibacteraceae;g__unclassified_f__Vicinamibacteraceae;s__unclassified_f__Vicinamibacteraceae; OTU735	0	0	0	0	6	1	0	0	3	0	0	0	0	0	0	0	0	0	0
d__Bacteria;k__norank_d__Bacteria;p__Armatimonadota;c__norank_p__Armatimonadota;o__norank_c__norank_p__Armatimonadota;f__norank_o__norank_c__norank_p__Armatimonadota;g__norank_f__norank_o__norank_c__norank_p__Armatimonadota;s__unclassified_g__norank_f__norank_o__norank_c__norank_p__Armatimonadota; OTU736	0	0	0	1	1	0	0	0	3	0	0	0	0	0	0	0	0	0	0
d__Bacteria;k__norank_d__Bacteria;p__Armatimonadota;c__Armatimonadia;o__Armatimonadales;f__norank_o__Armatimonadales;g__norank_f__norank_o__Armatimonadales;s__uncultured_Armatimonadetes_bacterium_g__norank_f__norank_o__Armatimonadales; OTU737	1	3	0	2	4	2	0	0	0	0	0	2	0	0	0	0	0	0	0
d__Bacteria;k__norank_d__Bacteria;p__Bacteroidota;c__Bacteroidia;o__Chitinophagales;f__Chitinophagaceae;g__Puia;s__unclassified_g__Puia; OTU738	0	0	0	1	46	4	4	0	6	0	0	0	1	0	0	0	0	0	1
d__Bacteria;k__norank_d__Bacteria;p__Chloroflexi;c__Chloroflexia;o__Chloroflexales;f__Chloroflexaceae;g__FFCH7168;s__uncultured_bacterium_g__FFCH7168; OTU739	0	0	0	1	7	1	0	0	1	0	0	0	1	0	0	0	0	0	0
d__Bacteria;k__norank_d__Bacteria;p__Proteobacteria;c__Gammaproteobacteria;o__Burkholderiales;f__A21b;g__norank_f__A21b;s__unclassified_g__norank_f__A21b; OTU740	0	0	0	0	5	1	0	0	0	0	0	0	0	0	0	0	0	0	0
d__Bacteria;k__norank_d__Bacteria;p__Myxococcota;c__Myxococcia;o__Myxococcales;f__Myxococcaceae;g__unclassified_f__Myxococcaceae;s__unclassified_f__Myxococcaceae; OTU741	0	0	0	0	14	0	0	0	0	0	0	0	0	0	0	0	0	0	0
d__Bacteria;k__norank_d__Bacteria;p__Chloroflexi;c__Anaerolineae;o__Caldilineales;f__Caldilineaceae;g__norank_f__Caldilineaceae;s__uncultured_bacterium_g__norank_f__Caldilineaceae; OTU742	0	0	0	0	8	0	0	0	0	1	0	0	0	0	0	0	0	0	0
d__Bacteria;k__norank_d__Bacteria;p__Myxococcota;c__Myxococcia;o__Myxococcales;f__Myxococcaceae;g__norank_f__Myxococcaceae;s__unclassified_g__norank_f__Myxococcaceae; OTU743	0	0	0	0	7	0	0	0	4	0	0	0	0	5	0	0	0	0	0
d__Bacteria;k__norank_d__Bacteria;p__Actinobacteriota;c__Thermoleophilia;o__Solirubrobacterales;f__Solirubrobacteraceae;g__Parviterribacter;s__uncultured_bacterium_g__Parviterribacter; OTU744	0	4	0	1	54	12	2	1	17	0	0	1	0	0	0	0	0	0	0
d__Bacteria;k__norank_d__Bacteria;p__Proteobacteria;c__Gammaproteobacteria;o__Coxiellales;f__Coxiellaceae;g__Coxiella;s__uncultured_bacterium_g__Coxiella; OTU745	0	0	0	0	4	0	0	0	0	0	0	0	0	0	0	0	0	0	0
d__Bacteria;k__norank_d__Bacteria;p__Bacteroidota;c__Bacteroidia;o__Chitinophagales;f__Chitinophagaceae;g__Flavisolibacter;s__unclassified_g__Flavisolibacter; OTU746	0	1	0	0	7	1	0	0	5	0	0	0	0	1	1	0	0	0	0
d__Bacteria;k__norank_d__Bacteria;p__Acidobacteriota;c__Vicinamibacteria;o__Vicinamibacterales;f__Vicinamibacteraceae;g__norank_f__Vicinamibacteraceae;s__uncultured_Acidobacteriales_bacterium_g__norank_f__Vicinamibacteraceae; OTU747	0	20	0	2	71	35	0	0	61	5	0	0	1	0	0	0	0	0	1
d__Bacteria;k__norank_d__Bacteria;p__Gemmatimonadota;c__Gemmatimonadetes;o__Gemmatimonadales;f__Gemmatimonadaceae;g__norank_f__Gemmatimonadaceae;s__uncultured_Gemmatimonadetes_bacterium_g__norank_f__Gemmatimonadaceae; OTU748	0	0	0	0	3	1	0	0	2	0	0	0	0	0	0	0	0	0	0
d__Bacteria;k__norank_d__Bacteria;p__Chloroflexi;c__Chloroflexia;o__Chloroflexales;f__Roseiflexaceae;g__norank_f__Roseiflexaceae;s__uncultured_soil_bacterium_g__norank_f__Roseiflexaceae; OTU749	0	7	0	0	1	0	0	0	0	15	0	0	0	0	0	0	0	1	0
d__Bacteria;k__norank_d__Bacteria;p__Patescibacteria;c__Saccharimonadia;o__Saccharimonadales;f__norank_o__Saccharimonadales;g__norank_f__norank_o__Saccharimonadales;s__unclassified_g__norank_f__norank_o__Saccharimonadales; OTU750	0	0	0	0	6	4	0	0	1	0	0	0	0	0	0	0	0	0	0
d__Bacteria;k__norank_d__Bacteria;p__Actinobacteriota;c__Acidimicrobiia;o__IMCC26256;f__norank_o__IMCC26256;g__norank_f__norank_o__IMCC26256;s__unclassified_g__norank_f__norank_o__IMCC26256; OTU751	3	2	0	42	22	131	1	16	0	0	0	0	0	0	0	0	0	0	0
d__Bacteria;k__norank_d__Bacteria;p__Acidobacteriota;c__Blastocatellia;o__Blastocatellales;f__Blastocatellaceae;g__norank_f__Blastocatellaceae;s__uncultured_bacterium_g__norank_f__Blastocatellaceae; OTU752	0	0	0	0	2	0	0	0	0	0	0	0	0	0	0	0	0	0	0
d__Bacteria;k__norank_d__Bacteria;p__Acidobacteriota;c__Vicinamibacteria;o__Vicinamibacterales;f__norank_o__Vicinamibacterales;g__norank_f__norank_o__Vicinamibacterales;s__unclassified_g__norank_f__norank_o__Vicinamibacterales; OTU753	0	0	1	0	15	16	0	0	3	1	0	2	0	1	0	0	0	0	0
d__Bacteria;k__norank_d__Bacteria;p__unclassified_k__norank_d__Bacteria;c__unclassified_k__norank_d__Bacteria;o__unclassified_k__norank_d__Bacteria;f__unclassified_k__norank_d__Bacteria;g__unclassified_k__norank_d__Bacteria;s__unclassified_k__norank_d__Bacteria; OTU754	0	1	0	0	5	1	0	0	2	0	0	0	0	1	0	0	0	0	0
d__Bacteria;k__norank_d__Bacteria;p__Bdellovibrionota;c__Bdellovibrionia;o__Bdellovibrionales;f__Bdellovibrionaceae;g__Bdellovibrio;s__unclassified_g__Bdellovibrio; OTU755	0	0	0	0	3	0	0	0	0	0	0	0	0	0	0	0	0	0	0
d__Bacteria;k__norank_d__Bacteria;p__Bacteroidota;c__Bacteroidia;o__Cytophagales;f__Spirosomaceae;g__norank_f__Spirosomaceae;s__uncultured_Bacteroidetes_bacterium_g__norank_f__Spirosomaceae; OTU756	0	0	0	0	3	0	0	0	0	0	0	0	0	0	0	0	0	0	0
d__Bacteria;k__norank_d__Bacteria;p__Patescibacteria;c__Saccharimonadia;o__Saccharimonadales;f__norank_o__Saccharimonadales;g__norank_f__norank_o__Saccharimonadales;s__unclassified_g__norank_f__norank_o__Saccharimonadales; OTU757	0	0	0	0	2	0	0	0	1	0	0	0	0	0	1	0	0	0	0
d__Bacteria;k__norank_d__Bacteria;p__Acidobacteriota;c__Vicinamibacteria;o__Vicinamibacterales;f__Vicinamibacteraceae;g__norank_f__Vicinamibacteraceae;s__unclassified_g__norank_f__Vicinamibacteraceae; OTU758	0	0	0	0	20	3	0	0	6	1	0	0	0	0	0	0	0	0	0
d__Bacteria;k__norank_d__Bacteria;p__Myxococcota;c__Myxococcia;o__Myxococcales;f__Myxococcaceae;g__P3OB-42;s__unclassified_g__P3OB-42; OTU759	0	0	0	0	1	1	0	0	0	1	0	0	0	0	0	0	0	0	0
d__Bacteria;k__norank_d__Bacteria;p__Acidobacteriota;c__Vicinamibacteria;o__Vicinamibacterales;f__norank_o__Vicinamibacterales;g__norank_f__norank_o__Vicinamibacterales;s__unclassified_g__norank_f__norank_o__Vicinamibacterales; OTU760	0	1	0	0	20	11	2	0	10	2	0	0	0	1	1	5	0	1	0
d__Bacteria;k__norank_d__Bacteria;p__Patescibacteria;c__Saccharimonadia;o__Saccharimonadales;f__unclassified_o__Saccharimonadales;g__unclassified_o__Saccharimonadales;s__unclassified_o__Saccharimonadales; OTU761	0	0	0	0	2	2	0	0	1	0	0	0	0	0	0	0	0	0	0
d__Bacteria;k__norank_d__Bacteria;p__Actinobacteriota;c__Actinobacteria;o__0319-7L14;f__norank_o__0319-7L14;g__norank_f__norank_o__0319-7L14;s__uncultured_bacterium_g__norank_f__norank_o__0319-7L14; OTU762	0	6	0	0	34	6	2	0	8	0	0	0	1	0	0	0	0	0	0
d__Bacteria;k__norank_d__Bacteria;p__unclassified_k__norank_d__Bacteria;c__unclassified_k__norank_d__Bacteria;o__unclassified_k__norank_d__Bacteria;f__unclassified_k__norank_d__Bacteria;g__unclassified_k__norank_d__Bacteria;s__unclassified_k__norank_d__Bacteria; OTU763	0	0	0	0	1	2	0	0	0	0	0	0	0	0	0	0	0	0	0
d__Bacteria;k__norank_d__Bacteria;p__Acidobacteriota;c__Vicinamibacteria;o__Vicinamibacterales;f__Vicinamibacteraceae;g__norank_f__Vicinamibacteraceae;s__uncultured_Acidobacteria_bacterium_g__norank_f__Vicinamibacteraceae; OTU764	0	1	0	1	35	17	1	0	20	5	0	0	2	13	2	81	0	0	4
d__Bacteria;k__norank_d__Bacteria;p__Firmicutes;c__Bacilli;o__Paenibacillales;f__Paenibacillaceae;g__Ammoniphilus;s__uncultured_bacterium_g__Ammoniphilus; OTU765	13	13	0	0	2	2	0	0	1	1	0	0	1	0	0	0	0	0	0
d__Bacteria;k__norank_d__Bacteria;p__Gemmatimonadota;c__S0134_terrestrial_group;o__norank_c__S0134_terrestrial_group;f__norank_o__norank_c__S0134_terrestrial_group;g__norank_f__norank_o__norank_c__S0134_terrestrial_group;s__metagenome_g__norank_f__norank_o__norank_c__S0134_terrestrial_group; OTU766	0	0	0	0	2	0	0	0	0	0	0	0	0	0	0	0	0	0	0
d__Bacteria;k__norank_d__Bacteria;p__Gemmatimonadota;c__Longimicrobia;o__Longimicrobiales;f__Longimicrobiaceae;g__YC-ZSS-LKJ147;s__uncultured_bacterium_g__YC-ZSS-LKJ147; OTU767	0	0	0	0	26	0	0	0	18	0	0	0	0	0	0	0	0	0	0
d__Bacteria;k__norank_d__Bacteria;p__Proteobacteria;c__Gammaproteobacteria;o__Burkholderiales;f__SC-I-84;g__norank_f__SC-I-84;s__uncultured_bacterium_g__norank_f__SC-I-84; OTU768	0	0	0	0	7	1	0	0	0	0	0	0	0	0	1	0	0	0	0
d__Bacteria;k__norank_d__Bacteria;p__Chloroflexi;c__Ktedonobacteria;o__C0119;f__norank_o__C0119;g__norank_f__norank_o__C0119;s__uncultured_Chloroflexi_bacterium_g__norank_f__norank_o__C0119; OTU769	2	0	0	1	3	1	0	0	3	0	0	0	2	0	0	0	0	0	0
d__Bacteria;k__norank_d__Bacteria;p__Actinobacteriota;c__Actinobacteria;o__Micrococcales;f__Microbacteriaceae;g__Rathayibacter;s__Rathayibacter_caricis; OTU770	0	23	4	4	5	4	0	0	8	2	2	1	0	0	1	0	0	0	0
d__Bacteria;k__norank_d__Bacteria;p__Acidobacteriota;c__Acidobacteriae;o__Bryobacterales;f__Bryobacteraceae;g__Bryobacter;s__uncultured_bacterium_g__Bryobacter; OTU771	0	0	0	0	7	0	0	0	11	0	0	0	0	0	0	0	0	0	0
d__Bacteria;k__norank_d__Bacteria;p__unclassified_k__norank_d__Bacteria;c__unclassified_k__norank_d__Bacteria;o__unclassified_k__norank_d__Bacteria;f__unclassified_k__norank_d__Bacteria;g__unclassified_k__norank_d__Bacteria;s__unclassified_k__norank_d__Bacteria; OTU772	5	1	0	0	48	9	0	0	24	2	0	0	0	0	1	0	0	0	0
d__Bacteria;k__norank_d__Bacteria;p__Acidobacteriota;c__Vicinamibacteria;o__Vicinamibacterales;f__norank_o__Vicinamibacterales;g__norank_f__norank_o__Vicinamibacterales;s__unclassified_g__norank_f__norank_o__Vicinamibacterales; OTU773	0	1	1	0	12	10	0	0	5	0	0	0	0	0	0	0	0	0	0
d__Bacteria;k__norank_d__Bacteria;p__Proteobacteria;c__Alphaproteobacteria;o__Tistrellales;f__Geminicoccaceae;g__Candidatus_Alysiosphaera;s__uncultured_Alphaproteobacteria_bacterium_g__Candidatus_Alysiosphaera; OTU774	4	0	0	1	16	2	1	0	6	2	0	3	0	0	0	0	0	0	2
d__Bacteria;k__norank_d__Bacteria;p__Chloroflexi;c__Dehalococcoidia;o__S085;f__norank_o__S085;g__norank_f__norank_o__S085;s__unclassified_g__norank_f__norank_o__S085; OTU775	0	1	0	0	8	2	0	0	1	1	0	0	1	0	0	0	0	0	0
d__Bacteria;k__norank_d__Bacteria;p__Acidobacteriota;c__Vicinamibacteria;o__Vicinamibacterales;f__norank_o__Vicinamibacterales;g__norank_f__norank_o__Vicinamibacterales;s__unclassified_g__norank_f__norank_o__Vicinamibacterales; OTU776	0	0	0	1	22	9	0	0	2	1	0	0	0	0	0	0	0	0	0
d__Bacteria;k__norank_d__Bacteria;p__Proteobacteria;c__Alphaproteobacteria;o__Acetobacterales;f__Acetobacteraceae;g__unclassified_f__Acetobacteraceae;s__unclassified_f__Acetobacteraceae; OTU777	0	0	0	0	1	1	0	0	0	0	0	0	0	0	0	0	0	0	0
d__Bacteria;k__norank_d__Bacteria;p__Proteobacteria;c__Gammaproteobacteria;o__CCD24;f__norank_o__CCD24;g__norank_f__norank_o__CCD24;s__uncultured_bacterium_g__norank_f__norank_o__CCD24; OTU778	0	1	0	1	19	7	0	0	9	0	0	0	0	0	0	0	0	0	0
d__Bacteria;k__norank_d__Bacteria;p__Bdellovibrionota;c__Bdellovibrionia;o__Bdellovibrionales;f__Bdellovibrionaceae;g__Bdellovibrio;s__uncultured_deep-sea_bacterium_g__Bdellovibrio; OTU779	0	0	0	0	2	0	0	0	1	0	0	0	0	0	0	0	0	0	0
d__Bacteria;k__norank_d__Bacteria;p__Proteobacteria;c__Alphaproteobacteria;o__Acetobacterales;f__Acetobacteraceae;g__unclassified_f__Acetobacteraceae;s__unclassified_f__Acetobacteraceae; OTU780	0	0	1	0	5	0	0	0	0	0	0	0	0	0	0	0	0	0	0
d__Bacteria;k__norank_d__Bacteria;p__Chloroflexi;c__Chloroflexia;o__Thermomicrobiales;f__JG30-KF-CM45;g__norank_f__JG30-KF-CM45;s__uncultured_bacterium_g__norank_f__JG30-KF-CM45; OTU781	0	0	0	0	18	3	0	0	4	1	0	0	0	0	0	0	0	0	1
d__Bacteria;k__norank_d__Bacteria;p__Chloroflexi;c__TK10;o__norank_c__TK10;f__norank_o__norank_c__TK10;g__norank_f__norank_o__norank_c__TK10;s__unclassified_g__norank_f__norank_o__norank_c__TK10; OTU782	0	0	0	0	161	8	0	0	3	1	0	0	1	0	0	0	0	0	0
d__Bacteria;k__norank_d__Bacteria;p__Bacteroidota;c__Bacteroidia;o__Chitinophagales;f__Chitinophagaceae;g__Ferruginibacter;s__unclassified_g__Ferruginibacter; OTU783	5	12	5	2	120	29	0	0	263	19	4	21	12	0	0	0	0	1	2
d__Bacteria;k__norank_d__Bacteria;p__Proteobacteria;c__Alphaproteobacteria;o__Defluviicoccales;f__Defluviicoccaceae;g__Defluviicoccus;s__uncultured_Acetobacteraceae_bacterium_g__Defluviicoccus; OTU784	0	0	0	0	7	1	0	0	0	0	0	0	0	0	0	0	0	0	0
d__Bacteria;k__norank_d__Bacteria;p__Bacteroidota;c__Bacteroidia;o__Chitinophagales;f__Chitinophagaceae;g__Edaphobaculum;s__unclassified_g__Edaphobaculum; OTU785	0	0	0	0	3	0	0	0	0	0	0	0	0	0	0	0	0	0	0
d__Bacteria;k__norank_d__Bacteria;p__Proteobacteria;c__Alphaproteobacteria;o__Acetobacterales;f__Acetobacteraceae;g__Craurococcus-Caldovatus;s__uncultured_bacterium_g__Craurococcus-Caldovatus; OTU786	0	0	0	0	15	10	0	0	6	0	1	0	0	0	0	0	0	0	0
d__Bacteria;k__norank_d__Bacteria;p__Chloroflexi;c__Chloroflexia;o__Chloroflexales;f__Roseiflexaceae;g__unclassified_f__Roseiflexaceae;s__unclassified_f__Roseiflexaceae; OTU787	0	1	0	0	4	1	0	0	1	0	0	0	0	0	0	0	0	0	0
d__Bacteria;k__norank_d__Bacteria;p__Dadabacteria;c__Dadabacteriia;o__Dadabacteriales;f__norank_o__Dadabacteriales;g__norank_f__norank_o__Dadabacteriales;s__unclassified_g__norank_f__norank_o__Dadabacteriales; OTU788	0	0	0	0	2	0	0	0	0	0	0	0	0	0	0	0	0	0	0
d__Bacteria;k__norank_d__Bacteria;p__Gemmatimonadota;c__Longimicrobia;o__Longimicrobiales;f__Longimicrobiaceae;g__norank_f__Longimicrobiaceae;s__unclassified_g__norank_f__Longimicrobiaceae; OTU789	0	2	0	0	11	3	0	0	3	0	0	0	0	0	2	0	0	0	0
d__Bacteria;k__norank_d__Bacteria;p__Myxococcota;c__Myxococcia;o__Myxococcales;f__Myxococcaceae;g__P3OB-42;s__uncultured_bacterium_g__P3OB-42; OTU790	0	0	0	0	9	0	0	0	0	0	0	0	0	0	0	0	0	0	0
d__Bacteria;k__norank_d__Bacteria;p__Actinobacteriota;c__Actinobacteria;o__0319-7L14;f__norank_o__0319-7L14;g__norank_f__norank_o__0319-7L14;s__uncultured_bacterium_g__norank_f__norank_o__0319-7L14; OTU791	0	2	0	0	26	2	0	0	1	0	0	0	0	0	0	0	0	0	0
d__Bacteria;k__norank_d__Bacteria;p__Proteobacteria;c__Alphaproteobacteria;o__Acetobacterales;f__Acetobacteraceae;g__Craurococcus-Caldovatus;s__uncultured_bacterium_g__Craurococcus-Caldovatus; OTU792	0	4	0	0	11	1	0	0	6	0	1	3	1	0	0	1	0	0	0
d__Bacteria;k__norank_d__Bacteria;p__Proteobacteria;c__Alphaproteobacteria;o__Rhizobiales;f__Beijerinckiaceae;g__norank_f__Beijerinckiaceae;s__uncultured_bacterium_g__norank_f__Beijerinckiaceae; OTU793	3	2	3	0	32	8	0	0	13	0	4	0	0	0	0	1	0	0	1
d__Bacteria;k__norank_d__Bacteria;p__Proteobacteria;c__Alphaproteobacteria;o__Acetobacterales;f__Acetobacteraceae;g__Craurococcus-Caldovatus;s__unclassified_g__Craurococcus-Caldovatus; OTU794	0	0	0	1	3	2	0	0	1	0	0	0	0	0	0	0	0	0	0
d__Bacteria;k__norank_d__Bacteria;p__Chloroflexi;c__Chloroflexia;o__Kallotenuales;f__AKIW781;g__norank_f__AKIW781;s__uncultured_bacterium_g__norank_f__AKIW781; OTU795	0	0	0	0	3	4	0	0	1	1	0	3	0	0	0	0	0	0	0
d__Bacteria;k__norank_d__Bacteria;p__Actinobacteriota;c__Acidimicrobiia;o__Microtrichales;f__Ilumatobacteraceae;g__norank_f__Ilumatobacteraceae;s__uncultured_bacterium_g__norank_f__Ilumatobacteraceae; OTU796	0	33	10	14	196	74	1	0	167	17	1	20	6	8	12	14	0	0	4
d__Bacteria;k__norank_d__Bacteria;p__Actinobacteriota;c__Acidimicrobiia;o__norank_c__Acidimicrobiia;f__norank_o__norank_c__Acidimicrobiia;g__norank_f__norank_o__norank_c__Acidimicrobiia;s__uncultured_bacterium_g__norank_f__norank_o__norank_c__Acidimicrobiia; OTU797	3	25	39	6	69	43	2	1	80	12	20	51	9	2	2	0	0	1	18
d__Bacteria;k__norank_d__Bacteria;p__Proteobacteria;c__Alphaproteobacteria;o__Caulobacterales;f__Caulobacteraceae;g__norank_f__Caulobacteraceae;s__unclassified_g__norank_f__Caulobacteraceae; OTU798	0	0	0	0	4	0	0	0	0	0	0	0	0	0	0	0	0	0	0
d__Bacteria;k__norank_d__Bacteria;p__Proteobacteria;c__Alphaproteobacteria;o__Azospirillales;f__norank_o__Azospirillales;g__norank_f__norank_o__Azospirillales;s__uncultured_bacterium_g__norank_f__norank_o__Azospirillales; OTU799	0	1	0	0	20	3	0	0	5	0	0	0	0	0	0	0	0	0	0
d__Bacteria;k__norank_d__Bacteria;p__Actinobacteriota;c__Actinobacteria;o__0319-7L14;f__norank_o__0319-7L14;g__norank_f__norank_o__0319-7L14;s__uncultured_actinobacterium_g__norank_f__norank_o__0319-7L14; OTU800	0	1	0	0	19	2	0	0	2	1	0	0	0	0	0	0	0	0	0
d__Bacteria;k__norank_d__Bacteria;p__Chloroflexi;c__Anaerolineae;o__Caldilineales;f__Caldilineaceae;g__norank_f__Caldilineaceae;s__uncultured_bacterium_g__norank_f__Caldilineaceae; OTU801	0	2	0	0	2	0	0	0	0	0	0	0	0	0	0	0	0	0	0
d__Bacteria;k__norank_d__Bacteria;p__Bdellovibrionota;c__Oligoflexia;o__0319-6G20;f__norank_o__0319-6G20;g__norank_f__norank_o__0319-6G20;s__unclassified_g__norank_f__norank_o__0319-6G20; OTU802	0	0	0	0	8	0	0	0	2	0	0	0	0	0	0	0	0	0	0
d__Bacteria;k__norank_d__Bacteria;p__Chloroflexi;c__TK10;o__norank_c__TK10;f__norank_o__norank_c__TK10;g__norank_f__norank_o__norank_c__TK10;s__unclassified_g__norank_f__norank_o__norank_c__TK10; OTU803	0	0	0	0	21	1	0	0	5	0	0	0	0	0	0	0	0	0	0
d__Bacteria;k__norank_d__Bacteria;p__Bacteroidota;c__Bacteroidia;o__Chitinophagales;f__Chitinophagaceae;g__Segetibacter;s__uncultured_bacterium_g__Segetibacter; OTU804	3	2	6	4	117	4	0	0	30	11	1	2	4	3	0	0	0	0	12
d__Bacteria;k__norank_d__Bacteria;p__Bacteroidota;c__Bacteroidia;o__Chitinophagales;f__Chitinophagaceae;g__unclassified_f__Chitinophagaceae;s__unclassified_f__Chitinophagaceae; OTU805	0	0	0	0	21	11	0	0	8	0	0	0	1	0	0	0	0	0	0
d__Bacteria;k__norank_d__Bacteria;p__Chloroflexi;c__KD4-96;o__norank_c__KD4-96;f__norank_o__norank_c__KD4-96;g__norank_f__norank_o__norank_c__KD4-96;s__uncultured_Chloroflexi_bacterium_g__norank_f__norank_o__norank_c__KD4-96; OTU806	1	4	1	1	38	21	0	0	9	1	0	1	0	0	0	0	0	0	0
d__Bacteria;k__norank_d__Bacteria;p__Acidobacteriota;c__Vicinamibacteria;o__Vicinamibacterales;f__norank_o__Vicinamibacterales;g__norank_f__norank_o__Vicinamibacterales;s__unclassified_g__norank_f__norank_o__Vicinamibacterales; OTU807	0	16	0	1	12	16	0	0	18	2	1	2	1	0	8	2	0	1	1
d__Bacteria;k__norank_d__Bacteria;p__Myxococcota;c__bacteriap25;o__norank_c__bacteriap25;f__norank_o__norank_c__bacteriap25;g__norank_f__norank_o__norank_c__bacteriap25;s__unclassified_g__norank_f__norank_o__norank_c__bacteriap25; OTU808	0	0	0	0	2	0	0	0	0	0	0	0	0	0	0	0	0	0	0
d__Bacteria;k__norank_d__Bacteria;p__Firmicutes;c__Bacilli;o__Paenibacillales;f__Paenibacillaceae;g__Paenibacillus;s__unclassified_g__Paenibacillus; OTU809	0	3	0	0	2	0	0	0	1	0	0	0	0	5	0	0	0	2	0
d__Bacteria;k__norank_d__Bacteria;p__Proteobacteria;c__Alphaproteobacteria;o__Rhizobiales;f__Beijerinckiaceae;g__Methylobacterium-Methylorubrum;s__Methylobacterium_brachiatum; OTU810	1	9	1	0	70	2	1	0	44	1	1	2	0	1	3	3	0	0	18
d__Bacteria;k__norank_d__Bacteria;p__Actinobacteriota;c__Actinobacteria;o__Streptosporangiales;f__Thermomonosporaceae;g__Actinocorallia;s__unclassified_g__Actinocorallia; OTU811	0	1	0	0	27	3	0	0	6	0	0	0	0	0	0	0	0	0	0
d__Bacteria;k__norank_d__Bacteria;p__Planctomycetota;c__Planctomycetes;o__Gemmatales;f__Gemmataceae;g__norank_f__Gemmataceae;s__uncultured_planctomycete_g__norank_f__Gemmataceae; OTU812	0	0	0	0	4	2	0	0	0	0	0	0	0	0	0	0	0	0	0
d__Bacteria;k__norank_d__Bacteria;p__Gemmatimonadota;c__Gemmatimonadetes;o__Gemmatimonadales;f__Gemmatimonadaceae;g__Gemmatimonas;s__uncultured_Gemmatimonas_sp._g__Gemmatimonas; OTU813	0	1	0	2	20	9	0	0	28	0	0	0	1	0	1	0	0	0	0
d__Bacteria;k__norank_d__Bacteria;p__Chloroflexi;c__Chloroflexia;o__Kallotenuales;f__AKIW781;g__norank_f__AKIW781;s__uncultured_bacterium_g__norank_f__AKIW781; OTU814	0	2	0	3	21	3	0	0	18	3	0	2	0	1	1	0	0	0	0
d__Bacteria;k__norank_d__Bacteria;p__Acidobacteriota;c__Vicinamibacteria;o__Vicinamibacterales;f__norank_o__Vicinamibacterales;g__norank_f__norank_o__Vicinamibacterales;s__uncultured_bacterium_g__norank_f__norank_o__Vicinamibacterales; OTU815	0	0	0	0	3	0	0	0	5	0	0	0	0	0	0	0	0	0	0
d__Bacteria;k__norank_d__Bacteria;p__Proteobacteria;c__Alphaproteobacteria;o__Rhizobiales;f__Hyphomicrobiaceae;g__Hyphomicrobium;s__metagenome_g__Hyphomicrobium; OTU816	0	1	0	0	9	2	0	0	0	2	0	0	2	0	0	0	0	0	0
d__Bacteria;k__norank_d__Bacteria;p__Chloroflexi;c__Chloroflexia;o__Chloroflexales;f__Chloroflexaceae;g__FFCH7168;s__uncultured_bacterium_g__FFCH7168; OTU817	0	0	0	1	6	0	0	0	1	0	0	0	0	0	0	0	0	0	0
d__Bacteria;k__norank_d__Bacteria;p__Acidobacteriota;c__Acidobacteriae;o__Bryobacterales;f__Bryobacteraceae;g__Bryobacter;s__unclassified_g__Bryobacter; OTU818	0	0	0	0	5	0	0	0	2	0	0	0	0	0	0	0	0	0	0
d__Bacteria;k__norank_d__Bacteria;p__Actinobacteriota;c__Acidimicrobiia;o__Microtrichales;f__norank_o__Microtrichales;g__norank_f__norank_o__Microtrichales;s__uncultured_Acidimicrobiia_bacterium_g__norank_f__norank_o__Microtrichales; OTU819	0	1	0	0	10	2	1	0	4	1	0	0	0	0	0	0	0	0	0
d__Bacteria;k__norank_d__Bacteria;p__Acidobacteriota;c__Vicinamibacteria;o__Vicinamibacterales;f__Vicinamibacteraceae;g__norank_f__Vicinamibacteraceae;s__unclassified_g__norank_f__Vicinamibacteraceae; OTU820	0	1	0	0	9	2	0	0	2	0	0	0	0	0	1	0	0	0	0
d__Bacteria;k__norank_d__Bacteria;p__Firmicutes;c__Clostridia;o__Clostridiales;f__Clostridiaceae;g__Clostridium_sensu_stricto_9;s__uncultured_bacterium_g__Clostridium_sensu_stricto_9; OTU821	26	64	1	2	54	37	0	0	11	1	0	1	1	0	0	0	21	142	0
d__Bacteria;k__norank_d__Bacteria;p__Bdellovibrionota;c__Bdellovibrionia;o__Bdellovibrionales;f__Bdellovibrionaceae;g__OM27_clade;s__uncultured_bacterium_g__OM27_clade; OTU822	0	0	0	0	10	4	0	0	0	2	0	0	0	0	0	0	0	0	7
d__Bacteria;k__norank_d__Bacteria;p__WPS-2;c__norank_p__WPS-2;o__norank_c__norank_p__WPS-2;f__norank_o__norank_c__norank_p__WPS-2;g__norank_f__norank_o__norank_c__norank_p__WPS-2;s__uncultured_bacterium_g__norank_f__norank_o__norank_c__norank_p__WPS-2; OTU823	0	1	0	0	26	5	8	231	0	0	0	0	0	0	0	0	0	0	0
d__Bacteria;k__norank_d__Bacteria;p__Chloroflexi;c__TK10;o__norank_c__TK10;f__norank_o__norank_c__TK10;g__norank_f__norank_o__norank_c__TK10;s__uncultured_soil_bacterium_g__norank_f__norank_o__norank_c__TK10; OTU824	4	0	0	1	41	13	2	0	17	1	0	1	2	0	0	0	0	0	2
d__Bacteria;k__norank_d__Bacteria;p__Chloroflexi;c__TK10;o__norank_c__TK10;f__norank_o__norank_c__TK10;g__norank_f__norank_o__norank_c__TK10;s__uncultured_bacterium_g__norank_f__norank_o__norank_c__TK10; OTU825	1	2	0	2	45	8	0	0	7	3	0	2	0	1	0	0	0	0	2
d__Bacteria;k__norank_d__Bacteria;p__Myxococcota;c__Polyangia;o__Blfdi19;f__norank_o__Blfdi19;g__norank_f__norank_o__Blfdi19;s__metagenome_g__norank_f__norank_o__Blfdi19; OTU826	0	2	0	0	3	3	0	0	4	0	0	0	0	0	0	0	0	0	0
d__Bacteria;k__norank_d__Bacteria;p__Bacteroidota;c__Bacteroidia;o__Chitinophagales;f__Chitinophagaceae;g__Segetibacter;s__uncultured_bacterium_g__Segetibacter; OTU827	0	2	5	2	13	5	0	0	19	15	2	0	0	1	1	0	0	0	3
d__Bacteria;k__norank_d__Bacteria;p__Actinobacteriota;c__MB-A2-108;o__norank_c__MB-A2-108;f__norank_o__norank_c__MB-A2-108;g__norank_f__norank_o__norank_c__MB-A2-108;s__uncultured_bacterium_g__norank_f__norank_o__norank_c__MB-A2-108; OTU828	0	0	0	0	8	2	0	0	2	0	0	0	0	0	0	0	0	0	0
d__Bacteria;k__norank_d__Bacteria;p__Acidobacteriota;c__Acidobacteriae;o__Bryobacterales;f__Bryobacteraceae;g__Bryobacter;s__uncultured_bacterium_g__Bryobacter; OTU829	0	0	0	0	20	2	0	0	5	0	1	1	1	0	0	0	0	0	0
d__Bacteria;k__norank_d__Bacteria;p__Chloroflexi;c__KD4-96;o__norank_c__KD4-96;f__norank_o__norank_c__KD4-96;g__norank_f__norank_o__norank_c__KD4-96;s__unclassified_g__norank_f__norank_o__norank_c__KD4-96; OTU830	0	1	1	1	22	4	0	0	13	0	0	0	1	0	0	0	0	0	0
d__Bacteria;k__norank_d__Bacteria;p__Chloroflexi;c__JG30-KF-CM66;o__norank_c__JG30-KF-CM66;f__norank_o__norank_c__JG30-KF-CM66;g__norank_f__norank_o__norank_c__JG30-KF-CM66;s__metagenome_g__norank_f__norank_o__norank_c__JG30-KF-CM66; OTU831	0	1	0	0	3	0	0	0	3	0	0	0	0	0	0	0	0	0	0
d__Bacteria;k__norank_d__Bacteria;p__Actinobacteriota;c__Rubrobacteria;o__Rubrobacterales;f__Rubrobacteriaceae;g__Rubrobacter;s__metagenome_g__Rubrobacter; OTU832	0	0	1	0	11	6	0	0	3	1	0	1	0	0	0	0	0	0	0
d__Bacteria;k__norank_d__Bacteria;p__Proteobacteria;c__Alphaproteobacteria;o__Rhizobiales;f__Beijerinckiaceae;g__Neo-b11;s__uncultured_bacterium_g__Neo-b11; OTU833	0	0	0	0	5	5	0	0	2	0	0	0	0	0	0	0	0	0	0
d__Bacteria;k__norank_d__Bacteria;p__Acidobacteriota;c__Vicinamibacteria;o__Vicinamibacterales;f__norank_o__Vicinamibacterales;g__norank_f__norank_o__Vicinamibacterales;s__unclassified_g__norank_f__norank_o__Vicinamibacterales; OTU834	0	1	1	0	20	14	0	0	6	0	0	2	0	0	0	0	0	0	1
d__Bacteria;k__norank_d__Bacteria;p__Chloroflexi;c__TK10;o__norank_c__TK10;f__norank_o__norank_c__TK10;g__norank_f__norank_o__norank_c__TK10;s__unclassified_g__norank_f__norank_o__norank_c__TK10; OTU835	0	0	0	0	10	3	0	0	3	0	0	0	0	0	0	0	0	0	1
d__Bacteria;k__norank_d__Bacteria;p__Proteobacteria;c__Alphaproteobacteria;o__Sphingomonadales;f__Sphingomonadaceae;g__Altererythrobacter;s__uncultured_bacterium_g__Altererythrobacter; OTU836	3	11	45	0	77	22	3	0	55	10	21	33	5	0	4	1	0	0	7
d__Bacteria;k__norank_d__Bacteria;p__Acidobacteriota;c__Acidobacteriae;o__Bryobacterales;f__Bryobacteraceae;g__Bryobacter;s__unclassified_g__Bryobacter; OTU837	4	17	0	0	113	37	1	0	99	5	1	4	6	1	6	1	0	0	0
d__Bacteria;k__norank_d__Bacteria;p__Proteobacteria;c__Alphaproteobacteria;o__Elsterales;f__norank_o__Elsterales;g__norank_f__norank_o__Elsterales;s__uncultured_bacterium_g__norank_f__norank_o__Elsterales; OTU838	0	0	1	0	6	0	0	0	4	0	0	0	0	0	0	0	0	0	0
d__Bacteria;k__norank_d__Bacteria;p__Proteobacteria;c__Alphaproteobacteria;o__Elsterales;f__norank_o__Elsterales;g__norank_f__norank_o__Elsterales;s__metagenome_g__norank_f__norank_o__Elsterales; OTU839	0	0	0	0	7	4	0	0	2	0	0	0	0	0	5	0	0	0	0
d__Bacteria;k__norank_d__Bacteria;p__Gemmatimonadota;c__Longimicrobia;o__Longimicrobiales;f__Longimicrobiaceae;g__YC-ZSS-LKJ147;s__uncultured_bacterium_g__YC-ZSS-LKJ147; OTU840	0	0	0	0	2	0	0	0	0	0	0	0	1	0	0	0	0	0	0
d__Bacteria;k__norank_d__Bacteria;p__Gemmatimonadota;c__S0134_terrestrial_group;o__norank_c__S0134_terrestrial_group;f__norank_o__norank_c__S0134_terrestrial_group;g__norank_f__norank_o__norank_c__S0134_terrestrial_group;s__uncultured_Gemmatimonadetes_bacterium_g__norank_f__norank_o__norank_c__S0134_terrestrial_group; OTU841	0	0	0	0	2	1	0	0	0	0	0	0	0	0	0	0	0	0	0
d__Bacteria;k__norank_d__Bacteria;p__Actinobacteriota;c__Actinobacteria;o__0319-7L14;f__norank_o__0319-7L14;g__norank_f__norank_o__0319-7L14;s__unclassified_g__norank_f__norank_o__0319-7L14; OTU842	0	0	0	0	10	5	0	0	2	0	0	0	0	0	0	0	0	0	0
d__Bacteria;k__norank_d__Bacteria;p__Bacteroidota;c__Rhodothermia;o__Rhodothermales;f__Rhodothermaceae;g__norank_f__Rhodothermaceae;s__unclassified_g__norank_f__Rhodothermaceae; OTU843	0	0	0	0	3	0	0	0	2	0	0	0	0	0	0	0	0	0	0
d__Bacteria;k__norank_d__Bacteria;p__Bacteroidota;c__Bacteroidia;o__Cytophagales;f__Microscillaceae;g__Chryseolinea;s__uncultured_bacterium_g__Chryseolinea; OTU844	0	1	0	0	7	0	0	0	0	1	0	0	0	3	0	0	0	0	0
d__Bacteria;k__norank_d__Bacteria;p__Acidobacteriota;c__Blastocatellia;o__11-24;f__norank_o__11-24;g__norank_f__norank_o__11-24;s__unclassified_g__norank_f__norank_o__11-24; OTU845	0	0	1	0	3	0	0	0	0	0	0	0	0	0	0	0	0	0	0
d__Bacteria;k__norank_d__Bacteria;p__Chloroflexi;c__Chloroflexia;o__Thermomicrobiales;f__JG30-KF-CM45;g__norank_f__JG30-KF-CM45;s__uncultured_Chloroflexi_bacterium_g__norank_f__JG30-KF-CM45; OTU846	0	8	8	7	116	42	1	0	38	21	0	6	5	1	7	0	0	0	10
d__Bacteria;k__norank_d__Bacteria;p__Myxococcota;c__Myxococcia;o__Myxococcales;f__Anaeromyxobacteraceae;g__Anaeromyxobacter;s__uncultured_bacterium_g__Anaeromyxobacter; OTU847	1	0	0	0	15	0	0	0	2	0	0	0	1	0	0	0	0	0	0
d__Bacteria;k__norank_d__Bacteria;p__Chloroflexi;c__Chloroflexia;o__Thermomicrobiales;f__JG30-KF-CM45;g__norank_f__JG30-KF-CM45;s__unclassified_g__norank_f__JG30-KF-CM45; OTU848	0	0	3	0	19	6	0	0	6	1	0	1	3	1	3	0	0	0	1
d__Bacteria;k__norank_d__Bacteria;p__Acidobacteriota;c__Vicinamibacteria;o__Vicinamibacterales;f__Vicinamibacteraceae;g__norank_f__Vicinamibacteraceae;s__uncultured_bacterium_g__norank_f__Vicinamibacteraceae; OTU849	0	0	0	0	20	20	0	0	1	0	0	0	0	0	0	0	0	0	0
d__Bacteria;k__norank_d__Bacteria;p__Acidobacteriota;c__Vicinamibacteria;o__Vicinamibacterales;f__Vicinamibacteraceae;g__norank_f__Vicinamibacteraceae;s__unclassified_g__norank_f__Vicinamibacteraceae; OTU850	0	0	1	1	19	34	0	0	14	0	0	0	0	0	0	0	0	0	0
d__Bacteria;k__norank_d__Bacteria;p__Actinobacteriota;c__Actinobacteria;o__Micromonosporales;f__Micromonosporaceae;g__Planosporangium;s__uncultured_bacterium_g__Planosporangium; OTU851	0	2	0	0	6	4	0	0	2	0	0	0	0	0	0	0	0	0	0
d__Bacteria;k__norank_d__Bacteria;p__Acidobacteriota;c__Vicinamibacteria;o__Vicinamibacterales;f__norank_o__Vicinamibacterales;g__norank_f__norank_o__Vicinamibacterales;s__unclassified_g__norank_f__norank_o__Vicinamibacterales; OTU852	2	1	9	7	81	37	0	0	79	3	3	2	5	0	1	1	0	0	7
d__Bacteria;k__norank_d__Bacteria;p__Gemmatimonadota;c__Gemmatimonadetes;o__Gemmatimonadales;f__Gemmatimonadaceae;g__Gemmatimonas;s__unclassified_g__Gemmatimonas; OTU853	2	6	2	1	29	10	0	0	22	4	7	6	1	0	1	0	0	2	5
d__Bacteria;k__norank_d__Bacteria;p__Gemmatimonadota;c__Longimicrobia;o__Longimicrobiales;f__Longimicrobiaceae;g__norank_f__Longimicrobiaceae;s__uncultured_bacterium_g__norank_f__Longimicrobiaceae; OTU854	0	0	1	0	4	0	0	0	7	0	0	0	0	0	0	0	0	0	0
d__Bacteria;k__norank_d__Bacteria;p__Firmicutes;c__Bacilli;o__Bacillales;f__Bacillaceae;g__norank_f__Bacillaceae;s__Bacillus_sp._in_Bacteria_g__norank_f__Bacillaceae; OTU855	0	0	0	0	1	2	0	0	0	0	0	0	0	0	0	0	0	0	0
d__Bacteria;k__norank_d__Bacteria;p__Actinobacteriota;c__Actinobacteria;o__Pseudonocardiales;f__Pseudonocardiaceae;g__Pseudonocardia;s__unclassified_g__Pseudonocardia; OTU856	0	2	1	1	40	5	0	0	12	2	0	1	1	0	0	0	0	0	2
d__Bacteria;k__norank_d__Bacteria;p__Chloroflexi;c__Anaerolineae;o__Caldilineales;f__Caldilineaceae;g__norank_f__Caldilineaceae;s__unclassified_g__norank_f__Caldilineaceae; OTU857	0	0	0	0	2	2	0	0	0	1	0	1	1	0	0	0	0	0	0
d__Bacteria;k__norank_d__Bacteria;p__Actinobacteriota;c__Actinobacteria;o__Micromonosporales;f__Micromonosporaceae;g__unclassified_f__Micromonosporaceae;s__unclassified_f__Micromonosporaceae; OTU858	0	1	0	1	23	9	0	0	18	1	0	0	0	0	1	0	0	0	0
d__Bacteria;k__norank_d__Bacteria;p__Acidobacteriota;c__Vicinamibacteria;o__Vicinamibacterales;f__Vicinamibacteraceae;g__norank_f__Vicinamibacteraceae;s__unclassified_g__norank_f__Vicinamibacteraceae; OTU859	0	3	0	0	11	5	0	0	0	0	0	0	0	0	0	0	0	0	0
d__Bacteria;k__norank_d__Bacteria;p__Chloroflexi;c__Chloroflexia;o__Thermomicrobiales;f__JG30-KF-CM45;g__norank_f__JG30-KF-CM45;s__uncultured_bacterium_g__norank_f__JG30-KF-CM45; OTU860	0	1	0	1	13	1	0	0	3	1	0	0	1	0	0	0	0	0	0
d__Bacteria;k__norank_d__Bacteria;p__Acidobacteriota;c__Holophagae;o__Subgroup_7;f__norank_o__Subgroup_7;g__norank_f__norank_o__Subgroup_7;s__metagenome_g__norank_f__norank_o__Subgroup_7; OTU861	0	0	0	0	22	0	0	0	5	0	0	0	0	0	0	0	0	0	0
d__Bacteria;k__norank_d__Bacteria;p__Gemmatimonadota;c__Gemmatimonadetes;o__Gemmatimonadales;f__Gemmatimonadaceae;g__Roseisolibacter;s__uncultured_bacterium_g__Roseisolibacter; OTU862	0	0	0	0	3	0	0	0	0	0	0	0	0	0	0	0	0	0	0
d__Bacteria;k__norank_d__Bacteria;p__Actinobacteriota;c__Actinobacteria;o__0319-7L14;f__norank_o__0319-7L14;g__norank_f__norank_o__0319-7L14;s__uncultured_bacterium_g__norank_f__norank_o__0319-7L14; OTU863	0	3	1	0	14	2	0	0	4	0	0	0	0	0	0	0	0	0	0
d__Bacteria;k__norank_d__Bacteria;p__Planctomycetota;c__Planctomycetes;o__Isosphaerales;f__Isosphaeraceae;g__norank_f__Isosphaeraceae;s__uncultured_bacterium_g__norank_f__Isosphaeraceae; OTU864	0	0	0	0	3	2	0	0	7	0	0	0	0	0	0	0	0	0	0
d__Bacteria;k__norank_d__Bacteria;p__Proteobacteria;c__Gammaproteobacteria;o__Steroidobacterales;f__Steroidobacteraceae;g__Steroidobacter;s__uncultured_bacterium_g__Steroidobacter; OTU865	0	0	0	0	10	1	0	0	0	0	0	0	0	0	0	0	0	0	0
d__Bacteria;k__norank_d__Bacteria;p__Bacteroidota;c__Bacteroidia;o__Chitinophagales;f__Chitinophagaceae;g__Segetibacter;s__uncultured_bacterium_g__Segetibacter; OTU866	3	2	2	2	14	3	0	0	6	9	0	1	3	1	1	0	0	0	1
d__Bacteria;k__norank_d__Bacteria;p__Bacteroidota;c__Bacteroidia;o__Sphingobacteriales;f__NS11-12_marine_group;g__norank_f__NS11-12_marine_group;s__uncultured_bacterium_g__norank_f__NS11-12_marine_group; OTU867	0	0	0	0	2	0	0	0	0	0	0	0	0	1	0	0	0	0	0
d__Bacteria;k__norank_d__Bacteria;p__Planctomycetota;c__Planctomycetes;o__Isosphaerales;f__Isosphaeraceae;g__norank_f__Isosphaeraceae;s__uncultured_bacterium_g__norank_f__Isosphaeraceae; OTU868	0	0	0	0	2	0	0	0	1	0	0	0	0	0	0	0	0	0	0
d__Bacteria;k__norank_d__Bacteria;p__Chloroflexi;c__Anaerolineae;o__Caldilineales;f__Caldilineaceae;g__norank_f__Caldilineaceae;s__uncultured_bacterium_g__norank_f__Caldilineaceae; OTU869	0	0	0	0	11	0	0	0	6	0	0	0	2	0	0	0	0	0	0
d__Bacteria;k__norank_d__Bacteria;p__Actinobacteriota;c__Acidimicrobiia;o__norank_c__Acidimicrobiia;f__norank_o__norank_c__Acidimicrobiia;g__norank_f__norank_o__norank_c__Acidimicrobiia;s__uncultured_actinobacterium_g__norank_f__norank_o__norank_c__Acidimicrobiia; OTU870	0	0	0	0	2	0	0	0	2	0	0	0	0	0	0	0	0	0	0
d__Bacteria;k__norank_d__Bacteria;p__Planctomycetota;c__Planctomycetes;o__Gemmatales;f__Gemmataceae;g__norank_f__Gemmataceae;s__uncultured_bacterium_g__norank_f__Gemmataceae; OTU871	0	0	0	0	4	2	0	0	0	0	0	0	0	0	0	0	0	0	0
d__Bacteria;k__norank_d__Bacteria;p__Actinobacteriota;c__Thermoleophilia;o__Solirubrobacterales;f__67-14;g__norank_f__67-14;s__uncultured_bacterium_g__norank_f__67-14; OTU872	0	0	0	0	13	3	0	0	0	0	0	0	0	0	0	0	0	0	0
d__Bacteria;k__norank_d__Bacteria;p__Actinobacteriota;c__Thermoleophilia;o__Gaiellales;f__norank_o__Gaiellales;g__norank_f__norank_o__Gaiellales;s__uncultured_bacterium_g__norank_f__norank_o__Gaiellales; OTU873	0	8	0	0	22	17	0	0	18	0	0	0	0	0	0	0	0	0	0
d__Bacteria;k__norank_d__Bacteria;p__Proteobacteria;c__Alphaproteobacteria;o__Rhizobiales;f__Beijerinckiaceae;g__Psychroglaciecola;s__uncultured_bacterium_g__Psychroglaciecola; OTU874	5	4	1	2	78	25	0	1	26	7	0	5	5	1	1	0	0	0	7
d__Bacteria;k__norank_d__Bacteria;p__Gemmatimonadota;c__Gemmatimonadetes;o__Gemmatimonadales;f__Gemmatimonadaceae;g__norank_f__Gemmatimonadaceae;s__uncultured_Gemmatimonadales_bacterium_g__norank_f__Gemmatimonadaceae; OTU875	0	15	1	0	360	162	2	0	106	8	1	1	2	0	1	0	0	0	3
d__Bacteria;k__norank_d__Bacteria;p__Proteobacteria;c__Alphaproteobacteria;o__Sphingomonadales;f__Sphingomonadaceae;g__Ellin6055;s__metagenome_g__Ellin6055; OTU876	12	43	775	9	365	107	17	10	329	62	170	219	30	15	21	28	3	96	168
d__Bacteria;k__norank_d__Bacteria;p__Chloroflexi;c__Chloroflexia;o__Thermomicrobiales;f__AKYG1722;g__norank_f__AKYG1722;s__unclassified_g__norank_f__AKYG1722; OTU877	0	3	0	1	7	1	0	0	3	0	0	0	0	0	0	0	0	0	1
d__Bacteria;k__norank_d__Bacteria;p__Myxococcota;c__Myxococcia;o__Myxococcales;f__Myxococcaceae;g__norank_f__Myxococcaceae;s__uncultured_bacterium_g__norank_f__Myxococcaceae; OTU878	0	0	0	0	5	0	0	0	1	0	0	0	0	0	0	0	0	0	0
d__Bacteria;k__norank_d__Bacteria;p__Proteobacteria;c__Alphaproteobacteria;o__Rhizobiales;f__Beijerinckiaceae;g__Psychroglaciecola;s__uncultured_bacterium_g__Psychroglaciecola; OTU879	1	0	1	0	18	3	0	0	1	0	0	0	0	1	1	0	0	0	1
d__Bacteria;k__norank_d__Bacteria;p__Actinobacteriota;c__Thermoleophilia;o__Gaiellales;f__norank_o__Gaiellales;g__norank_f__norank_o__Gaiellales;s__unclassified_g__norank_f__norank_o__Gaiellales; OTU880	0	2	0	0	7	1	0	0	2	1	0	0	0	0	0	0	0	0	0
d__Bacteria;k__norank_d__Bacteria;p__Proteobacteria;c__Alphaproteobacteria;o__Sphingomonadales;f__Sphingomonadaceae;g__Sphingoaurantiacus;s__uncultured_bacterium_g__Sphingoaurantiacus; OTU881	2	1	1	1	11	1	0	1	7	0	1	2	1	0	0	0	0	0	2
d__Bacteria;k__norank_d__Bacteria;p__Bacteroidota;c__Bacteroidia;o__Sphingobacteriales;f__env.OPS_17;g__norank_f__env.OPS_17;s__unclassified_g__norank_f__env.OPS_17; OTU882	0	0	0	0	5	2	0	0	0	0	0	0	1	12	0	0	0	2	0
d__Bacteria;k__norank_d__Bacteria;p__Chloroflexi;c__Ktedonobacteria;o__C0119;f__norank_o__C0119;g__norank_f__norank_o__C0119;s__unclassified_g__norank_f__norank_o__C0119; OTU883	0	0	0	0	4	0	0	0	0	0	0	0	0	0	0	0	0	0	0
d__Bacteria;k__norank_d__Bacteria;p__Proteobacteria;c__Alphaproteobacteria;o__Rhizobiales;f__Labraceae;g__Labrys;s__metagenome_g__Labrys; OTU884	0	2	0	1	12	2	0	0	3	8	1	0	1	1	6	4	0	2	0
d__Bacteria;k__norank_d__Bacteria;p__Proteobacteria;c__Alphaproteobacteria;o__norank_c__Alphaproteobacteria;f__norank_o__norank_c__Alphaproteobacteria;g__norank_f__norank_o__norank_c__Alphaproteobacteria;s__uncultured_forest_soil_bacterium_g__norank_f__norank; OTU885	0	3	2	0	15	16	1	0	1	5	0	0	0	0	0	0	0	0	0
d__Bacteria;k__norank_d__Bacteria;p__Actinobacteriota;c__Actinobacteria;o__Euzebyales;f__Euzebyaceae;g__norank_f__Euzebyaceae;s__uncultured_bacterium_g__norank_f__Euzebyaceae; OTU886	0	0	0	1	2	0	0	0	2	0	0	1	0	0	0	0	0	0	0
d__Bacteria;k__norank_d__Bacteria;p__Actinobacteriota;c__Actinobacteria;o__Propionibacteriales;f__Nocardioidaceae;g__unclassified_f__Nocardioidaceae;s__unclassified_f__Nocardioidaceae; OTU887	3	31	30	9	137	70	0	0	68	27	11	45	13	0	4	3	0	0	9
d__Bacteria;k__norank_d__Bacteria;p__Actinobacteriota;c__Acidimicrobiia;o__unclassified_c__Acidimicrobiia;f__unclassified_c__Acidimicrobiia;g__unclassified_c__Acidimicrobiia;s__unclassified_c__Acidimicrobiia; OTU888	0	2	0	0	1	2	0	0	2	1	0	0	0	0	0	0	0	0	0
d__Bacteria;k__norank_d__Bacteria;p__Actinobacteriota;c__Acidimicrobiia;o__IMCC26256;f__norank_o__IMCC26256;g__norank_f__norank_o__IMCC26256;s__uncultured_bacterium_g__norank_f__norank_o__IMCC26256; OTU889	0	0	0	0	8	8	0	0	2	0	0	0	0	0	0	0	0	0	0
d__Bacteria;k__norank_d__Bacteria;p__Myxococcota;c__Myxococcia;o__Myxococcales;f__Anaeromyxobacteraceae;g__Anaeromyxobacter;s__unclassified_g__Anaeromyxobacter; OTU890	0	0	0	0	5	0	0	0	0	0	0	0	0	0	0	0	0	0	0
d__Bacteria;k__norank_d__Bacteria;p__Proteobacteria;c__Alphaproteobacteria;o__Tistrellales;f__Geminicoccaceae;g__norank_f__Geminicoccaceae;s__uncultured_bacterium_g__norank_f__Geminicoccaceae; OTU891	0	0	0	0	7	1	0	0	4	0	0	0	0	0	1	0	0	0	3
d__Bacteria;k__norank_d__Bacteria;p__Gemmatimonadota;c__Gemmatimonadetes;o__Gemmatimonadales;f__Gemmatimonadaceae;g__Roseisolibacter;s__unclassified_g__Roseisolibacter; OTU892	0	0	0	0	2	0	0	0	0	0	0	0	0	0	0	0	0	0	0
d__Bacteria;k__norank_d__Bacteria;p__Gemmatimonadota;c__Gemmatimonadetes;o__Gemmatimonadales;f__Gemmatimonadaceae;g__Roseisolibacter;s__uncultured_bacterium_g__Roseisolibacter; OTU893	0	0	0	0	10	4	0	1	2	2	0	1	0	0	0	0	0	0	2
d__Bacteria;k__norank_d__Bacteria;p__Actinobacteriota;c__Acidimicrobiia;o__Microtrichales;f__Ilumatobacteraceae;g__norank_f__Ilumatobacteraceae;s__uncultured_bacterium_g__norank_f__Ilumatobacteraceae; OTU894	0	1	0	0	17	14	0	0	10	1	0	1	0	0	1	0	0	0	0
d__Bacteria;k__norank_d__Bacteria;p__Chloroflexi;c__Chloroflexia;o__Chloroflexales;f__Chloroflexaceae;g__FFCH7168;s__uncultured_bacterium_g__FFCH7168; OTU895	0	0	0	0	9	0	0	0	2	1	0	0	0	0	0	0	0	0	0
d__Bacteria;k__norank_d__Bacteria;p__Proteobacteria;c__Alphaproteobacteria;o__Defluviicoccales;f__Defluviicoccaceae;g__Defluviicoccus;s__uncultured_bacterium_g__Defluviicoccus; OTU896	0	0	1	0	3	0	0	0	4	0	0	0	0	0	0	0	0	0	0
d__Bacteria;k__norank_d__Bacteria;p__Actinobacteriota;c__Actinobacteria;o__Micromonosporales;f__Micromonosporaceae;g__Catellatospora;s__Catellatospora_citrea; OTU897	19	87	4	5	468	168	17	3	181	21	3	13	2	1	1	0	0	0	3
d__Bacteria;k__norank_d__Bacteria;p__Chloroflexi;c__TK10;o__norank_c__TK10;f__norank_o__norank_c__TK10;g__norank_f__norank_o__norank_c__TK10;s__uncultured_bacterium_g__norank_f__norank_o__norank_c__TK10; OTU898	0	0	0	1	11	0	0	0	2	0	0	0	0	0	0	0	0	0	0
d__Bacteria;k__norank_d__Bacteria;p__Armatimonadota;c__norank_p__Armatimonadota;o__norank_c__norank_p__Armatimonadota;f__norank_o__norank_c__norank_p__Armatimonadota;g__norank_f__norank_o__norank_c__norank_p__Armatimonadota;s__uncultured_bacterium_g__norank_f__norank_o__norank_c__norank_p__Armatimonadota; OTU899	0	0	0	0	3	0	0	0	0	0	0	0	0	0	0	0	0	0	0
d__Bacteria;k__norank_d__Bacteria;p__Chloroflexi;c__TK10;o__norank_c__TK10;f__norank_o__norank_c__TK10;g__norank_f__norank_o__norank_c__TK10;s__unclassified_g__norank_f__norank_o__norank_c__TK10; OTU900	1	0	1	1	53	6	0	0	12	1	0	0	1	0	1	0	0	0	1
d__Bacteria;k__norank_d__Bacteria;p__Proteobacteria;c__Alphaproteobacteria;o__Caulobacterales;f__Caulobacteraceae;g__norank_f__Caulobacteraceae;s__metagenome_g__norank_f__Caulobacteraceae; OTU901	0	1	1	0	45	3	0	0	34	1	0	0	0	0	2	0	0	0	0
d__Bacteria;k__norank_d__Bacteria;p__Proteobacteria;c__Alphaproteobacteria;o__Elsterales;f__norank_o__Elsterales;g__norank_f__norank_o__Elsterales;s__metagenome_g__norank_f__norank_o__Elsterales; OTU902	1	5	3	2	406	53	0	0	259	3	0	3	6	1	2	0	0	0	0
d__Bacteria;k__norank_d__Bacteria;p__Chloroflexi;c__Chloroflexia;o__Chloroflexales;f__Chloroflexaceae;g__FFCH7168;s__uncultured_bacterium_g__FFCH7168; OTU903	0	0	0	0	44	3	0	0	4	0	0	1	2	1	0	0	0	0	0
d__Bacteria;k__norank_d__Bacteria;p__Chloroflexi;c__Anaerolineae;o__Ardenticatenales;f__Ardenticatenaceae;g__norank_f__Ardenticatenaceae;s__uncultured_bacterium_g__norank_f__Ardenticatenaceae; OTU904	0	1	0	1	12	5	0	0	4	0	0	0	1	0	0	0	0	0	1
d__Bacteria;k__norank_d__Bacteria;p__Chloroflexi;c__Chloroflexia;o__Kallotenuales;f__AKIW781;g__norank_f__AKIW781;s__uncultured_bacterium_g__norank_f__AKIW781; OTU905	0	2	0	5	39	14	0	0	24	2	2	1	4	0	0	0	0	0	2
d__Bacteria;k__norank_d__Bacteria;p__Proteobacteria;c__Alphaproteobacteria;o__Acetobacterales;f__Acetobacteraceae;g__Craurococcus-Caldovatus;s__uncultured_bacterium_g__Craurococcus-Caldovatus; OTU906	0	1	1	1	10	1	0	0	1	1	0	0	0	2	0	0	0	0	0
d__Bacteria;k__norank_d__Bacteria;p__Proteobacteria;c__Alphaproteobacteria;o__Tistrellales;f__Geminicoccaceae;g__Candidatus_Alysiosphaera;s__uncultured_Alphaproteobacteria_bacterium_g__Candidatus_Alysiosphaera; OTU907	0	1	0	0	16	5	0	0	4	0	0	0	1	0	0	0	0	0	0
d__Bacteria;k__norank_d__Bacteria;p__Gemmatimonadota;c__S0134_terrestrial_group;o__norank_c__S0134_terrestrial_group;f__norank_o__norank_c__S0134_terrestrial_group;g__norank_f__norank_o__norank_c__S0134_terrestrial_group;s__uncultured_soil_bacterium_g__norank_f__norank_o__norank_c__S0134_terrestrial_group; OTU908	0	0	0	0	4	2	0	0	0	2	0	0	0	0	0	0	0	0	0
d__Bacteria;k__norank_d__Bacteria;p__Chloroflexi;c__TK10;o__norank_c__TK10;f__norank_o__norank_c__TK10;g__norank_f__norank_o__norank_c__TK10;s__uncultured_Chloroflexi_bacterium_g__norank_f__norank_o__norank_c__TK10; OTU909	0	0	0	0	4	0	0	0	0	0	0	0	0	0	0	0	0	0	0
d__Bacteria;k__norank_d__Bacteria;p__Gemmatimonadota;c__S0134_terrestrial_group;o__norank_c__S0134_terrestrial_group;f__norank_o__norank_c__S0134_terrestrial_group;g__norank_f__norank_o__norank_c__S0134_terrestrial_group;s__unclassified_g__norank_f__norank_o__norank_c__S0134_terrestrial_group; OTU910	0	1	0	0	14	5	0	0	7	0	0	0	0	0	0	0	0	0	0
d__Bacteria;k__norank_d__Bacteria;p__Acidobacteriota;c__Acidobacteriae;o__Bryobacterales;f__Bryobacteraceae;g__Bryobacter;s__unclassified_g__Bryobacter; OTU911	0	4	0	0	14	2	0	0	16	0	0	0	1	0	0	0	0	0	0
d__Bacteria;k__norank_d__Bacteria;p__Gemmatimonadota;c__S0134_terrestrial_group;o__norank_c__S0134_terrestrial_group;f__norank_o__norank_c__S0134_terrestrial_group;g__norank_f__norank_o__norank_c__S0134_terrestrial_group;s__uncultured_bacterium_g__norank_f__norank_o__norank_c__S0134_terrestrial_group; OTU912	0	0	0	0	7	0	0	0	1	0	0	0	0	0	0	0	0	0	0
d__Bacteria;k__norank_d__Bacteria;p__Myxococcota;c__Polyangia;o__Blfdi19;f__norank_o__Blfdi19;g__norank_f__norank_o__Blfdi19;s__unclassified_g__norank_f__norank_o__Blfdi19; OTU913	0	0	0	0	1	1	0	0	2	0	0	0	0	0	0	0	0	0	0
d__Bacteria;k__norank_d__Bacteria;p__Chloroflexi;c__Anaerolineae;o__SBR1031;f__A4b;g__norank_f__A4b;s__metagenome_g__norank_f__A4b; OTU914	0	1	0	0	0	1	0	0	0	2	0	0	0	0	0	0	0	0	0
d__Bacteria;k__norank_d__Bacteria;p__Chloroflexi;c__Dehalococcoidia;o__SAR202_clade;f__norank_o__SAR202_clade;g__norank_f__norank_o__SAR202_clade;s__uncultured_soil_bacterium_g__norank_f__norank_o__SAR202_clade; OTU915	1	2	1	0	16	29	0	0	7	1	0	0	0	0	0	0	0	0	1
d__Bacteria;k__norank_d__Bacteria;p__Actinobacteriota;c__Actinobacteria;o__Streptosporangiales;f__Thermomonosporaceae;g__Actinomadura;s__uncultured_bacterium_g__Actinomadura; OTU916	0	2	1	0	2	13	0	0	0	0	0	0	0	0	0	0	0	0	0
d__Bacteria;k__norank_d__Bacteria;p__Chloroflexi;c__Dehalococcoidia;o__S085;f__norank_o__S085;g__norank_f__norank_o__S085;s__unclassified_g__norank_f__norank_o__S085; OTU917	0	0	0	0	0	2	0	0	0	0	0	0	1	0	8	0	0	2	0
d__Bacteria;k__norank_d__Bacteria;p__Patescibacteria;c__Saccharimonadia;o__Saccharimonadales;f__LWQ8;g__norank_f__LWQ8;s__metagenome_g__norank_f__LWQ8; OTU918	0	0	0	0	0	3	0	0	0	0	0	0	0	0	11	0	0	0	0
d__Bacteria;k__norank_d__Bacteria;p__Acidobacteriota;c__Vicinamibacteria;o__Vicinamibacterales;f__Vicinamibacteraceae;g__norank_f__Vicinamibacteraceae;s__unclassified_g__norank_f__Vicinamibacteraceae; OTU919	0	0	0	0	0	3	0	0	0	0	0	0	0	0	0	0	0	0	0
d__Bacteria;k__norank_d__Bacteria;p__Actinobacteriota;c__Acidimicrobiia;o__norank_c__Acidimicrobiia;f__norank_o__norank_c__Acidimicrobiia;g__norank_f__norank_o__norank_c__Acidimicrobiia;s__uncultured_Acidimicrobiia_bacterium_g__norank; OTU920	0	5	1	1	7	7	0	0	2	12	0	0	8	9	123	36	0	0	0
d__Bacteria;k__norank_d__Bacteria;p__Patescibacteria;c__Saccharimonadia;o__Saccharimonadales;f__unclassified_o__Saccharimonadales;g__unclassified_o__Saccharimonadales;s__unclassified_o__Saccharimonadales; OTU921	0	0	0	0	0	2	0	0	0	0	0	0	0	0	0	0	0	0	0
d__Bacteria;k__norank_d__Bacteria;p__Chloroflexi;c__P2-11E;o__norank_c__P2-11E;f__norank_o__norank_c__P2-11E;g__norank_f__norank_o__norank_c__P2-11E;s__uncultured_bacterium_g__norank_f__norank_o__norank_c__P2-11E; OTU922	0	0	0	0	0	3	0	0	0	0	0	0	0	0	0	0	0	0	0
d__Bacteria;k__norank_d__Bacteria;p__Firmicutes;c__Bacilli;o__Paenibacillales;f__Paenibacillaceae;g__Paenibacillus;s__unclassified_g__Paenibacillus; OTU923	0	0	0	0	0	3	0	0	0	0	0	0	0	0	0	0	0	0	0
d__Bacteria;k__norank_d__Bacteria;p__Actinobacteriota;c__Acidimicrobiia;o__Microtrichales;f__Ilumatobacteraceae;g__Ilumatobacter;s__uncultured_actinobacterium_g__Ilumatobacter; OTU924	0	3	0	0	4	1	0	0	4	0	0	0	0	0	0	0	0	0	0
d__Bacteria;k__norank_d__Bacteria;p__unclassified_k__norank_d__Bacteria;c__unclassified_k__norank_d__Bacteria;o__unclassified_k__norank_d__Bacteria;f__unclassified_k__norank_d__Bacteria;g__unclassified_k__norank_d__Bacteria;s__unclassified_k__norank_d__Bacteria; OTU925	0	0	0	0	0	2	0	0	0	0	0	0	0	0	0	0	0	0	0
d__Bacteria;k__norank_d__Bacteria;p__Actinobacteriota;c__Acidimicrobiia;o__IMCC26256;f__norank_o__IMCC26256;g__norank_f__norank_o__IMCC26256;s__unclassified_g__norank_f__norank_o__IMCC26256; OTU926	0	3	0	0	5	4	0	0	1	0	0	0	0	0	7	0	0	1	0
d__Bacteria;k__norank_d__Bacteria;p__Bacteroidota;c__Bacteroidia;o__Sphingobacteriales;f__Sphingobacteriaceae;g__Pedobacter;s__unclassified_g__Pedobacter; OTU927	0	6	40	0	14	33	0	0	11	2	1	11	0	1	2	1	0	0	5
d__Bacteria;k__norank_d__Bacteria;p__Firmicutes;c__Bacilli;o__Thermoactinomycetales;f__Thermoactinomycetaceae;g__Shimazuella;s__uncultured_bacterium_g__Shimazuella; OTU928	3	0	0	0	1	3	0	0	0	0	0	0	0	0	0	0	0	0	0
d__Bacteria;k__norank_d__Bacteria;p__Actinobacteriota;c__Actinobacteria;o__Streptosporangiales;f__Streptosporangiaceae;g__Nonomuraea;s__metagenome_g__Nonomuraea; OTU929	0	23	1	1	23	66	0	0	32	3	0	0	1	0	1	0	0	0	1
d__Bacteria;k__norank_d__Bacteria;p__Gemmatimonadota;c__Longimicrobia;o__Longimicrobiales;f__Longimicrobiaceae;g__norank_f__Longimicrobiaceae;s__uncultured_bacterium_g__norank_f__Longimicrobiaceae; OTU930	1	0	1	0	14	9	2	0	1	0	0	0	0	0	0	0	0	0	0
d__Bacteria;k__norank_d__Bacteria;p__Chloroflexi;c__Chloroflexia;o__Kallotenuales;f__AKIW781;g__norank_f__AKIW781;s__unclassified_g__norank_f__AKIW781; OTU931	0	0	0	0	0	2	0	0	0	0	0	0	0	0	0	0	0	0	0
d__Bacteria;k__norank_d__Bacteria;p__Chloroflexi;c__Chloroflexia;o__Thermomicrobiales;f__JG30-KF-CM45;g__norank_f__JG30-KF-CM45;s__unclassified_g__norank_f__JG30-KF-CM45; OTU932	1	4	2	7	16	32	3	0	6	11	0	1	4	18	21	0	0	0	4
d__Bacteria;k__norank_d__Bacteria;p__Firmicutes;c__Clostridia;o__Eubacteriales;f__Alkalibacteraceae;g__Alkalibacter;s__uncultured_bacterium_g__Alkalibacter; OTU933	0	1	0	0	0	4	0	0	0	0	0	0	0	0	0	0	0	0	0
d__Bacteria;k__norank_d__Bacteria;p__Bacteroidota;c__Bacteroidia;o__Chitinophagales;f__Chitinophagaceae;g__Puia;s__metagenome_g__Puia; OTU934	0	0	0	0	0	7	0	0	0	0	0	1	0	0	17	0	0	0	0
d__Bacteria;k__norank_d__Bacteria;p__Actinobacteriota;c__Actinobacteria;o__Micrococcales;f__Intrasporangiaceae;g__Ornithinimicrobium;s__uncultured_bacterium_g__Ornithinimicrobium; OTU935	0	4	3	0	0	3	0	0	0	0	0	1	0	0	0	0	0	0	0
d__Bacteria;k__norank_d__Bacteria;p__Firmicutes;c__Bacilli;o__Thermoactinomycetales;f__Thermoactinomycetaceae;g__unclassified_f__Thermoactinomycetaceae;s__unclassified_f__Thermoactinomycetaceae; OTU936	0	0	0	0	0	2	0	0	0	0	0	0	0	0	0	0	0	0	0
d__Bacteria;k__norank_d__Bacteria;p__Bacteroidota;c__Bacteroidia;o__Cytophagales;f__Hymenobacteraceae;g__Adhaeribacter;s__unclassified_g__Adhaeribacter; OTU937	0	0	0	0	3	3	0	0	1	1	0	0	0	0	0	0	0	0	0
d__Bacteria;k__norank_d__Bacteria;p__Actinobacteriota;c__Thermoleophilia;o__norank_c__Thermoleophilia;f__norank_o__norank_c__Thermoleophilia;g__norank_f__norank_o__norank_c__Thermoleophilia;s__uncultured_bacterium_g__norank_f__norank_o__norank_c__Thermoleophilia; OTU938	0	0	0	0	7	2	0	0	2	0	0	0	0	0	0	0	0	0	0
d__Bacteria;k__norank_d__Bacteria;p__Actinobacteriota;c__Acidimicrobiia;o__IMCC26256;f__norank_o__IMCC26256;g__norank_f__norank_o__IMCC26256;s__unclassified_g__norank_f__norank_o__IMCC26256; OTU939	0	1	0	0	12	8	0	0	1	0	0	0	0	0	0	0	0	0	0
d__Bacteria;k__norank_d__Bacteria;p__Chloroflexi;c__Chloroflexia;o__Kallotenuales;f__AKIW781;g__norank_f__AKIW781;s__uncultured_bacterium_g__norank_f__AKIW781; OTU940	0	0	2	0	7	8	0	0	5	1	0	0	0	0	0	0	0	0	0
d__Bacteria;k__norank_d__Bacteria;p__Acidobacteriota;c__Thermoanaerobaculia;o__Thermoanaerobaculales;f__Thermoanaerobaculaceae;g__Subgroup_10;s__uncultured_bacterium_g__Subgroup_10; OTU941	0	0	0	0	2	1	0	0	1	0	0	0	0	0	0	0	0	0	0
d__Bacteria;k__norank_d__Bacteria;p__unclassified_k__norank_d__Bacteria;c__unclassified_k__norank_d__Bacteria;o__unclassified_k__norank_d__Bacteria;f__unclassified_k__norank_d__Bacteria;g__unclassified_k__norank_d__Bacteria;s__unclassified_k__norank_d__Bacteria; OTU942	0	0	0	0	0	2	0	0	0	0	0	0	0	0	0	0	0	0	0
d__Bacteria;k__norank_d__Bacteria;p__Actinobacteriota;c__Actinobacteria;o__Propionibacteriales;f__Nocardioidaceae;g__Nocardioides;s__unclassified_g__Nocardioides; OTU943	0	1	0	0	0	8	0	0	0	2	0	0	0	0	0	0	0	0	0
d__Bacteria;k__norank_d__Bacteria;p__Sumerlaeota;c__Sumerlaeia;o__Sumerlaeales;f__Sumerlaeaceae;g__Sumerlaea;s__uncultured_bacterium_g__Sumerlaea; OTU944	0	0	0	0	1	3	0	0	0	0	0	0	0	0	0	0	0	0	0
d__Bacteria;k__norank_d__Bacteria;p__Proteobacteria;c__Alphaproteobacteria;o__norank_c__Alphaproteobacteria;f__norank_o__norank_c__Alphaproteobacteria;g__norank_f__norank_o__norank_c__Alphaproteobacteria;s__uncultured_Xanthobacteraceae_bacterium_g__norank; OTU945	0	1	0	0	0	2	0	0	0	1	0	0	0	0	0	0	0	0	0
d__Bacteria;k__norank_d__Bacteria;p__Planctomycetota;c__Planctomycetes;o__Gemmatales;f__Gemmataceae;g__norank_f__Gemmataceae;s__unclassified_g__norank_f__Gemmataceae; OTU946	0	0	0	0	1	2	0	0	0	0	0	0	0	0	0	0	0	0	0
d__Bacteria;k__norank_d__Bacteria;p__Myxococcota;c__Myxococcia;o__Myxococcales;f__Myxococcaceae;g__norank_f__Myxococcaceae;s__unclassified_g__norank_f__Myxococcaceae; OTU947	0	0	0	0	1	1	0	0	2	0	0	0	0	3	0	0	0	0	0
d__Bacteria;k__norank_d__Bacteria;p__Planctomycetota;c__Planctomycetes;o__Isosphaerales;f__Isosphaeraceae;g__Tundrisphaera;s__uncultured_bacterium_g__Tundrisphaera; OTU948	0	1	0	4	41	14	0	0	54	0	3	0	4	1	0	0	0	0	0
d__Bacteria;k__norank_d__Bacteria;p__Acidobacteriota;c__Blastocatellia;o__Pyrinomonadales;f__Pyrinomonadaceae;g__RB41;s__uncultured_bacterium_g__RB41; OTU949	0	0	0	0	1	15	0	0	2	0	0	0	0	0	0	0	0	0	0
d__Bacteria;k__norank_d__Bacteria;p__Planctomycetota;c__Planctomycetes;o__Gemmatales;f__Gemmataceae;g__norank_f__Gemmataceae;s__uncultured_bacterium_g__norank_f__Gemmataceae; OTU950	0	0	0	0	0	3	0	0	1	0	0	0	0	0	0	0	0	0	0
d__Bacteria;k__norank_d__Bacteria;p__Actinobacteriota;c__Actinobacteria;o__Propionibacteriales;f__Nocardioidaceae;g__Nocardioides;s__unclassified_g__Nocardioides; OTU951	0	6	0	0	5	9	0	0	1	0	0	0	0	0	0	0	0	0	0
d__Bacteria;k__norank_d__Bacteria;p__Chloroflexi;c__Chloroflexia;o__Thermomicrobiales;f__JG30-KF-CM45;g__norank_f__JG30-KF-CM45;s__uncultured_bacterium_g__norank_f__JG30-KF-CM45; OTU952	0	2	0	0	1	6	0	0	4	0	0	0	4	0	7	0	0	0	0
d__Bacteria;k__norank_d__Bacteria;p__Firmicutes;c__Clostridia;o__Clostridiales;f__Caloramatoraceae;g__Fonticella;s__uncultured_bacterium_g__Fonticella; OTU953	0	16	0	0	0	6	0	0	1	0	0	0	0	0	0	0	0	0	0
d__Bacteria;k__norank_d__Bacteria;p__Actinobacteriota;c__Actinobacteria;o__Micromonosporales;f__Micromonosporaceae;g__Actinoplanes;s__uncultured_bacterium_g__Actinoplanes; OTU954	0	0	0	0	4	3	0	0	0	0	0	0	0	0	0	0	0	0	0
d__Bacteria;k__norank_d__Bacteria;p__Proteobacteria;c__Alphaproteobacteria;o__Rhodobacterales;f__Rhodobacteraceae;g__norank_f__Rhodobacteraceae;s__metagenome_g__norank_f__Rhodobacteraceae; OTU955	0	1	2	0	5	2	0	0	5	0	0	1	0	0	0	0	0	0	0
d__Bacteria;k__norank_d__Bacteria;p__Chloroflexi;c__Chloroflexia;o__Chloroflexales;f__Chloroflexaceae;g__FFCH7168;s__uncultured_bacterium_g__FFCH7168; OTU956	0	0	0	0	2	2	0	0	0	0	0	0	0	0	0	0	0	0	0
d__Bacteria;k__norank_d__Bacteria;p__Chloroflexi;c__Chloroflexia;o__Chloroflexales;f__Roseiflexaceae;g__norank_f__Roseiflexaceae;s__unclassified_g__norank_f__Roseiflexaceae; OTU957	0	0	0	0	7	3	0	0	0	0	0	0	0	0	0	0	0	0	0
d__Bacteria;k__norank_d__Bacteria;p__Gemmatimonadota;c__Gemmatimonadetes;o__Gemmatimonadales;f__Gemmatimonadaceae;g__unclassified_f__Gemmatimonadaceae;s__unclassified_f__Gemmatimonadaceae; OTU958	0	0	0	0	3	15	0	0	0	0	0	0	0	0	0	0	0	0	0
d__Bacteria;k__norank_d__Bacteria;p__Bacteroidota;c__Rhodothermia;o__Rhodothermales;f__Rhodothermaceae;g__norank_f__Rhodothermaceae;s__unclassified_g__norank_f__Rhodothermaceae; OTU959	0	0	0	0	2	1	0	0	4	0	0	1	0	0	0	0	0	0	0
d__Bacteria;k__norank_d__Bacteria;p__Firmicutes;c__Bacilli;o__Bacillales;f__Bacillaceae;g__Bacillus;s__Bacillus_niacini_g__Bacillus; OTU960	23	31	0	3	12	17	0	0	11	1	0	0	0	0	0	0	0	0	1
d__Bacteria;k__norank_d__Bacteria;p__Chloroflexi;c__Chloroflexia;o__Chloroflexales;f__Chloroflexaceae;g__Chloronema;s__unclassified_g__Chloronema; OTU961	0	0	0	0	0	6	0	0	0	0	0	0	0	0	0	0	0	0	0
d__Bacteria;k__norank_d__Bacteria;p__Verrucomicrobiota;c__Lentisphaeria;o__Victivallales;f__GWF2-44-16;g__norank_f__GWF2-44-16;s__Lentisphaerae_bacterium_GWF2_50_93; OTU962	0	0	0	0	0	7	0	0	0	0	0	0	0	0	0	0	0	0	0
d__Bacteria;k__norank_d__Bacteria;p__Patescibacteria;c__Parcubacteria;o__unclassified_c__Parcubacteria;f__unclassified_c__Parcubacteria;g__unclassified_c__Parcubacteria;s__unclassified_c__Parcubacteria; OTU963	0	0	0	0	0	14	0	0	0	0	0	0	0	0	0	0	0	0	0
d__Bacteria;k__norank_d__Bacteria;p__Firmicutes;c__Clostridia;o__norank_c__Clostridia;f__Hungateiclostridiaceae;g__norank_f__Hungateiclostridiaceae;s__uncultured_Clostridia_bacterium_g__norank_f__Hungateiclostridiaceae; OTU964	0	0	0	0	0	1186	10	0	8	0	0	0	0	0	0	0	0	0	0
d__Bacteria;k__norank_d__Bacteria;p__Chloroflexi;c__Chloroflexia;o__Thermomicrobiales;f__JG30-KF-CM45;g__norank_f__JG30-KF-CM45;s__unclassified_g__norank_f__JG30-KF-CM45; OTU965	0	1	0	0	4	2	0	0	0	0	0	0	0	0	0	0	0	0	0
d__Bacteria;k__norank_d__Bacteria;p__Verrucomicrobiota;c__Verrucomicrobiae;o__Pedosphaerales;f__Pedosphaeraceae;g__norank_f__Pedosphaeraceae;s__unclassified_g__norank_f__Pedosphaeraceae; OTU966	0	0	0	0	3	1	0	0	2	0	0	0	0	0	0	0	0	0	0
d__Bacteria;k__norank_d__Bacteria;p__Myxococcota;c__Polyangia;o__Polyangiales;f__BIrii41;g__norank_f__BIrii41;s__unclassified_g__norank_f__BIrii41; OTU967	0	1	1	0	6	2	0	0	2	0	0	0	0	0	0	0	0	0	0
d__Bacteria;k__norank_d__Bacteria;p__Planctomycetota;c__Planctomycetes;o__Isosphaerales;f__Isosphaeraceae;g__norank_f__Isosphaeraceae;s__uncultured_bacterium_g__norank_f__Isosphaeraceae; OTU968	0	1	1	1	15	23	0	0	14	0	0	0	1	0	0	0	0	0	0
d__Bacteria;k__norank_d__Bacteria;p__Actinobacteriota;c__Thermoleophilia;o__Gaiellales;f__norank_o__Gaiellales;g__norank_f__norank_o__Gaiellales;s__unclassified_g__norank_f__norank_o__Gaiellales; OTU969	0	0	0	1	1	1	0	0	0	0	0	0	0	0	0	0	0	0	0
d__Bacteria;k__norank_d__Bacteria;p__Actinobacteriota;c__Actinobacteria;o__Streptomycetales;f__Streptomycetaceae;g__Streptomyces;s__unclassified_g__Streptomyces; OTU970	0	1	0	0	31	17	0	1	3	1	0	0	0	0	0	0	0	0	1
d__Bacteria;k__norank_d__Bacteria;p__Chloroflexi;c__Chloroflexia;o__Thermomicrobiales;f__JG30-KF-CM45;g__norank_f__JG30-KF-CM45;s__uncultured_soil_bacterium_g__norank_f__JG30-KF-CM45; OTU971	0	0	0	0	0	3	0	0	1	0	0	0	0	0	0	0	0	0	0
d__Bacteria;k__norank_d__Bacteria;p__Gemmatimonadota;c__Gemmatimonadetes;o__Gemmatimonadales;f__Gemmatimonadaceae;g__unclassified_f__Gemmatimonadaceae;s__unclassified_f__Gemmatimonadaceae; OTU972	0	0	0	0	0	3	0	0	0	0	0	0	0	0	0	0	0	0	0
d__Bacteria;k__norank_d__Bacteria;p__Actinobacteriota;c__Thermoleophilia;o__Gaiellales;f__norank_o__Gaiellales;g__norank_f__norank_o__Gaiellales;s__uncultured_bacterium_g__norank_f__norank_o__Gaiellales; OTU973	0	3	0	0	10	10	0	0	11	1	0	0	0	0	0	0	0	0	0
d__Bacteria;k__norank_d__Bacteria;p__Proteobacteria;c__Gammaproteobacteria;o__Burkholderiales;f__Nitrosomonadaceae;g__MND1;s__unclassified_g__MND1; OTU974	0	1	0	0	1	4	0	0	0	0	0	0	0	0	3	0	0	0	0
d__Bacteria;k__norank_d__Bacteria;p__Actinobacteriota;c__Actinobacteria;o__Corynebacteriales;f__Nocardiaceae;g__Rhodococcus;s__Rhodococcus_erythropolis; OTU975	17	4423	13	712	70	3682	1	174	56	193	330	562	386	923	1276	14	149	3021	173
d__Bacteria;k__norank_d__Bacteria;p__Acidobacteriota;c__Vicinamibacteria;o__Vicinamibacterales;f__norank_o__Vicinamibacterales;g__norank_f__norank_o__Vicinamibacterales;s__metagenome_g__norank_f__norank_o__Vicinamibacterales; OTU976	0	1	0	0	0	2	0	0	0	0	0	0	0	0	0	0	0	0	0
d__Bacteria;k__norank_d__Bacteria;p__Bacteroidota;c__Bacteroidia;o__Cytophagales;f__Hymenobacteraceae;g__Adhaeribacter;s__metagenome_g__Adhaeribacter; OTU977	0	2	0	0	3	8	0	1	1	0	0	0	0	0	1	0	0	0	1
d__Bacteria;k__norank_d__Bacteria;p__Actinobacteriota;c__Actinobacteria;o__Micrococcales;f__Micrococcaceae;g__Kocuria;s__unclassified_g__Kocuria; OTU978	0	3	17	0	1	53	0	0	9	2	7	11	0	0	2	1	0	0	1
d__Bacteria;k__norank_d__Bacteria;p__Chloroflexi;c__Chloroflexia;o__Kallotenuales;f__AKIW781;g__norank_f__AKIW781;s__unclassified_g__norank_f__AKIW781; OTU979	0	0	0	0	1	5	0	0	0	0	0	0	0	0	0	0	0	0	0
d__Bacteria;k__norank_d__Bacteria;p__Actinobacteriota;c__Actinobacteria;o__Streptosporangiales;f__Thermomonosporaceae;g__unclassified_f__Thermomonosporaceae;s__unclassified_f__Thermomonosporaceae; OTU980	0	0	0	0	2	21	1	0	0	0	0	0	0	0	0	0	0	0	0
d__Bacteria;k__norank_d__Bacteria;p__unclassified_k__norank_d__Bacteria;c__unclassified_k__norank_d__Bacteria;o__unclassified_k__norank_d__Bacteria;f__unclassified_k__norank_d__Bacteria;g__unclassified_k__norank_d__Bacteria;s__unclassified_k__norank_d__Bacteria; OTU981	0	0	0	0	1	2	0	0	0	0	0	0	0	0	0	0	0	0	0
d__Bacteria;k__norank_d__Bacteria;p__Chloroflexi;c__Chloroflexia;o__Kallotenuales;f__AKIW781;g__norank_f__AKIW781;s__uncultured_bacterium_g__norank_f__AKIW781; OTU982	0	0	0	0	0	5	0	0	0	0	0	0	0	0	0	0	0	0	0
d__Bacteria;k__norank_d__Bacteria;p__Actinobacteriota;c__Actinobacteria;o__Streptosporangiales;f__Thermomonosporaceae;g__Actinomadura;s__metagenome_g__Actinomadura; OTU983	0	1	0	0	3	3	0	0	1	1	0	0	0	0	0	0	0	0	0
d__Bacteria;k__norank_d__Bacteria;p__Actinobacteriota;c__Acidimicrobiia;o__Microtrichales;f__Ilumatobacteraceae;g__norank_f__Ilumatobacteraceae;s__uncultured_Acidimicrobiales_bacterium_g__norank_f__Ilumatobacteraceae; OTU984	0	0	0	0	2	3	0	0	1	0	0	0	0	0	0	0	0	0	0
d__Bacteria;k__norank_d__Bacteria;p__Proteobacteria;c__Gammaproteobacteria;o__Nitrosococcales;f__Nitrosococcaceae;g__unclassified_f__Nitrosococcaceae;s__unclassified_f__Nitrosococcaceae; OTU985	1	0	0	0	10	2	0	0	1	0	0	0	0	0	0	0	0	0	0
d__Bacteria;k__norank_d__Bacteria;p__Firmicutes;c__Bacilli;o__Paenibacillales;f__Paenibacillaceae;g__norank_f__Paenibacillaceae;s__uncultured_bacterium_g__norank_f__Paenibacillaceae; OTU986	7	1	0	0	0	3	0	0	0	0	0	0	0	0	0	0	0	0	0
d__Bacteria;k__norank_d__Bacteria;p__Gemmatimonadota;c__Gemmatimonadetes;o__Gemmatimonadales;f__Gemmatimonadaceae;g__norank_f__Gemmatimonadaceae;s__uncultured_Gemmatimonadales_bacterium_g__norank_f__Gemmatimonadaceae; OTU987	0	0	0	0	0	97	0	0	0	0	0	4	0	0	337	0	0	20	0
d__Bacteria;k__norank_d__Bacteria;p__Armatimonadota;c__norank_p__Armatimonadota;o__norank_c__norank_p__Armatimonadota;f__norank_o__norank_c__norank_p__Armatimonadota;g__norank_f__norank_o__norank_c__norank_p__Armatimonadota;s__unclassified_g__norank_f__norank_o__norank_c__norank_p__Armatimonadota; OTU988	0	0	0	0	6	3	0	0	1	0	0	0	0	0	0	0	0	0	0
d__Bacteria;k__norank_d__Bacteria;p__Gemmatimonadota;c__Gemmatimonadetes;o__Gemmatimonadales;f__Gemmatimonadaceae;g__unclassified_f__Gemmatimonadaceae;s__unclassified_f__Gemmatimonadaceae; OTU989	0	0	0	0	0	9	0	0	0	0	0	0	0	0	0	0	0	0	0
d__Bacteria;k__norank_d__Bacteria;p__Bacteroidota;c__Bacteroidia;o__Chitinophagales;f__Chitinophagaceae;g__unclassified_f__Chitinophagaceae;s__unclassified_f__Chitinophagaceae; OTU990	0	1	0	0	2	2	0	0	2	0	0	0	0	0	0	0	0	0	0
d__Bacteria;k__norank_d__Bacteria;p__Actinobacteriota;c__Actinobacteria;o__Pseudonocardiales;f__Pseudonocardiaceae;g__Saccharopolyspora;s__unclassified_g__Saccharopolyspora; OTU991	0	0	0	0	0	5	0	0	0	0	0	0	0	0	0	0	0	0	0
d__Bacteria;k__norank_d__Bacteria;p__Nitrospirota;c__4-29-1;o__norank_c__4-29-1;f__norank_o__norank_c__4-29-1;g__norank_f__norank_o__norank_c__4-29-1;s__uncultured_proteobacterium_g__norank_f__norank_o__norank_c__4-29-1; OTU992	0	0	0	0	0	3	0	0	0	0	0	0	0	0	0	0	0	0	0
d__Bacteria;k__norank_d__Bacteria;p__Proteobacteria;c__Gammaproteobacteria;o__Gammaproteobacteria_Incertae_Sedis;f__unclassified_o__Gammaproteobacteria_Incertae_Sedis;g__Acidibacter;s__uncultured_proteobacterium_g__Acidibacter; OTU993	0	0	0	0	11	2	0	0	2	0	0	2	0	0	0	0	0	0	0
d__Bacteria;k__norank_d__Bacteria;p__Actinobacteriota;c__Thermoleophilia;o__Gaiellales;f__norank_o__Gaiellales;g__norank_f__norank_o__Gaiellales;s__uncultured_bacterium_g__norank_f__norank_o__Gaiellales; OTU994	0	0	1	0	12	17	0	0	9	1	0	0	0	0	0	0	0	0	1
d__Bacteria;k__norank_d__Bacteria;p__Actinobacteriota;c__Actinobacteria;o__Streptomycetales;f__Streptomycetaceae;g__Streptomyces;s__unclassified_g__Streptomyces; OTU995	0	0	0	0	0	4	0	0	0	0	0	0	0	0	0	0	0	0	0
d__Bacteria;k__norank_d__Bacteria;p__Proteobacteria;c__Gammaproteobacteria;o__Xanthomonadales;f__Rhodanobacteraceae;g__Ahniella;s__uncultured_bacterium_g__Ahniella; OTU996	0	0	0	0	1	2	0	0	0	0	0	0	0	0	0	0	0	0	0
d__Bacteria;k__norank_d__Bacteria;p__Firmicutes;c__Bacilli;o__Paenibacillales;f__Paenibacillaceae;g__Paenibacillus;s__Paenibacillus_alginolyticus; OTU997	23	43	2	3	10	77	0	0	12	0	0	0	2	2	0	0	0	1	5
d__Bacteria;k__norank_d__Bacteria;p__Firmicutes;c__Bacilli;o__Erysipelotrichales;f__Erysipelotrichaceae;g__ZOR0006;s__unclassified_g__ZOR0006; OTU998	0	0	0	0	3	2	0	0	0	0	0	0	0	0	0	0	0	0	0
d__Bacteria;k__norank_d__Bacteria;p__Patescibacteria;c__Parcubacteria;o__unclassified_c__Parcubacteria;f__unclassified_c__Parcubacteria;g__unclassified_c__Parcubacteria;s__unclassified_c__Parcubacteria; OTU999	0	0	0	0	0	2	0	0	0	0	0	0	0	0	0	1	0	0	0
d__Bacteria;k__norank_d__Bacteria;p__Gemmatimonadota;c__Gemmatimonadetes;o__Gemmatimonadales;f__Gemmatimonadaceae;g__norank_f__Gemmatimonadaceae;s__uncultured_Gemmatimonas_sp._g__norank_f__Gemmatimonadaceae; OTU1000	0	0	0	0	31	23	0	0	9	0	0	0	0	0	0	0	0	0	0
d__Bacteria;k__norank_d__Bacteria;p__Firmicutes;c__Bacilli;o__Bacillales;f__Planococcaceae;g__Planococcus;s__Planococcus_psychrotoleratus; OTU1001	0	0	0	0	1	15	0	89	16	0	0	0	0	0	0	0	0	0	2
d__Bacteria;k__norank_d__Bacteria;p__Bacteroidota;c__Bacteroidia;o__Chitinophagales;f__Chitinophagaceae;g__Cnuella;s__uncultured_bacterium_g__Cnuella; OTU1002	0	0	0	0	0	1	0	0	0	0	0	1	0	0	0	0	0	0	1
d__Bacteria;k__norank_d__Bacteria;p__Patescibacteria;c__Saccharimonadia;o__Saccharimonadales;f__norank_o__Saccharimonadales;g__norank_f__norank_o__Saccharimonadales;s__uncultured_gamma_proteobacterium_g__norank_f__norank_o__Saccharimonadales; OTU1003	0	0	0	0	1	2	0	0	2	0	0	0	0	0	0	0	0	0	0
d__Bacteria;k__norank_d__Bacteria;p__Actinobacteriota;c__Thermoleophilia;o__Gaiellales;f__norank_o__Gaiellales;g__norank_f__norank_o__Gaiellales;s__uncultured_Solirubrobacter_sp._g__norank; OTU1004	0	1	0	0	0	10	2	0	1	2	0	0	1	0	0	6	0	0	0
d__Bacteria;k__norank_d__Bacteria;p__Proteobacteria;c__Alphaproteobacteria;o__Tistrellales;f__Geminicoccaceae;g__Candidatus_Alysiosphaera;s__unclassified_g__Candidatus_Alysiosphaera; OTU1005	2	2	0	0	1	5	0	0	3	0	0	0	0	0	0	0	0	0	0
d__Bacteria;k__norank_d__Bacteria;p__Desulfobacterota;c__Desulfobaccia;o__Desulfobaccales;f__Desulfobaccaceae;g__Desulfobacca;s__uncultured_bacterium_g__Desulfobacca; OTU1006	0	0	0	0	0	4	0	0	0	0	0	0	0	0	1	1	0	0	0
d__Bacteria;k__norank_d__Bacteria;p__Proteobacteria;c__Gammaproteobacteria;o__Burkholderiales;f__Nitrosomonadaceae;g__MND1;s__uncultured_bacterium_g__MND1; OTU1007	0	0	0	0	2	8	0	0	0	0	0	0	0	0	0	0	0	0	0
d__Bacteria;k__norank_d__Bacteria;p__Actinobacteriota;c__Thermoleophilia;o__Solirubrobacterales;f__67-14;g__norank_f__67-14;s__uncultured_actinobacterium_g__norank_f__67-14; OTU1008	0	0	0	0	2	3	0	0	0	0	0	0	0	0	0	0	0	0	0
d__Bacteria;k__norank_d__Bacteria;p__Actinobacteriota;c__Actinobacteria;o__Streptomycetales;f__Streptomycetaceae;g__Streptomyces;s__unclassified_g__Streptomyces; OTU1009	0	2	0	0	3	2	0	0	6	0	0	0	0	0	0	0	0	0	0
d__Bacteria;k__norank_d__Bacteria;p__Actinobacteriota;c__Thermoleophilia;o__Gaiellales;f__norank_o__Gaiellales;g__norank_f__norank_o__Gaiellales;s__uncultured_actinobacterium_g__norank_f__norank_o__Gaiellales; OTU1010	0	5	0	1	14	22	0	0	6	0	0	1	0	0	0	0	0	0	0
d__Bacteria;k__norank_d__Bacteria;p__Acidobacteriota;c__Vicinamibacteria;o__Vicinamibacterales;f__norank_o__Vicinamibacterales;g__norank_f__norank_o__Vicinamibacterales;s__uncultured_Acidobacteriaceae_bacterium_g__norank_f__norank_o__Vicinamibacterales; OTU1011	0	0	0	0	3	9	0	0	0	0	0	0	0	0	0	0	0	0	0
d__Bacteria;k__norank_d__Bacteria;p__Proteobacteria;c__Alphaproteobacteria;o__unclassified_c__Alphaproteobacteria;f__unclassified_c__Alphaproteobacteria;g__unclassified_c__Alphaproteobacteria;s__unclassified_c__Alphaproteobacteria; OTU1012	0	2	0	0	0	2	0	0	0	0	0	0	0	0	0	0	0	0	1
d__Bacteria;k__norank_d__Bacteria;p__Proteobacteria;c__Alphaproteobacteria;o__Rhizobiales;f__Rhizobiales_Incertae_Sedis;g__Nordella;s__unclassified_g__Nordella; OTU1013	0	0	0	0	3	2	0	0	0	1	1	0	0	0	0	0	0	0	0
d__Bacteria;k__norank_d__Bacteria;p__Firmicutes;c__Bacilli;o__Paenibacillales;f__Paenibacillaceae;g__Paenibacillus;s__unclassified_g__Paenibacillus; OTU1014	0	5	0	0	3	7	0	0	0	0	0	0	0	0	0	0	0	0	0
d__Bacteria;k__norank_d__Bacteria;p__Firmicutes;c__Bacilli;o__Erysipelotrichales;f__Erysipelotrichaceae;g__Turicibacter;s__unclassified_g__Turicibacter; OTU1015	1	0	0	1	0	2	0	0	0	1	0	0	0	0	0	0	0	0	0
d__Bacteria;k__norank_d__Bacteria;p__Cyanobacteria;c__Cyanobacteriia;o__Cyanobacteriales;f__Chroococcidiopsaceae;g__norank_f__Chroococcidiopsaceae;s__unclassified_g__norank_f__Chroococcidiopsaceae; OTU1016	0	0	1	0	0	7	0	0	121	0	0	0	3	0	0	0	0	0	0
d__Bacteria;k__norank_d__Bacteria;p__Actinobacteriota;c__Thermoleophilia;o__Gaiellales;f__Gaiellaceae;g__Gaiella;s__unclassified_g__Gaiella; OTU1017	0	3	0	0	23	23	0	0	26	0	0	0	0	1	0	1	0	2	0
d__Bacteria;k__norank_d__Bacteria;p__Proteobacteria;c__Alphaproteobacteria;o__Rhizobiales;f__unclassified_o__Rhizobiales;g__unclassified_o__Rhizobiales;s__unclassified_o__Rhizobiales; OTU1018	0	0	0	0	9	10	1	0	1	0	0	0	0	0	0	0	0	0	0
d__Bacteria;k__norank_d__Bacteria;p__Chloroflexi;c__Ktedonobacteria;o__C0119;f__norank_o__C0119;g__norank_f__norank_o__C0119;s__uncultured_bacterium_g__norank_f__norank_o__C0119; OTU1019	0	1	0	0	2	3	0	0	1	0	0	0	0	0	0	0	0	0	0
d__Bacteria;k__norank_d__Bacteria;p__Bdellovibrionota;c__Oligoflexia;o__0319-6G20;f__norank_o__0319-6G20;g__norank_f__norank_o__0319-6G20;s__uncultured_Syntrophobacteraceae_bacterium_g__norank; OTU1020	0	0	0	0	1	5	0	0	1	0	0	0	0	0	0	0	0	0	0
d__Bacteria;k__norank_d__Bacteria;p__Chloroflexi;c__Chloroflexia;o__Thermomicrobiales;f__Thermomicrobiaceae;g__unclassified_f__Thermomicrobiaceae;s__unclassified_f__Thermomicrobiaceae; OTU1021	0	0	0	0	3	17	0	0	28	1	0	0	0	0	0	0	0	0	2
d__Bacteria;k__norank_d__Bacteria;p__Actinobacteriota;c__Actinobacteria;o__0319-7L14;f__norank_o__0319-7L14;g__norank_f__norank_o__0319-7L14;s__uncultured_bacterium_g__norank_f__norank_o__0319-7L14; OTU1022	0	1	0	0	18	8	0	0	3	0	0	0	0	0	0	0	0	0	0
d__Bacteria;k__norank_d__Bacteria;p__Patescibacteria;c__Parcubacteria;o__Candidatus_Kaiserbacteria;f__norank_o__Candidatus_Kaiserbacteria;g__norank_f__norank_o__Candidatus_Kaiserbacteria;s__unclassified_g__norank_f__norank_o__Candidatus_Kaiserbacteria; OTU1023	0	0	6	4	0	161	45	0	79	0	5	2	0	0	40	182	0	1	0
d__Bacteria;k__norank_d__Bacteria;p__Actinobacteriota;c__Acidimicrobiia;o__Microtrichales;f__norank_o__Microtrichales;g__norank_f__norank_o__Microtrichales;s__unclassified_g__norank_f__norank_o__Microtrichales; OTU1024	0	0	0	0	0	3	0	0	0	0	0	0	0	0	0	0	0	0	0
d__Bacteria;k__norank_d__Bacteria;p__Chloroflexi;c__Chloroflexia;o__Thermomicrobiales;f__Thermomicrobiaceae;g__Nitrolancea;s__Nitrolancea_hollandica_Lb; OTU1025	0	0	0	0	0	3	0	0	0	0	0	0	0	0	0	0	0	0	0
d__Bacteria;k__norank_d__Bacteria;p__Cyanobacteria;c__Cyanobacteriia;o__Chloroplast;f__norank_o__Chloroplast;g__norank_f__norank_o__Chloroplast;s__unclassified_g__norank_f__norank_o__Chloroplast; OTU1026	0	0	0	2	2	3	0	0	7	0	1	0	0	0	0	0	0	0	0
d__Bacteria;k__norank_d__Bacteria;p__Patescibacteria;c__Saccharimonadia;o__Saccharimonadales;f__WWH38;g__norank_f__WWH38;s__uncultured_bacterium_g__norank_f__WWH38; OTU1027	0	0	0	0	0	4	0	0	0	0	0	0	0	0	0	0	0	0	0
d__Bacteria;k__norank_d__Bacteria;p__Desulfobacterota;c__Desulfobacteria;o__Desulfobacterales;f__norank_o__Desulfobacterales;g__norank_f__norank_o__Desulfobacterales;s__uncultured_bacterium_g__norank_f__norank_o__Desulfobacterales; OTU1028	0	0	0	0	0	13	0	0	0	0	0	0	0	0	0	1	0	0	0
d__Bacteria;k__norank_d__Bacteria;p__Patescibacteria;c__Parcubacteria;o__Candidatus_Kaiserbacteria;f__norank_o__Candidatus_Kaiserbacteria;g__norank_f__norank_o__Candidatus_Kaiserbacteria;s__unclassified_g__norank_f__norank_o__Candidatus_Kaiserbacteria; OTU1029	0	0	3	0	0	79	0	0	0	0	1	0	0	0	1	1	0	0	0
d__Bacteria;k__norank_d__Bacteria;p__Bacteroidota;c__Bacteroidia;o__Cytophagales;f__Hymenobacteraceae;g__Pontibacter;s__unclassified_g__Pontibacter; OTU1030	0	22	8	1	0	26	0	0	1	0	1	9	4	0	1	0	0	1	0
d__Bacteria;k__norank_d__Bacteria;p__Chloroflexi;c__Chloroflexia;o__Thermomicrobiales;f__AKYG1722;g__norank_f__AKYG1722;s__uncultured_Alphaproteobacteria_bacterium_g__norank_f__AKYG1722; OTU1031	0	20	12	5	61	42	0	0	11	6	1	2	4	1	5	0	0	0	2
d__Bacteria;k__norank_d__Bacteria;p__Bacteroidota;c__Bacteroidia;o__Cytophagales;f__Microscillaceae;g__norank_f__Microscillaceae;s__metagenome_g__norank_f__Microscillaceae; OTU1032	0	1	0	0	0	2	0	0	0	0	0	0	0	0	2	0	0	0	0
d__Bacteria;k__norank_d__Bacteria;p__Chloroflexi;c__Chloroflexia;o__Kallotenuales;f__AKIW781;g__norank_f__AKIW781;s__unclassified_g__norank_f__AKIW781; OTU1033	0	0	0	0	0	2	0	0	1	0	0	0	0	0	0	0	0	0	0
d__Bacteria;k__norank_d__Bacteria;p__Actinobacteriota;c__Thermoleophilia;o__Solirubrobacterales;f__Solirubrobacteraceae;g__Solirubrobacter;s__uncultured_bacterium_g__Solirubrobacter; OTU1034	0	1	0	0	1	6	0	0	0	0	0	0	0	0	1	0	0	0	0
d__Bacteria;k__norank_d__Bacteria;p__Acidobacteriota;c__Vicinamibacteria;o__Vicinamibacterales;f__norank_o__Vicinamibacterales;g__norank_f__norank_o__Vicinamibacterales;s__unclassified_g__norank_f__norank_o__Vicinamibacterales; OTU1035	0	0	0	0	10	3	0	0	1	1	0	0	0	0	0	0	0	0	0
d__Bacteria;k__norank_d__Bacteria;p__Chloroflexi;c__Ktedonobacteria;o__C0119;f__norank_o__C0119;g__norank_f__norank_o__C0119;s__unclassified_g__norank_f__norank_o__C0119; OTU1036	0	0	0	0	1	3	0	0	0	0	0	0	0	0	0	0	0	0	0
d__Bacteria;k__norank_d__Bacteria;p__Actinobacteriota;c__Actinobacteria;o__Propionibacteriales;f__Propionibacteriaceae;g__Auraticoccus;s__Auraticoccus_monumenti; OTU1037	0	1	0	0	1	12	0	0	3	1	0	0	0	0	1	0	0	0	0
d__Bacteria;k__norank_d__Bacteria;p__Myxococcota;c__Polyangia;o__Polyangiales;f__Sandaracinaceae;g__Sandaracinus;s__Sandaracinus_amylolyticus; OTU1038	0	0	0	0	11	2	0	0	4	1	0	0	1	0	0	0	0	0	0
d__Bacteria;k__norank_d__Bacteria;p__Gemmatimonadota;c__Longimicrobia;o__Longimicrobiales;f__Longimicrobiaceae;g__YC-ZSS-LKJ147;s__uncultured_bacterium_g__YC-ZSS-LKJ147; OTU1039	7	0	0	1	16	13	0	0	13	3	0	2	1	0	0	0	0	0	0
d__Bacteria;k__norank_d__Bacteria;p__WOR-1;c__norank_p__WOR-1;o__norank_c__norank_p__WOR-1;f__norank_o__norank_c__norank_p__WOR-1;g__norank_f__norank_o__norank_c__norank_p__WOR-1;s__uncultured_bacterium_g__norank_f__norank_o__norank_c__norank_p__WOR-1; OTU1040	0	0	0	0	0	4	0	0	0	0	0	0	0	0	0	0	0	0	0
d__Bacteria;k__norank_d__Bacteria;p__Acidobacteriota;c__Thermoanaerobaculia;o__Thermoanaerobaculales;f__Thermoanaerobaculaceae;g__Thermoanaerobaculum;s__uncultured_bacterium_g__Thermoanaerobaculum; OTU1041	3	0	0	0	0	52	123	0	0	0	1	0	0	0	1	18	0	0	0
d__Bacteria;k__norank_d__Bacteria;p__Verrucomicrobiota;c__Chlamydiae;o__Chlamydiales;f__Parachlamydiaceae;g__Neochlamydia;s__metagenome_g__Neochlamydia; OTU1042	0	0	0	0	0	1	0	0	0	0	0	0	0	0	4	0	0	0	0
d__Bacteria;k__norank_d__Bacteria;p__Acidobacteriota;c__Vicinamibacteria;o__Vicinamibacterales;f__norank_o__Vicinamibacterales;g__norank_f__norank_o__Vicinamibacterales;s__uncultured_Acidobacteriales_bacterium_g__norank_f__norank_o__Vicinamibacterales; OTU1043	0	0	0	0	0	9	0	0	1	0	0	0	0	0	0	0	0	0	0
d__Bacteria;k__norank_d__Bacteria;p__Firmicutes;c__Bacilli;o__Bacillales;f__Bacillaceae;g__Gracilibacillus;s__Gracilibacillus_sp.; OTU1044	0	0	0	0	0	4	0	0	0	0	0	0	0	0	0	0	0	0	0
d__Bacteria;k__norank_d__Bacteria;p__Chloroflexi;c__P2-11E;o__norank_c__P2-11E;f__norank_o__norank_c__P2-11E;g__norank_f__norank_o__norank_c__P2-11E;s__uncultured_bacterium_g__norank_f__norank_o__norank_c__P2-11E; OTU1045	0	0	0	0	1	5	0	0	1	0	0	0	0	0	0	0	0	0	0
d__Bacteria;k__norank_d__Bacteria;p__Actinobacteriota;c__Actinobacteria;o__Streptosporangiales;f__Thermomonosporaceae;g__Actinomadura;s__uncultured_bacterium_g__Actinomadura; OTU1046	0	0	0	0	1	11	0	0	3	0	0	0	1	0	0	0	0	0	0
d__Bacteria;k__norank_d__Bacteria;p__Patescibacteria;c__Saccharimonadia;o__Saccharimonadales;f__Saccharimonadaceae;g__TM7a;s__uncultured_bacterium_g__TM7a; OTU1047	0	4	0	0	14	7	0	3	12	1	0	1	0	0	73	0	0	0	0
d__Bacteria;k__norank_d__Bacteria;p__Actinobacteriota;c__MB-A2-108;o__norank_c__MB-A2-108;f__norank_o__norank_c__MB-A2-108;g__norank_f__norank_o__norank_c__MB-A2-108;s__uncultured_bacterium_g__norank_f__norank_o__norank_c__MB-A2-108; OTU1048	0	0	0	0	3	2	0	0	0	0	0	0	0	0	0	0	0	0	0
d__Bacteria;k__norank_d__Bacteria;p__Bacteroidota;c__Bacteroidia;o__Chitinophagales;f__Chitinophagaceae;g__norank_f__Chitinophagaceae;s__unclassified_g__norank_f__Chitinophagaceae; OTU1049	0	0	0	0	10	16	0	0	3	0	0	0	0	0	0	0	0	0	0
d__Bacteria;k__norank_d__Bacteria;p__Gemmatimonadota;c__Gemmatimonadetes;o__Gemmatimonadales;f__Gemmatimonadaceae;g__unclassified_f__Gemmatimonadaceae;s__unclassified_f__Gemmatimonadaceae; OTU1050	0	0	0	0	1	7	0	0	2	0	0	0	0	0	0	0	0	0	0
d__Bacteria;k__norank_d__Bacteria;p__Actinobacteriota;c__Actinobacteria;o__Streptosporangiales;f__Thermomonosporaceae;g__Actinomadura;s__unclassified_g__Actinomadura; OTU1051	0	0	0	0	0	3	0	0	9	0	0	0	0	0	0	0	0	0	0
d__Bacteria;k__norank_d__Bacteria;p__Desulfobacterota;c__Desulfobacteria;o__Desulfobacterales;f__unclassified_o__Desulfobacterales;g__unclassified_o__Desulfobacterales;s__unclassified_o__Desulfobacterales; OTU1052	0	0	0	0	0	26	3	0	0	0	0	0	0	0	0	0	0	0	0
d__Bacteria;k__norank_d__Bacteria;p__Proteobacteria;c__Alphaproteobacteria;o__Rickettsiales;f__Mitochondria;g__norank_f__Mitochondria;s__unclassified_g__norank_f__Mitochondria; OTU1053	0	0	0	0	0	2	0	0	0	0	0	0	0	0	0	0	0	0	0
d__Bacteria;k__norank_d__Bacteria;p__Actinobacteriota;c__Thermoleophilia;o__Gaiellales;f__norank_o__Gaiellales;g__norank_f__norank_o__Gaiellales;s__unclassified_g__norank_f__norank_o__Gaiellales; OTU1054	0	2	0	1	5	6	0	0	2	1	0	0	0	0	0	0	0	0	0
d__Bacteria;k__norank_d__Bacteria;p__Myxococcota;c__bacteriap25;o__norank_c__bacteriap25;f__norank_o__norank_c__bacteriap25;g__norank_f__norank_o__norank_c__bacteriap25;s__uncultured_Syntrophobacterales_bacterium_g__norank_f__norank; OTU1055	0	0	0	0	0	2	0	0	0	0	0	0	0	0	0	0	0	0	0
d__Bacteria;k__norank_d__Bacteria;p__Gemmatimonadota;c__Gemmatimonadetes;o__Gemmatimonadales;f__Gemmatimonadaceae;g__unclassified_f__Gemmatimonadaceae;s__unclassified_f__Gemmatimonadaceae; OTU1056	0	0	0	0	1	11	0	0	0	0	0	0	0	0	0	0	0	0	0
d__Bacteria;k__norank_d__Bacteria;p__Myxococcota;c__Polyangia;o__Polyangiales;f__Polyangiaceae;g__Pajaroellobacter;s__unclassified_g__Pajaroellobacter; OTU1057	0	0	0	0	1	1	0	0	0	0	0	0	0	0	0	0	0	0	0
d__Bacteria;k__norank_d__Bacteria;p__Gemmatimonadota;c__Longimicrobia;o__Longimicrobiales;f__Longimicrobiaceae;g__norank_f__Longimicrobiaceae;s__metagenome_g__norank_f__Longimicrobiaceae; OTU1058	0	0	0	0	5	2	0	0	4	0	0	0	0	0	0	0	0	0	0
d__Bacteria;k__norank_d__Bacteria;p__Desulfobacterota;c__Desulfobaccia;o__Desulfobaccales;f__Desulfobaccaceae;g__Desulfobacca;s__uncultured_bacterium_g__Desulfobacca; OTU1059	0	0	0	0	0	3	0	0	0	0	0	0	0	0	0	0	0	0	0
d__Bacteria;k__norank_d__Bacteria;p__Firmicutes;c__Sulfobacillia;o__Sulfobacillales;f__Sulfobacillaceae;g__norank_f__Sulfobacillaceae;s__uncultured_bacterium_g__norank_f__Sulfobacillaceae; OTU1060	4	9	0	5	2	51	18	112	37	0	0	0	0	0	0	0	0	4	0
d__Bacteria;k__norank_d__Bacteria;p__Acidobacteriota;c__Blastocatellia;o__Pyrinomonadales;f__Pyrinomonadaceae;g__RB41;s__uncultured_Acidobacterium_sp._g__RB41; OTU1061	0	0	0	0	2	4	0	0	0	0	0	0	0	0	0	0	0	0	0
d__Bacteria;k__norank_d__Bacteria;p__Actinobacteriota;c__Actinobacteria;o__Propionibacteriales;f__Nocardioidaceae;g__Nocardioides;s__unclassified_g__Nocardioides; OTU1062	0	0	0	0	1	1	0	0	1	2	0	0	0	0	0	0	0	0	0
d__Bacteria;k__norank_d__Bacteria;p__Chloroflexi;c__TK10;o__norank_c__TK10;f__norank_o__norank_c__TK10;g__norank_f__norank_o__norank_c__TK10;s__uncultured_bacterium_g__norank_f__norank_o__norank_c__TK10; OTU1063	0	0	1	0	8	2	0	0	0	0	0	0	0	0	0	0	0	0	1
d__Bacteria;k__norank_d__Bacteria;p__Patescibacteria;c__Gracilibacteria;o__norank_c__Gracilibacteria;f__norank_o__norank_c__Gracilibacteria;g__norank_f__norank_o__norank_c__Gracilibacteria;s__uncultured_bacterium_g__norank_f__norank_o__norank_c__Gracilibacteria; OTU1064	0	0	0	0	0	6	0	0	0	0	0	0	0	0	11	0	0	0	0
d__Bacteria;k__norank_d__Bacteria;p__Planctomycetota;c__Planctomycetes;o__Isosphaerales;f__Isosphaeraceae;g__norank_f__Isosphaeraceae;s__uncultured_bacterium_g__norank_f__Isosphaeraceae; OTU1065	0	0	0	0	2	8	0	0	7	0	0	0	0	0	0	0	0	0	0
d__Bacteria;k__norank_d__Bacteria;p__Actinobacteriota;c__Actinobacteria;o__Micromonosporales;f__Micromonosporaceae;g__Dactylosporangium;s__uncultured_bacterium_g__Dactylosporangium; OTU1066	0	2	0	1	10	7	0	0	7	1	0	0	0	0	0	0	0	0	0
d__Bacteria;k__norank_d__Bacteria;p__Actinobacteriota;c__Actinobacteria;o__0319-7L14;f__norank_o__0319-7L14;g__norank_f__norank_o__0319-7L14;s__unclassified_g__norank_f__norank_o__0319-7L14; OTU1067	0	0	0	0	5	17	0	0	4	0	0	0	0	0	0	0	0	0	1
d__Bacteria;k__norank_d__Bacteria;p__Bdellovibrionota;c__Bdellovibrionia;o__Bdellovibrionales;f__Bdellovibrionaceae;g__OM27_clade;s__metagenome_g__OM27_clade; OTU1068	0	6	0	0	13	1	0	0	0	0	0	0	0	0	0	0	0	0	0
d__Bacteria;k__norank_d__Bacteria;p__Actinobacteriota;c__MB-A2-108;o__norank_c__MB-A2-108;f__norank_o__norank_c__MB-A2-108;g__norank_f__norank_o__norank_c__MB-A2-108;s__uncultured_bacterium_g__norank_f__norank_o__norank_c__MB-A2-108; OTU1069	0	0	0	0	0	2	0	0	0	0	0	0	0	0	0	0	0	0	0
d__Bacteria;k__norank_d__Bacteria;p__Acidobacteriota;c__Blastocatellia;o__Pyrinomonadales;f__Pyrinomonadaceae;g__RB41;s__uncultured_bacterium_g__RB41; OTU1070	0	0	0	0	0	2	0	0	0	0	0	0	0	0	0	0	0	0	0
d__Bacteria;k__norank_d__Bacteria;p__Planctomycetota;c__Planctomycetes;o__Gemmatales;f__Gemmataceae;g__norank_f__Gemmataceae;s__uncultured_bacterium_g__norank_f__Gemmataceae; OTU1071	0	0	0	0	0	2	0	0	1	0	0	0	0	0	0	0	0	0	0
d__Bacteria;k__norank_d__Bacteria;p__Armatimonadota;c__norank_p__Armatimonadota;o__norank_c__norank_p__Armatimonadota;f__norank_o__norank_c__norank_p__Armatimonadota;g__norank_f__norank_o__norank_c__norank_p__Armatimonadota;s__uncultured_actinobacterium_g__norank_f__norank_o__norank_c__norank_p__Armatimonadota; OTU1072	0	0	0	0	4	4	0	0	0	0	0	0	0	0	2	0	0	0	0
d__Bacteria;k__norank_d__Bacteria;p__Chloroflexi;c__JG30-KF-CM66;o__norank_c__JG30-KF-CM66;f__norank_o__norank_c__JG30-KF-CM66;g__norank_f__norank_o__norank_c__JG30-KF-CM66;s__unclassified_g__norank_f__norank_o__norank_c__JG30-KF-CM66; OTU1073	0	1	1	2	117	36	0	1	52	1	0	0	1	1	0	0	0	0	0
d__Bacteria;k__norank_d__Bacteria;p__Actinobacteriota;c__MB-A2-108;o__norank_c__MB-A2-108;f__norank_o__norank_c__MB-A2-108;g__norank_f__norank_o__norank_c__MB-A2-108;s__uncultured_bacterium_g__norank_f__norank_o__norank_c__MB-A2-108; OTU1074	0	0	0	0	3	31	0	0	1	0	0	0	0	0	0	0	0	0	0
d__Bacteria;k__norank_d__Bacteria;p__Gemmatimonadota;c__Gemmatimonadetes;o__Gemmatimonadales;f__Gemmatimonadaceae;g__norank_f__Gemmatimonadaceae;s__metagenome_g__norank_f__Gemmatimonadaceae; OTU1075	0	3	0	0	0	31	0	0	0	2	1	3	1	1	65	0	0	0	0
d__Bacteria;k__norank_d__Bacteria;p__Bacteroidota;c__Kapabacteria;o__Kapabacteriales;f__norank_o__Kapabacteriales;g__norank_f__norank_o__Kapabacteriales;s__uncultured_bacterium_g__norank_f__norank_o__Kapabacteriales; OTU1076	0	1	0	0	9	2	0	0	1	0	0	0	0	9	0	1	0	0	0
d__Bacteria;k__norank_d__Bacteria;p__Patescibacteria;c__ABY1;o__Candidatus_Falkowbacteria;f__norank_o__Candidatus_Falkowbacteria;g__norank_f__norank_o__Candidatus_Falkowbacteria;s__Candidatus_Falkowbacteria_bacterium_RIFCSPLOWO2_02_FULL_45_15; OTU1077	0	0	0	0	0	125	0	0	3	0	0	0	0	0	11	0	0	0	0
d__Bacteria;k__norank_d__Bacteria;p__Firmicutes;c__unclassified_p__Firmicutes;o__unclassified_p__Firmicutes;f__unclassified_p__Firmicutes;g__unclassified_p__Firmicutes;s__unclassified_p__Firmicutes; OTU1078	0	0	0	0	0	2	0	0	0	0	0	0	0	0	0	0	0	0	0
d__Bacteria;k__norank_d__Bacteria;p__Bacteroidota;c__Bacteroidia;o__Chitinophagales;f__Chitinophagaceae;g__Edaphobaculum;s__uncultured_bacterium_g__Edaphobaculum; OTU1079	0	0	0	0	4	2	0	0	4	0	0	0	0	0	0	0	0	0	0
d__Bacteria;k__norank_d__Bacteria;p__Firmicutes;c__Desulfotomaculia;o__Desulfotomaculales;f__norank_o__Desulfotomaculales;g__Desulfurispora;s__uncultured_bacterium_g__Desulfurispora; OTU1080	9	4	0	0	0	9	8	0	1	0	2	0	0	0	0	0	0	0	0
d__Bacteria;k__norank_d__Bacteria;p__Chloroflexi;c__Chloroflexia;o__Thermomicrobiales;f__JG30-KF-CM45;g__norank_f__JG30-KF-CM45;s__uncultured_Thermomicrobia_bacterium_g__norank_f__JG30-KF-CM45; OTU1081	0	2	5	2	17	15	0	0	8	2	0	1	0	0	0	0	0	0	2
d__Bacteria;k__norank_d__Bacteria;p__Actinobacteriota;c__Actinobacteria;o__Micromonosporales;f__Micromonosporaceae;g__unclassified_f__Micromonosporaceae;s__unclassified_f__Micromonosporaceae; OTU1082	0	2	0	0	6	3	4	0	7	0	0	0	0	0	0	0	0	0	0
d__Bacteria;k__norank_d__Bacteria;p__Dependentiae;c__Babeliae;o__Babeliales;f__UBA12409;g__norank_f__UBA12409;s__Candidatus_Dependentiae_bacterium_ex_Spumella_elongata_CCAP_9551; OTU1083	0	0	0	0	0	3	0	0	0	3	0	0	0	0	0	0	0	0	0
d__Bacteria;k__norank_d__Bacteria;p__Planctomycetota;c__Planctomycetes;o__Isosphaerales;f__Isosphaeraceae;g__unclassified_f__Isosphaeraceae;s__unclassified_f__Isosphaeraceae; OTU1084	0	4	0	4	72	36	0	0	48	2	0	2	2	0	0	0	0	0	0
d__Bacteria;k__norank_d__Bacteria;p__Chloroflexi;c__Gitt-GS-136;o__norank_c__Gitt-GS-136;f__norank_o__norank_c__Gitt-GS-136;g__norank_f__norank_o__norank_c__Gitt-GS-136;s__uncultured_bacterium_g__norank_f__norank_o__norank_c__Gitt-GS-136; OTU1085	0	0	0	0	5	11	0	0	16	1	0	0	0	0	0	0	0	0	0
d__Bacteria;k__norank_d__Bacteria;p__Firmicutes;c__Bacilli;o__Paenibacillales;f__Paenibacillaceae;g__Paenibacillus;s__unclassified_g__Paenibacillus; OTU1086	3	1	1	0	5	5	0	0	0	0	0	0	0	0	0	0	0	0	0
d__Bacteria;k__norank_d__Bacteria;p__Chloroflexi;c__Chloroflexia;o__Thermomicrobiales;f__JG30-KF-CM45;g__norank_f__JG30-KF-CM45;s__uncultured_bacterium_g__norank_f__JG30-KF-CM45; OTU1087	0	1	0	0	25	6	0	0	6	0	0	0	0	0	0	0	0	0	0
d__Bacteria;k__norank_d__Bacteria;p__Actinobacteriota;c__Actinobacteria;o__Micrococcales;f__Micrococcaceae;g__Arthrobacter;s__unclassified_g__Arthrobacter; OTU1088	67	77	3753	53	629	868	34	44	499	1275	592	1183	633	34	122	67	424	92	248
d__Bacteria;k__norank_d__Bacteria;p__Planctomycetota;c__Planctomycetes;o__Isosphaerales;f__Isosphaeraceae;g__unclassified_f__Isosphaeraceae;s__unclassified_f__Isosphaeraceae; OTU1089	0	1	0	1	0	2	0	0	1	0	0	0	0	0	0	0	0	0	0
d__Bacteria;k__norank_d__Bacteria;p__Chloroflexi;c__JG30-KF-CM66;o__norank_c__JG30-KF-CM66;f__norank_o__norank_c__JG30-KF-CM66;g__norank_f__norank_o__norank_c__JG30-KF-CM66;s__uncultured_Anaerolineales_bacterium_g__norank_f__norank; OTU1090	0	0	0	0	0	4	0	0	0	0	0	0	0	0	0	0	0	0	0
d__Bacteria;k__norank_d__Bacteria;p__Actinobacteriota;c__Acidimicrobiia;o__IMCC26256;f__norank_o__IMCC26256;g__norank_f__norank_o__IMCC26256;s__unclassified_g__norank_f__norank_o__IMCC26256; OTU1091	0	0	0	0	0	7	0	0	0	0	0	0	0	0	0	0	0	0	0
d__Bacteria;k__norank_d__Bacteria;p__Actinobacteriota;c__Actinobacteria;o__unclassified_c__Actinobacteria;f__unclassified_c__Actinobacteria;g__unclassified_c__Actinobacteria;s__unclassified_c__Actinobacteria; OTU1092	0	9	0	0	1	17	0	0	0	0	0	0	0	0	0	0	0	0	1
d__Bacteria;k__norank_d__Bacteria;p__Actinobacteriota;c__Thermoleophilia;o__Solirubrobacterales;f__67-14;g__norank_f__67-14;s__unclassified_g__norank_f__67-14; OTU1093	0	0	0	0	7	9	0	0	5	0	0	0	0	0	0	0	0	0	0
d__Bacteria;k__norank_d__Bacteria;p__Firmicutes;c__Clostridia;o__Clostridiales;f__Clostridiaceae;g__Clostridium_sensu_stricto_8;s__uncultured_bacterium_g__Clostridium_sensu_stricto_8; OTU1094	20	34	0	0	6	12	0	2	24	0	0	1	2	2	0	0	213	46	0
d__Bacteria;k__norank_d__Bacteria;p__Planctomycetota;c__Planctomycetes;o__Isosphaerales;f__Isosphaeraceae;g__norank_f__Isosphaeraceae;s__uncultured_bacterium_g__norank_f__Isosphaeraceae; OTU1095	0	1	0	0	0	2	0	0	1	0	0	0	0	0	0	0	0	0	0
d__Bacteria;k__norank_d__Bacteria;p__Planctomycetota;c__Planctomycetes;o__Isosphaerales;f__Isosphaeraceae;g__norank_f__Isosphaeraceae;s__unclassified_g__norank_f__Isosphaeraceae; OTU1096	0	0	0	0	1	2	0	0	1	0	0	0	0	0	0	0	0	0	0
d__Bacteria;k__norank_d__Bacteria;p__Proteobacteria;c__Gammaproteobacteria;o__Burkholderiales;f__Burkholderiaceae;g__Lautropia;s__unclassified_g__Lautropia; OTU1097	0	0	0	0	3	1	0	0	1	0	0	0	0	0	0	0	0	0	0
d__Bacteria;k__norank_d__Bacteria;p__unclassified_k__norank_d__Bacteria;c__unclassified_k__norank_d__Bacteria;o__unclassified_k__norank_d__Bacteria;f__unclassified_k__norank_d__Bacteria;g__unclassified_k__norank_d__Bacteria;s__unclassified_k__norank_d__Bacteria; OTU1098	0	0	0	0	0	5	1	0	0	0	0	0	0	0	1	1	0	0	0
d__Bacteria;k__norank_d__Bacteria;p__Actinobacteriota;c__Actinobacteria;o__Streptosporangiales;f__Streptosporangiaceae;g__norank_f__Streptosporangiaceae;s__metagenome_g__norank_f__Streptosporangiaceae; OTU1099	0	2	0	0	1	9	0	0	2	0	0	0	0	0	0	0	0	0	0
d__Bacteria;k__norank_d__Bacteria;p__Actinobacteriota;c__Actinobacteria;o__Propionibacteriales;f__Nocardioidaceae;g__Nocardioides;s__unclassified_g__Nocardioides; OTU1100	0	1	1	3	20	6	0	0	1	1	0	0	0	0	0	1	0	0	0
d__Bacteria;k__norank_d__Bacteria;p__Gemmatimonadota;c__Gemmatimonadetes;o__Gemmatimonadales;f__Gemmatimonadaceae;g__norank_f__Gemmatimonadaceae;s__uncultured_Gemmatimonas_sp._g__norank_f__Gemmatimonadaceae; OTU1101	0	0	0	0	19	104	0	0	6	0	0	0	0	0	0	0	0	0	1
d__Bacteria;k__norank_d__Bacteria;p__Actinobacteriota;c__Thermoleophilia;o__Solirubrobacterales;f__67-14;g__norank_f__67-14;s__uncultured_bacterium_g__norank_f__67-14; OTU1102	0	4	0	0	15	6	0	0	4	0	0	0	0	0	1	1	0	0	0
d__Bacteria;k__norank_d__Bacteria;p__Planctomycetota;c__Planctomycetes;o__Gemmatales;f__Gemmataceae;g__norank_f__Gemmataceae;s__uncultured_bacterium_g__norank_f__Gemmataceae; OTU1103	0	0	0	0	1	3	0	0	0	0	0	0	0	0	0	0	0	0	0
d__Bacteria;k__norank_d__Bacteria;p__Cyanobacteria;c__Cyanobacteriia;o__Chloroplast;f__norank_o__Chloroplast;g__norank_f__norank_o__Chloroplast;s__Watanabea_reniformis; OTU1104	0	0	0	0	0	1	0	0	1	0	0	0	0	0	0	0	0	0	0
d__Bacteria;k__norank_d__Bacteria;p__Chloroflexi;c__Dehalococcoidia;o__S085;f__norank_o__S085;g__norank_f__norank_o__S085;s__uncultured_soil_bacterium_g__norank_f__norank_o__S085; OTU1105	0	0	0	0	8	7	0	0	4	1	0	0	0	0	0	0	0	0	0
d__Bacteria;k__norank_d__Bacteria;p__Firmicutes;c__Bacilli;o__Bacillales;f__Planococcaceae;g__Psychrobacillus;s__unclassified_g__Psychrobacillus; OTU1106	44	47	2	2	73	43	3	1	20	2	0	0	1	3	0	0	0	0	1
d__Bacteria;k__norank_d__Bacteria;p__Actinobacteriota;c__Acidimicrobiia;o__IMCC26256;f__norank_o__IMCC26256;g__norank_f__norank_o__IMCC26256;s__unclassified_g__norank_f__norank_o__IMCC26256; OTU1107	0	0	0	0	0	8	0	0	1	0	0	0	1	0	0	0	0	0	0
d__Bacteria;k__norank_d__Bacteria;p__Myxococcota;c__Polyangia;o__Polyangiales;f__Polyangiaceae;g__unclassified_f__Polyangiaceae;s__unclassified_f__Polyangiaceae; OTU1108	0	0	0	0	6	8	0	0	0	0	0	1	0	0	0	0	0	0	0
d__Bacteria;k__norank_d__Bacteria;p__Firmicutes;c__Bacilli;o__Paenibacillales;f__Paenibacillaceae;g__Paenibacillus;s__Paenibacillus_apiarius; OTU1109	1	0	0	0	0	5	0	0	1	0	0	0	0	0	0	0	0	0	0
d__Bacteria;k__norank_d__Bacteria;p__Actinobacteriota;c__Actinobacteria;o__Corynebacteriales;f__Nocardiaceae;g__Nocardia;s__unclassified_g__Nocardia; OTU1110	0	3	0	0	10	1	0	0	15	1	0	1	0	0	0	0	0	0	0
d__Bacteria;k__norank_d__Bacteria;p__Patescibacteria;c__ABY1;o__Candidatus_Falkowbacteria;f__norank_o__Candidatus_Falkowbacteria;g__norank_f__norank_o__Candidatus_Falkowbacteria;s__Candidatus_Falkowbacteria_bacterium_RIFCSPLOWO2_02_FULL_45_15; OTU1111	0	0	0	0	0	22	0	0	7	0	0	0	0	0	5	0	0	0	0
d__Bacteria;k__norank_d__Bacteria;p__Firmicutes;c__Clostridia;o__norank_c__Clostridia;f__Gracilibacteraceae;g__Lutispora;s__uncultured_bacterium_g__Lutispora; OTU1112	7	24	0	0	3	20	0	1	6	0	0	0	1	0	0	0	0	0	1
d__Bacteria;k__norank_d__Bacteria;p__Firmicutes;c__Clostridia;o__Thermincolales;f__Thermincolaceae;g__Thermincola;s__uncultured_Thermincola_sp._g__Thermincola; OTU1113	0	10	0	0	0	3	31	0	10	0	0	1	0	0	0	0	0	0	0
d__Bacteria;k__norank_d__Bacteria;p__Acidobacteriota;c__Blastocatellia;o__Pyrinomonadales;f__Pyrinomonadaceae;g__RB41;s__uncultured_Acidobacteria_bacterium_g__RB41; OTU1114	0	0	0	0	1	9	0	0	0	0	0	0	0	0	0	0	0	0	0
d__Bacteria;k__norank_d__Bacteria;p__Patescibacteria;c__Saccharimonadia;o__Saccharimonadales;f__unclassified_o__Saccharimonadales;g__unclassified_o__Saccharimonadales;s__unclassified_o__Saccharimonadales; OTU1115	0	0	0	0	2	2	0	0	0	0	0	0	0	0	0	0	0	0	0
d__Bacteria;k__norank_d__Bacteria;p__Actinobacteriota;c__Thermoleophilia;o__Gaiellales;f__norank_o__Gaiellales;g__norank_f__norank_o__Gaiellales;s__uncultured_bacterium_g__norank_f__norank_o__Gaiellales; OTU1116	0	0	0	0	5	13	0	0	9	1	0	1	0	0	0	0	0	0	2
d__Bacteria;k__norank_d__Bacteria;p__Planctomycetota;c__Planctomycetes;o__Isosphaerales;f__Isosphaeraceae;g__norank_f__Isosphaeraceae;s__uncultured_bacterium_g__norank_f__Isosphaeraceae; OTU1117	0	1	0	0	3	13	0	0	0	0	0	6	3	0	1	0	0	0	0
d__Bacteria;k__norank_d__Bacteria;p__Actinobacteriota;c__Rubrobacteria;o__Rubrobacterales;f__Rubrobacteriaceae;g__Rubrobacter;s__uncultured_bacterium_g__Rubrobacter; OTU1118	0	0	0	0	0	2	0	0	0	0	0	0	0	0	0	0	0	0	0
d__Bacteria;k__norank_d__Bacteria;p__Chloroflexi;c__JG30-KF-CM66;o__norank_c__JG30-KF-CM66;f__norank_o__norank_c__JG30-KF-CM66;g__norank_f__norank_o__norank_c__JG30-KF-CM66;s__unclassified_g__norank_f__norank_o__norank_c__JG30-KF-CM66; OTU1119	0	0	0	0	7	1	0	0	2	1	0	0	0	0	0	0	0	0	0
d__Bacteria;k__norank_d__Bacteria;p__Proteobacteria;c__Alphaproteobacteria;o__Caulobacterales;f__Caulobacteraceae;g__Phenylobacterium;s__metagenome_g__Phenylobacterium; OTU1120	2	13	68	2	19	15	3	0	12	9	23	114	5	11	44	89	0	4	50
d__Bacteria;k__norank_d__Bacteria;p__Actinobacteriota;c__Thermoleophilia;o__Solirubrobacterales;f__67-14;g__norank_f__67-14;s__unclassified_g__norank_f__67-14; OTU1121	0	0	0	0	4	5	0	0	2	1	0	0	0	0	0	0	0	0	0
d__Bacteria;k__norank_d__Bacteria;p__Cyanobacteria;c__Cyanobacteriia;o__Cyanobacteriales;f__Chroococcidiopsaceae;g__Aliterella;s__uncultured_bacterium_g__Aliterella; OTU1122	0	8	3	1	20	13	0	0	24	0	1	3	0	3	2	0	0	0	0
d__Bacteria;k__norank_d__Bacteria;p__Chloroflexi;c__Chloroflexia;o__Thermomicrobiales;f__AKYG1722;g__norank_f__AKYG1722;s__uncultured_bacterium_g__norank_f__AKYG1722; OTU1123	0	3	4	0	18	26	1	0	8	2	3	0	2	0	2	0	0	0	0
d__Bacteria;k__norank_d__Bacteria;p__Actinobacteriota;c__Actinobacteria;o__Propionibacteriales;f__Propionibacteriaceae;g__Friedmanniella;s__unclassified_g__Friedmanniella; OTU1124	30	32	248	15	126	148	6	6	230	253	133	292	18	6	27	11	0	3	55
d__Bacteria;k__norank_d__Bacteria;p__Cyanobacteria;c__Sericytochromatia;o__norank_c__Sericytochromatia;f__norank_o__norank_c__Sericytochromatia;g__norank_f__norank_o__norank_c__Sericytochromatia;s__unclassified_g__norank_f__norank_o__norank_c__Sericytochromatia; OTU1125	0	0	0	0	3	2	0	0	0	0	0	1	0	0	0	0	0	0	0
d__Bacteria;k__norank_d__Bacteria;p__Actinobacteriota;c__Actinobacteria;o__Frankiales;f__norank_o__Frankiales;g__norank_f__norank_o__Frankiales;s__uncultured_bacterium_g__norank_f__norank_o__Frankiales; OTU1126	0	0	0	0	1	2	0	0	0	1	0	0	0	0	0	0	0	0	0
d__Bacteria;k__norank_d__Bacteria;p__Chloroflexi;c__Chloroflexia;o__Thermomicrobiales;f__AKYG1722;g__norank_f__AKYG1722;s__uncultured_bacterium_g__norank_f__AKYG1722; OTU1127	0	1	0	0	0	1	0	0	0	0	0	0	0	0	1	0	0	4	0
d__Bacteria;k__norank_d__Bacteria;p__Chloroflexi;c__Chloroflexia;o__Thermomicrobiales;f__JG30-KF-CM45;g__norank_f__JG30-KF-CM45;s__unclassified_g__norank_f__JG30-KF-CM45; OTU1128	0	1	0	0	0	5	0	0	0	0	0	0	0	0	0	0	0	0	0
d__Bacteria;k__norank_d__Bacteria;p__Actinobacteriota;c__Thermoleophilia;o__Gaiellales;f__norank_o__Gaiellales;g__norank_f__norank_o__Gaiellales;s__uncultured_Actinomycetales_bacterium_g__norank_f__norank_o__Gaiellales; OTU1129	0	0	1	0	0	332	20	0	0	0	0	0	0	0	17	3	0	0	0
d__Bacteria;k__norank_d__Bacteria;p__Patescibacteria;c__Saccharimonadia;o__Saccharimonadales;f__Saccharimonadaceae;g__TM7a;s__uncultured_bacterium_g__TM7a; OTU1130	0	6	0	0	1	15	0	0	4	85	0	1	0	0	103	7	1	0	9
d__Bacteria;k__norank_d__Bacteria;p__Chloroflexi;c__JG30-KF-CM66;o__norank_c__JG30-KF-CM66;f__norank_o__norank_c__JG30-KF-CM66;g__norank_f__norank_o__norank_c__JG30-KF-CM66;s__uncultured_Anaerolineales_bacterium_g__norank_f__norank; OTU1131	0	0	0	0	12	14	0	0	2	0	0	0	0	0	1	0	0	0	0
d__Bacteria;k__norank_d__Bacteria;p__Firmicutes;c__Sulfobacillia;o__Sulfobacillales;f__Sulfobacillaceae;g__norank_f__Sulfobacillaceae;s__uncultured_Firmicutes_bacterium_g__norank_f__Sulfobacillaceae; OTU1132	9	9	0	30	3	8	1	55	7	0	0	0	1	17	0	0	0	0	0
d__Bacteria;k__norank_d__Bacteria;p__Bacteroidota;c__Bacteroidia;o__Cytophagales;f__Amoebophilaceae;g__Candidatus_Amoebophilus;s__uncultured_organism_g__Candidatus_Amoebophilus; OTU1133	0	0	0	0	2	2	0	0	0	0	0	0	0	0	0	0	0	0	0
d__Bacteria;k__norank_d__Bacteria;p__Patescibacteria;c__unclassified_p__Patescibacteria;o__unclassified_p__Patescibacteria;f__unclassified_p__Patescibacteria;g__unclassified_p__Patescibacteria;s__unclassified_p__Patescibacteria; OTU1134	0	0	0	0	0	2	0	0	0	0	0	0	0	0	0	0	0	0	0
d__Bacteria;k__norank_d__Bacteria;p__Firmicutes;c__Clostridia;o__Peptostreptococcales-Tissierellales;f__Sedimentibacteraceae;g__Sedimentibacter;s__unclassified_g__Sedimentibacter; OTU1135	0	1	0	0	0	3	0	0	0	0	0	0	0	0	1	0	0	0	0
d__Bacteria;k__norank_d__Bacteria;p__Proteobacteria;c__Gammaproteobacteria;o__Burkholderiales;f__Nitrosomonadaceae;g__MND1;s__unclassified_g__MND1; OTU1136	0	0	1	1	50	36	0	0	4	0	0	0	0	0	2	0	0	0	0
d__Bacteria;k__norank_d__Bacteria;p__Actinobacteriota;c__Actinobacteria;o__unclassified_c__Actinobacteria;f__unclassified_c__Actinobacteria;g__unclassified_c__Actinobacteria;s__unclassified_c__Actinobacteria; OTU1137	0	0	0	0	4	11	0	0	0	0	0	0	0	0	0	0	0	0	0
d__Bacteria;k__norank_d__Bacteria;p__Actinobacteriota;c__Thermoleophilia;o__Gaiellales;f__norank_o__Gaiellales;g__norank_f__norank_o__Gaiellales;s__uncultured_Rubrobacteraceae_bacterium_g__norank; OTU1138	0	0	3	0	0	37	0	0	0	0	0	0	0	0	3	0	0	0	0
d__Bacteria;k__norank_d__Bacteria;p__Actinobacteriota;c__MB-A2-108;o__norank_c__MB-A2-108;f__norank_o__norank_c__MB-A2-108;g__norank_f__norank_o__norank_c__MB-A2-108;s__unclassified_g__norank_f__norank_o__norank_c__MB-A2-108; OTU1139	0	0	0	0	1	8	0	0	0	0	0	0	0	0	0	0	0	0	0
d__Bacteria;k__norank_d__Bacteria;p__Gemmatimonadota;c__Gemmatimonadetes;o__Gemmatimonadales;f__Gemmatimonadaceae;g__Gemmatimonas;s__unclassified_g__Gemmatimonas; OTU1140	3	4	0	8	28	6	1	0	10	0	0	3	2	0	0	1	0	0	0
d__Bacteria;k__norank_d__Bacteria;p__Actinobacteriota;c__Actinobacteria;o__Streptomycetales;f__Streptomycetaceae;g__Streptomyces;s__unclassified_g__Streptomyces; OTU1141	0	0	0	0	0	172	0	0	2	0	0	0	0	0	0	0	0	0	0
d__Bacteria;k__norank_d__Bacteria;p__Proteobacteria;c__Gammaproteobacteria;o__Burkholderiales;f__TRA3-20;g__norank_f__TRA3-20;s__metagenome_g__norank_f__TRA3-20; OTU1142	0	0	0	1	7	1	1	0	8	1	0	1	0	0	1	7	0	0	0
d__Bacteria;k__norank_d__Bacteria;p__Verrucomicrobiota;c__Chlamydiae;o__Chlamydiales;f__Parachlamydiaceae;g__unclassified_f__Parachlamydiaceae;s__unclassified_f__Parachlamydiaceae; OTU1143	0	3	0	0	2	1	0	0	0	2	0	0	0	0	0	0	0	0	0
d__Bacteria;k__norank_d__Bacteria;p__Actinobacteriota;c__Actinobacteria;o__Streptosporangiales;f__Thermomonosporaceae;g__Actinomadura;s__Actinomadura_vinacea; OTU1144	0	2	1	0	7	22	0	0	4	0	0	1	0	0	0	0	0	0	0
d__Bacteria;k__norank_d__Bacteria;p__Chloroflexi;c__OLB14;o__norank_c__OLB14;f__norank_o__norank_c__OLB14;g__norank_f__norank_o__norank_c__OLB14;s__uncultured_Chloroflexi_bacterium_g__norank_f__norank_o__norank_c__OLB14; OTU1145	0	0	0	1	6	2	0	0	0	2	0	0	1	1	3	2	0	0	0
d__Bacteria;k__norank_d__Bacteria;p__Acidobacteriota;c__Acidobacteriae;o__Bryobacterales;f__Bryobacteraceae;g__Bryobacter;s__uncultured_bacterium_g__Bryobacter; OTU1146	0	0	0	1	1	2	0	0	0	0	0	0	1	0	0	0	0	0	0
d__Bacteria;k__norank_d__Bacteria;p__Gemmatimonadota;c__Gemmatimonadetes;o__Gemmatimonadales;f__Gemmatimonadaceae;g__norank_f__Gemmatimonadaceae;s__uncultured_Gemmatimonas_sp._g__norank_f__Gemmatimonadaceae; OTU1147	0	0	0	0	1	10	0	0	4	0	0	0	0	0	0	0	0	0	0
d__Bacteria;k__norank_d__Bacteria;p__Actinobacteriota;c__Actinobacteria;o__unclassified_c__Actinobacteria;f__unclassified_c__Actinobacteria;g__unclassified_c__Actinobacteria;s__unclassified_c__Actinobacteria; OTU1148	0	0	0	0	2	4	0	0	0	0	0	0	0	0	0	0	0	0	0
d__Bacteria;k__norank_d__Bacteria;p__Patescibacteria;c__Parcubacteria;o__Candidatus_Colwellbacteria;f__norank_o__Candidatus_Colwellbacteria;g__norank_f__norank_o__Candidatus_Colwellbacteria;s__unclassified_g__norank_f__norank_o__Candidatus_Colwellbacteria; OTU1149	0	0	1	0	0	8	0	0	0	0	0	0	0	0	0	0	0	0	0
d__Bacteria;k__norank_d__Bacteria;p__Actinobacteriota;c__Actinobacteria;o__0319-7L14;f__norank_o__0319-7L14;g__norank_f__norank_o__0319-7L14;s__unclassified_g__norank_f__norank_o__0319-7L14; OTU1150	0	2	0	0	1	4	0	0	0	0	0	0	0	0	0	0	0	0	0
d__Bacteria;k__norank_d__Bacteria;p__Firmicutes;c__Bacilli;o__Paenibacillales;f__Paenibacillaceae;g__Paenibacillus;s__Paenibacillus_prosopidis; OTU1151	18	31	1	0	11	60	0	0	21	0	0	0	1	10	0	0	5	9	1
d__Bacteria;k__norank_d__Bacteria;p__Patescibacteria;c__Saccharimonadia;o__Saccharimonadales;f__unclassified_o__Saccharimonadales;g__unclassified_o__Saccharimonadales;s__unclassified_o__Saccharimonadales; OTU1152	0	0	0	0	0	2	0	0	0	0	0	0	0	0	5	0	0	0	0
d__Bacteria;k__norank_d__Bacteria;p__Bacteroidota;c__Bacteroidia;o__Cytophagales;f__Cytophagaceae;g__Rhodocytophaga;s__uncultured_Rhodocytophaga_sp.; OTU1153	1	1	7	1	19	12	3	1	12	1	3	4	5	0	1	0	0	0	2
d__Bacteria;k__norank_d__Bacteria;p__Gemmatimonadota;c__Gemmatimonadetes;o__Gemmatimonadales;f__Gemmatimonadaceae;g__Roseisolibacter;s__uncultured_bacterium_g__Roseisolibacter; OTU1154	0	0	0	0	9	3	0	0	0	0	0	0	0	0	0	0	0	0	0
d__Bacteria;k__norank_d__Bacteria;p__Actinobacteriota;c__Thermoleophilia;o__Solirubrobacterales;f__67-14;g__norank_f__67-14;s__uncultured_bacterium_g__norank_f__67-14; OTU1155	0	2	0	0	17	9	0	0	12	1	0	0	1	0	1	0	0	0	0
d__Bacteria;k__norank_d__Bacteria;p__Proteobacteria;c__Gammaproteobacteria;o__Burkholderiales;f__Gallionellaceae;g__Gallionella;s__unclassified_g__Gallionella; OTU1156	0	0	0	0	0	65	7	0	0	0	0	0	0	0	0	1	0	0	0
d__Bacteria;k__norank_d__Bacteria;p__Actinobacteriota;c__Acidimicrobiia;o__Actinomarinales;f__norank_o__Actinomarinales;g__norank_f__norank_o__Actinomarinales;s__unclassified_g__norank_f__norank_o__Actinomarinales; OTU1157	0	0	0	0	0	2	0	0	0	0	0	0	0	0	0	0	0	0	0
d__Bacteria;k__norank_d__Bacteria;p__Actinobacteriota;c__Acidimicrobiia;o__IMCC26256;f__norank_o__IMCC26256;g__norank_f__norank_o__IMCC26256;s__uncultured_bacterium_g__norank_f__norank_o__IMCC26256; OTU1158	0	2	0	1	21	8	0	0	11	0	0	0	0	1	0	0	0	0	0
d__Bacteria;k__norank_d__Bacteria;p__Gemmatimonadota;c__Gemmatimonadetes;o__Gemmatimonadales;f__Gemmatimonadaceae;g__unclassified_f__Gemmatimonadaceae;s__unclassified_f__Gemmatimonadaceae; OTU1159	0	0	4	0	0	74	209	0	51	0	11	3	0	0	35	3	0	1	0
d__Bacteria;k__norank_d__Bacteria;p__Bacteroidota;c__Bacteroidia;o__Chitinophagales;f__Chitinophagaceae;g__Flavitalea;s__uncultured_bacterium_g__Flavitalea; OTU1160	0	8	3	5	38	10	0	0	24	5	1	5	2	2	7	1	0	8	4
d__Bacteria;k__norank_d__Bacteria;p__Actinobacteriota;c__Acidimicrobiia;o__unclassified_c__Acidimicrobiia;f__unclassified_c__Acidimicrobiia;g__unclassified_c__Acidimicrobiia;s__unclassified_c__Acidimicrobiia; OTU1161	0	0	0	0	14	11	0	0	9	0	0	0	0	0	1	0	0	0	1
d__Bacteria;k__norank_d__Bacteria;p__Verrucomicrobiota;c__Verrucomicrobiae;o__Chthoniobacterales;f__Chthoniobacteraceae;g__Chthoniobacter;s__uncultured_Verrucomicrobia_bacterium_g__Chthoniobacter; OTU1162	0	0	0	0	0	10	0	0	3	0	0	0	0	0	3	0	0	0	0
d__Bacteria;k__norank_d__Bacteria;p__Actinobacteriota;c__Thermoleophilia;o__Solirubrobacterales;f__67-14;g__norank_f__67-14;s__metagenome_g__norank_f__67-14; OTU1163	0	7	0	0	10	4	0	0	6	6	0	1	0	0	2	1	0	0	0
d__Bacteria;k__norank_d__Bacteria;p__Chloroflexi;c__TK10;o__norank_c__TK10;f__norank_o__norank_c__TK10;g__norank_f__norank_o__norank_c__TK10;s__uncultured_bacterium_g__norank_f__norank_o__norank_c__TK10; OTU1164	0	0	0	1	1	3	0	0	1	0	0	0	0	0	0	0	0	0	0
d__Bacteria;k__norank_d__Bacteria;p__Actinobacteriota;c__Actinobacteria;o__Streptosporangiales;f__Thermomonosporaceae;g__Actinoallomurus;s__Actinoallomurus_sp._g__Actinoallomurus; OTU1165	2	5	0	0	1	4	0	0	1	0	0	0	0	0	0	0	0	0	0
d__Bacteria;k__norank_d__Bacteria;p__Chloroflexi;c__Chloroflexia;o__Kallotenuales;f__AKIW781;g__norank_f__AKIW781;s__uncultured_bacterium_g__norank_f__AKIW781; OTU1166	2	0	0	0	2	12	0	0	0	6	0	0	0	0	2	0	0	0	0
d__Bacteria;k__norank_d__Bacteria;p__Elusimicrobiota;c__Elusimicrobia;o__Lineage_IV;f__norank_o__Lineage_IV;g__norank_f__norank_o__Lineage_IV;s__Elusimicrobia_bacterium_RIFCSPHIGHO2_02_FULL_61_10; OTU1167	0	0	1	0	0	2	1	0	4	0	0	0	0	0	0	0	0	0	0
d__Bacteria;k__norank_d__Bacteria;p__Proteobacteria;c__Alphaproteobacteria;o__unclassified_c__Alphaproteobacteria;f__unclassified_c__Alphaproteobacteria;g__unclassified_c__Alphaproteobacteria;s__unclassified_c__Alphaproteobacteria; OTU1168	0	0	0	0	0	1	0	0	0	1	0	0	0	0	0	0	0	0	0
d__Bacteria;k__norank_d__Bacteria;p__Actinobacteriota;c__Thermoleophilia;o__Gaiellales;f__norank_o__Gaiellales;g__norank_f__norank_o__Gaiellales;s__unclassified_g__norank_f__norank_o__Gaiellales; OTU1169	0	1	0	0	11	19	0	0	21	0	0	0	0	0	0	0	0	0	0
d__Bacteria;k__norank_d__Bacteria;p__Bacteroidota;c__Bacteroidia;o__Chitinophagales;f__Chitinophagaceae;g__Puia;s__uncultured_Niastella_sp._g__Puia; OTU1170	0	4	2	0	3	3	0	0	7	2	1	1	0	0	1	0	0	0	1
d__Bacteria;k__norank_d__Bacteria;p__Verrucomicrobiota;c__Verrucomicrobiae;o__Pedosphaerales;f__Pedosphaeraceae;g__norank_f__Pedosphaeraceae;s__unclassified_g__norank_f__Pedosphaeraceae; OTU1171	0	0	0	0	0	5	0	0	0	0	0	0	0	0	7	0	0	0	0
d__Bacteria;k__norank_d__Bacteria;p__Actinobacteriota;c__Acidimicrobiia;o__Microtrichales;f__Microtrichaceae;g__norank_f__Microtrichaceae;s__metagenome_g__norank_f__Microtrichaceae; OTU1172	0	6	1	0	17	9	0	0	17	13	0	3	1	2	0	0	0	0	1
d__Bacteria;k__norank_d__Bacteria;p__Actinobacteriota;c__Thermoleophilia;o__Solirubrobacterales;f__Solirubrobacteraceae;g__norank_f__Solirubrobacteraceae;s__unclassified_g__norank_f__Solirubrobacteraceae; OTU1173	0	1	0	0	4	25	0	0	3	0	1	0	0	0	1	0	0	0	0
d__Bacteria;k__norank_d__Bacteria;p__Chloroflexi;c__Anaerolineae;o__SBR1031;f__norank_o__SBR1031;g__norank_f__norank_o__SBR1031;s__uncultured_bacterium_g__norank_f__norank_o__SBR1031; OTU1174	0	0	0	0	0	2	0	0	0	0	0	0	0	0	0	0	0	0	0
d__Bacteria;k__norank_d__Bacteria;p__Bacteroidota;c__Bacteroidia;o__Bacteroidales;f__Prolixibacteraceae;g__WCHB1-32;s__uncultured_bacterium_g__WCHB1-32; OTU1175	0	0	0	0	0	7	2	0	0	0	0	0	0	0	1	1	0	0	0
d__Bacteria;k__norank_d__Bacteria;p__Proteobacteria;c__Alphaproteobacteria;o__Azospirillales;f__Azospirillaceae;g__Skermanella;s__uncultured_bacterium_g__Skermanella; OTU1176	1	2	7	0	8	5	2	0	6	8	2	14	4	0	0	0	0	0	2
d__Bacteria;k__norank_d__Bacteria;p__Actinobacteriota;c__Actinobacteria;o__Streptomycetales;f__Streptomycetaceae;g__Streptomyces;s__unclassified_g__Streptomyces; OTU1177	0	13	1	1	102	29	5	0	20	15	2	2	1	2	3	0	0	0	1
d__Bacteria;k__norank_d__Bacteria;p__Actinobacteriota;c__Actinobacteria;o__Propionibacteriales;f__Nocardioidaceae;g__Nocardioides;s__uncultured_bacterium_g__Nocardioides; OTU1178	0	8	4	0	12	42	1	0	7	2	1	2	1	5	7	3	0	0	0
d__Bacteria;k__norank_d__Bacteria;p__Verrucomicrobiota;c__Verrucomicrobiae;o__Pedosphaerales;f__Pedosphaeraceae;g__norank_f__Pedosphaeraceae;s__unclassified_g__norank_f__Pedosphaeraceae; OTU1179	0	1	0	0	0	15	0	0	0	0	0	0	0	1	31	0	0	0	0
d__Bacteria;k__norank_d__Bacteria;p__Actinobacteriota;c__MB-A2-108;o__norank_c__MB-A2-108;f__norank_o__norank_c__MB-A2-108;g__norank_f__norank_o__norank_c__MB-A2-108;s__unclassified_g__norank_f__norank_o__norank_c__MB-A2-108; OTU1180	0	0	0	0	0	2	0	0	0	5	0	1	1	0	0	0	0	0	0
d__Bacteria;k__norank_d__Bacteria;p__Patescibacteria;c__Parcubacteria;o__Candidatus_Kaiserbacteria;f__norank_o__Candidatus_Kaiserbacteria;g__norank_f__norank_o__Candidatus_Kaiserbacteria;s__unclassified_g__norank_f__norank_o__Candidatus_Kaiserbacteria; OTU1181	0	0	0	0	0	150	0	0	195	0	0	0	0	0	7	0	0	0	0
d__Bacteria;k__norank_d__Bacteria;p__Actinobacteriota;c__Thermoleophilia;o__Gaiellales;f__norank_o__Gaiellales;g__norank_f__norank_o__Gaiellales;s__uncultured_bacterium_g__norank_f__norank_o__Gaiellales; OTU1182	0	4	0	0	6	21	0	0	6	0	0	1	0	0	0	0	0	0	0
d__Bacteria;k__norank_d__Bacteria;p__Bacteroidota;c__Bacteroidia;o__Sphingobacteriales;f__env.OPS_17;g__norank_f__env.OPS_17;s__metagenome_g__norank_f__env.OPS_17; OTU1183	0	0	0	0	0	1	0	0	0	0	1	10	0	0	3	0	0	0	1
d__Bacteria;k__norank_d__Bacteria;p__Gemmatimonadota;c__Gemmatimonadetes;o__Gemmatimonadales;f__Gemmatimonadaceae;g__norank_f__Gemmatimonadaceae;s__unclassified_g__norank_f__Gemmatimonadaceae; OTU1184	0	0	1	0	7	3	0	0	2	8	0	0	0	0	0	0	0	0	0
d__Bacteria;k__norank_d__Bacteria;p__Bdellovibrionota;c__Oligoflexia;o__0319-6G20;f__norank_o__0319-6G20;g__norank_f__norank_o__0319-6G20;s__unclassified_g__norank_f__norank_o__0319-6G20; OTU1185	0	1	0	0	0	2	0	0	2	0	0	0	0	0	0	0	0	0	0
d__Bacteria;k__norank_d__Bacteria;p__Proteobacteria;c__Alphaproteobacteria;o__Rhizobiales;f__Beijerinckiaceae;g__alphaI_cluster;s__unclassified_g__alphaI_cluster; OTU1186	0	0	1	0	1	2	0	0	0	0	0	0	0	0	0	0	0	0	0
d__Bacteria;k__norank_d__Bacteria;p__Firmicutes;c__Bacilli;o__Bacillales;f__Bacillaceae;g__Bacillus;s__unclassified_g__Bacillus; OTU1187	942	694	17	56	395	361	8	12	161	18	3	2	42	19	5	1	1	1	14
d__Bacteria;k__norank_d__Bacteria;p__Chloroflexi;c__Ktedonobacteria;o__C0119;f__norank_o__C0119;g__norank_f__norank_o__C0119;s__uncultured_bacterium_g__norank_f__norank_o__C0119; OTU1188	0	0	0	0	5	8	0	0	4	0	0	0	0	0	0	0	0	0	0
d__Bacteria;k__norank_d__Bacteria;p__Actinobacteriota;c__Acidimicrobiia;o__Microtrichales;f__Microtrichaceae;g__norank_f__Microtrichaceae;s__uncultured_Actinomycetales_bacterium_g__norank_f__Microtrichaceae; OTU1189	1	0	2	1	10	4	0	0	18	0	0	1	0	0	0	0	0	0	1
d__Bacteria;k__norank_d__Bacteria;p__Actinobacteriota;c__Rubrobacteria;o__Rubrobacterales;f__Rubrobacteriaceae;g__Rubrobacter;s__unclassified_g__Rubrobacter; OTU1190	0	0	0	0	9	1	0	0	6	0	0	0	0	0	0	0	0	0	0
d__Bacteria;k__norank_d__Bacteria;p__Actinobacteriota;c__Actinobacteria;o__Euzebyales;f__Euzebyaceae;g__norank_f__Euzebyaceae;s__uncultured_bacterium_g__norank_f__Euzebyaceae; OTU1191	0	10	5	0	11	8	0	0	1	1	0	1	0	0	1	0	0	0	0
d__Bacteria;k__norank_d__Bacteria;p__Actinobacteriota;c__MB-A2-108;o__norank_c__MB-A2-108;f__norank_o__norank_c__MB-A2-108;g__norank_f__norank_o__norank_c__MB-A2-108;s__uncultured_bacterium_g__norank_f__norank_o__norank_c__MB-A2-108; OTU1192	0	0	0	0	0	1	0	0	1	0	0	0	0	0	0	0	0	0	0
d__Bacteria;k__norank_d__Bacteria;p__Patescibacteria;c__Saccharimonadia;o__Saccharimonadales;f__norank_o__Saccharimonadales;g__norank_f__norank_o__Saccharimonadales;s__unclassified_g__norank_f__norank_o__Saccharimonadales; OTU1193	0	0	0	0	0	4	0	0	0	0	0	0	0	0	1	0	0	0	0
d__Bacteria;k__norank_d__Bacteria;p__Chloroflexi;c__TK10;o__norank_c__TK10;f__norank_o__norank_c__TK10;g__norank_f__norank_o__norank_c__TK10;s__uncultured_bacterium_g__norank_f__norank_o__norank_c__TK10; OTU1194	0	0	0	0	4	13	0	0	0	1	0	0	0	0	0	0	0	0	0
d__Bacteria;k__norank_d__Bacteria;p__Firmicutes;c__Bacilli;o__Thermoactinomycetales;f__Thermoactinomycetaceae;g__Shimazuella;s__uncultured_bacterium_g__Shimazuella; OTU1195	4	0	0	0	1	4	0	0	0	0	0	0	0	0	0	0	0	0	0
d__Bacteria;k__norank_d__Bacteria;p__Actinobacteriota;c__Thermoleophilia;o__Solirubrobacterales;f__Solirubrobacteraceae;g__Solirubrobacter;s__uncultured_bacterium_g__Solirubrobacter; OTU1196	0	1	0	0	5	1	0	0	1	0	1	2	0	0	0	0	0	0	0
d__Bacteria;k__norank_d__Bacteria;p__Chloroflexi;c__Gitt-GS-136;o__norank_c__Gitt-GS-136;f__norank_o__norank_c__Gitt-GS-136;g__norank_f__norank_o__norank_c__Gitt-GS-136;s__unclassified_g__norank_f__norank_o__norank_c__Gitt-GS-136; OTU1197	1	21	18	26	319	399	1	0	456	27	3	1	5	14	1	1	0	1	0
d__Bacteria;k__norank_d__Bacteria;p__Actinobacteriota;c__Acidimicrobiia;o__IMCC26256;f__norank_o__IMCC26256;g__norank_f__norank_o__IMCC26256;s__unclassified_g__norank_f__norank_o__IMCC26256; OTU1198	0	14	2	12	389	226	0	0	98	10	1	1	13	38	8	2	1	2	1
d__Bacteria;k__norank_d__Bacteria;p__Planctomycetota;c__Planctomycetes;o__Gemmatales;f__Gemmataceae;g__norank_f__Gemmataceae;s__uncultured_bacterium_g__norank_f__Gemmataceae; OTU1199	0	0	0	0	0	6	0	0	0	0	0	0	0	0	0	0	0	0	0
d__Bacteria;k__norank_d__Bacteria;p__Firmicutes;c__Bacilli;o__Paenibacillales;f__Paenibacillaceae;g__Paenibacillus;s__Paenibacillus_popilliae_g__Paenibacillus; OTU1200	0	5	0	0	1	1156	0	0	29	0	0	0	0	0	0	0	0	0	0
d__Bacteria;k__norank_d__Bacteria;p__Actinobacteriota;c__Acidimicrobiia;o__unclassified_c__Acidimicrobiia;f__unclassified_c__Acidimicrobiia;g__unclassified_c__Acidimicrobiia;s__unclassified_c__Acidimicrobiia; OTU1201	0	0	0	4	1	5	1	16	0	0	0	0	0	6	0	0	0	0	0
d__Bacteria;k__norank_d__Bacteria;p__Patescibacteria;c__norank_p__Patescibacteria;o__norank_c__norank_p__Patescibacteria;f__norank_o__norank_c__norank_p__Patescibacteria;g__norank_f__norank_o__norank_c__norank_p__Patescibacteria;s__uncultured_bacterium_g__norank_f__norank_o__norank_c__norank_p__Patescibacteria; OTU1202	0	0	0	0	0	2	0	0	0	0	0	0	0	0	0	0	0	0	0
d__Bacteria;k__norank_d__Bacteria;p__Firmicutes;c__Desulfotomaculia;o__Desulfotomaculales;f__norank_o__Desulfotomaculales;g__Pelotomaculum;s__uncultured_bacterium_g__Pelotomaculum; OTU1203	0	5	0	0	0	148	473	0	2	0	0	0	0	0	0	0	0	0	0
d__Bacteria;k__norank_d__Bacteria;p__Actinobacteriota;c__Actinobacteria;o__0319-7L14;f__norank_o__0319-7L14;g__norank_f__norank_o__0319-7L14;s__uncultured_bacterium_g__norank_f__norank_o__0319-7L14; OTU1204	0	1	4	0	2	9	3	0	1	1	0	0	0	0	0	0	0	0	1
d__Bacteria;k__norank_d__Bacteria;p__Firmicutes;c__Thermacetogenia;o__Thermacetogeniales;f__Thermacetogeniaceae;g__Syntrophaceticus;s__uncultured_bacterium_g__Syntrophaceticus; OTU1205	44	0	0	0	0	0	14	0	0	0	0	1	0	1	0	0	0	0	0
d__Bacteria;k__norank_d__Bacteria;p__Proteobacteria;c__Gammaproteobacteria;o__Thiohalorhabdales;f__Thiohalorhabdaceae;g__norank_f__Thiohalorhabdaceae;s__uncultured_bacterium_g__norank_f__Thiohalorhabdaceae; OTU1206	0	0	0	0	0	0	7	0	0	0	0	0	0	0	0	0	0	0	0
d__Bacteria;k__norank_d__Bacteria;p__Actinobacteriota;c__Thermoleophilia;o__Gaiellales;f__norank_o__Gaiellales;g__norank_f__norank_o__Gaiellales;s__metagenome_g__norank_f__norank_o__Gaiellales; OTU1207	2	0	0	0	0	0	5	0	0	0	0	0	0	0	0	0	0	0	0
d__Bacteria;k__norank_d__Bacteria;p__Spirochaetota;c__Spirochaetia;o__Spirochaetales;f__Spirochaetaceae;g__norank_f__Spirochaetaceae;s__Rectinema_cohabitans; OTU1208	0	0	2	0	0	32	52	0	2	0	0	0	0	0	1	0	0	0	0
d__Bacteria;k__norank_d__Bacteria;p__Synergistota;c__Synergistia;o__Synergistales;f__Synergistaceae;g__Aminobacterium;s__uncultured_bacterium_g__Aminobacterium; OTU1209	2	0	0	0	0	0	2	0	0	0	0	0	0	0	0	0	0	0	0
d__Bacteria;k__norank_d__Bacteria;p__Synergistota;c__Synergistia;o__Synergistales;f__Synergistaceae;g__JGI-0000079-D21;s__uncultured_Synergistetes_bacterium_g__JGI-0000079-D21; OTU1210	5	0	0	0	0	0	2	0	0	0	0	0	0	0	0	0	0	0	0
d__Bacteria;k__norank_d__Bacteria;p__Verrucomicrobiota;c__Verrucomicrobiae;o__Opitutales;f__Opitutaceae;g__Opitutus;s__uncultured_bacterium_g__Opitutus; OTU1211	0	0	0	0	0	0	6	0	0	0	0	0	0	0	0	1	0	0	0
d__Bacteria;k__norank_d__Bacteria;p__unclassified_k__norank_d__Bacteria;c__unclassified_k__norank_d__Bacteria;o__unclassified_k__norank_d__Bacteria;f__unclassified_k__norank_d__Bacteria;g__unclassified_k__norank_d__Bacteria;s__unclassified_k__norank_d__Bacteria; OTU1212	7	0	0	0	0	0	2	0	0	0	0	0	0	0	0	0	0	0	0
d__Bacteria;k__norank_d__Bacteria;p__Firmicutes;c__Clostridia;o__norank_c__Clostridia;f__Hungateiclostridiaceae;g__norank_f__Hungateiclostridiaceae;s__uncultured_Ruminococcaceae_bacterium_g__norank; OTU1213	0	0	0	0	1	0	8	0	0	0	0	0	0	0	0	0	0	0	0
d__Bacteria;k__norank_d__Bacteria;p__Proteobacteria;c__Gammaproteobacteria;o__Burkholderiales;f__B1-7BS;g__norank_f__B1-7BS;s__unclassified_g__norank_f__B1-7BS; OTU1214	0	0	0	0	2	4	9	0	6	0	0	0	0	0	0	0	0	0	0
d__Bacteria;k__norank_d__Bacteria;p__Firmicutes;c__Clostridia;o__Clostridiales;f__Oxobacteraceae;g__Oxobacter;s__uncultured_bacterium_g__Oxobacter; OTU1215	0	0	0	0	0	0	17	0	0	0	0	0	0	0	0	0	0	0	0
d__Bacteria;k__norank_d__Bacteria;p__Firmicutes;c__Syntrophomonadia;o__Syntrophomonadales;f__Syntrophomonadaceae;g__Syntrophomonas;s__uncultured_bacterium_g__Syntrophomonas; OTU1216	3	0	0	0	0	0	2	0	0	0	0	0	0	0	0	0	0	0	0
d__Bacteria;k__norank_d__Bacteria;p__Proteobacteria;c__Gammaproteobacteria;o__Pseudomonadales;f__Moraxellaceae;g__Psychrobacter;s__Psychrobacter_faecalis; OTU1217	3	0	0	0	0	0	1	0	3	0	0	0	0	1	0	0	0	0	0
d__Bacteria;k__norank_d__Bacteria;p__Gemmatimonadota;c__Gemmatimonadetes;o__Gemmatimonadales;f__Gemmatimonadaceae;g__Gemmatimonas;s__bacterium_enrichment_culture_clone_auto9_4W; OTU1218	0	0	0	0	0	1	52	0	0	0	0	0	0	0	0	0	0	0	0
d__Bacteria;k__norank_d__Bacteria;p__Verrucomicrobiota;c__Chlamydiae;o__Chlamydiales;f__Parachlamydiaceae;g__Neochlamydia;s__metagenome_g__Neochlamydia; OTU1219	0	0	0	1	0	0	4	0	0	0	0	0	0	13	0	47	0	0	0
d__Bacteria;k__norank_d__Bacteria;p__Proteobacteria;c__Gammaproteobacteria;o__Burkholderiales;f__Comamonadaceae;g__Comamonas;s__unclassified_g__Comamonas; OTU1220	1	0	0	0	0	0	4	0	0	0	0	0	0	0	0	0	0	0	0
d__Bacteria;k__norank_d__Bacteria;p__Chloroflexi;c__Anaerolineae;o__ADurb.Bin180;f__norank_o__ADurb.Bin180;g__norank_f__norank_o__ADurb.Bin180;s__uncultured_bacterium_g__norank_f__norank_o__ADurb.Bin180; OTU1221	0	0	0	0	0	0	2	0	0	0	0	0	0	0	0	5	0	0	0
d__Bacteria;k__norank_d__Bacteria;p__Firmicutes;c__Clostridia;o__Peptostreptococcales-Tissierellales;f__norank_o__Peptostreptococcales-Tissierellales;g__Tissierella;s__unclassified_g__Tissierella; OTU1222	0	0	0	0	0	0	4	0	0	0	0	0	0	0	0	0	0	0	0
d__Bacteria;k__norank_d__Bacteria;p__Cyanobacteria;c__Cyanobacteriia;o__Chloroplast;f__norank_o__Chloroplast;g__norank_f__norank_o__Chloroplast;s__Bryum_argenteum_var._argenteum; OTU1223	0	22	0	8	18	84	3265	10	129	3	0	0	5	0	3	0	1	0	4
d__Bacteria;k__norank_d__Bacteria;p__Actinobacteriota;c__Thermoleophilia;o__Solirubrobacterales;f__67-14;g__norank_f__67-14;s__uncultured_actinobacterium_g__norank_f__67-14; OTU1224	0	15	0	0	84	55	3	0	23	3	0	1	0	0	4	0	0	0	1
d__Bacteria;k__norank_d__Bacteria;p__Proteobacteria;c__Gammaproteobacteria;o__Burkholderiales;f__Rhodocyclaceae;g__Sterolibacterium;s__mine_drainage_metagenome_g__Sterolibacterium; OTU1225	0	0	0	0	0	0	27	0	0	0	0	0	0	0	0	2	0	0	0
d__Bacteria;k__norank_d__Bacteria;p__Cyanobacteria;c__Cyanobacteriia;o__Chloroplast;f__norank_o__Chloroplast;g__norank_f__norank_o__Chloroplast;s__uncultured_rhodophyte; OTU1226	3	0	0	0	0	0	6	0	0	0	0	0	0	0	0	1	0	0	0
d__Bacteria;k__norank_d__Bacteria;p__Proteobacteria;c__Gammaproteobacteria;o__Burkholderiales;f__Oxalobacteraceae;g__Noviherbaspirillum;s__uncultured_bacterium_g__Noviherbaspirillum; OTU1227	17	5	451	0	7	3	6	0	11	3	329	248	0	2	1	0	0	0	32
d__Bacteria;k__norank_d__Bacteria;p__Firmicutes;c__unclassified_p__Firmicutes;o__unclassified_p__Firmicutes;f__unclassified_p__Firmicutes;g__unclassified_p__Firmicutes;s__unclassified_p__Firmicutes; OTU1228	638	37	0	29	31	283	146	2572	727	0	0	0	0	118	0	0	2	2	0
d__Bacteria;k__norank_d__Bacteria;p__Chloroflexi;c__unclassified_p__Chloroflexi;o__unclassified_p__Chloroflexi;f__unclassified_p__Chloroflexi;g__unclassified_p__Chloroflexi;s__unclassified_p__Chloroflexi; OTU1229	0	0	0	0	6	0	2	0	3	0	0	0	0	0	0	0	0	0	0
d__Bacteria;k__norank_d__Bacteria;p__Actinobacteriota;c__Actinobacteria;o__Corynebacteriales;f__Mycobacteriaceae;g__Mycobacterium;s__unclassified_g__Mycobacterium; OTU1230	10	811	8	20	330	59	4696	8	388	333	81	733	80	60	217	3457	0	4	44
d__Bacteria;k__norank_d__Bacteria;p__Proteobacteria;c__Alphaproteobacteria;o__Rickettsiales;f__Mitochondria;g__norank_f__Mitochondria;s__Tetraphis_pellucida_g__norank; OTU1231	0	0	0	0	0	4	207	1	13	0	0	0	0	0	1	0	0	0	0
d__Bacteria;k__norank_d__Bacteria;p__unclassified_k__norank_d__Bacteria;c__unclassified_k__norank_d__Bacteria;o__unclassified_k__norank_d__Bacteria;f__unclassified_k__norank_d__Bacteria;g__unclassified_k__norank_d__Bacteria;s__unclassified_k__norank_d__Bacteria; OTU1232	0	0	0	0	0	0	2	0	0	0	0	0	0	0	0	0	0	0	0
d__Bacteria;k__norank_d__Bacteria;p__Firmicutes;c__Clostridia;o__Oscillospirales;f__Ruminococcaceae;g__Faecalibacterium;s__uncultured_bacterium_g__Faecalibacterium; OTU1233	0	0	0	0	0	0	2	0	0	0	0	0	0	0	0	0	0	0	0
d__Bacteria;k__norank_d__Bacteria;p__Firmicutes;c__Desulfitobacteriia;o__Desulfitobacteriales;f__Desulfitobacteriaceae;g__unclassified_f__Desulfitobacteriaceae;s__unclassified_f__Desulfitobacteriaceae; OTU1234	0	0	0	0	0	2	42	0	0	0	0	0	0	0	0	1	0	0	0
d__Bacteria;k__norank_d__Bacteria;p__Patescibacteria;c__Saccharimonadia;o__Saccharimonadales;f__norank_o__Saccharimonadales;g__norank_f__norank_o__Saccharimonadales;s__unclassified_g__norank_f__norank_o__Saccharimonadales; OTU1235	0	0	0	0	0	0	3	0	0	0	0	0	0	0	0	0	0	0	0
d__Bacteria;k__norank_d__Bacteria;p__Gemmatimonadota;c__Gemmatimonadetes;o__Gemmatimonadales;f__Gemmatimonadaceae;g__norank_f__Gemmatimonadaceae;s__unclassified_g__norank_f__Gemmatimonadaceae; OTU1236	0	1	0	0	0	3	126	0	6	0	1	0	0	0	0	29	0	0	0
d__Bacteria;k__norank_d__Bacteria;p__Bacteroidota;c__Ignavibacteria;o__Ignavibacteriales;f__SR-FBR-L83;g__norank_f__SR-FBR-L83;s__uncultured_bacterium_g__norank_f__SR-FBR-L83; OTU1237	0	0	0	0	0	0	107	0	0	0	0	0	0	0	0	3	0	0	0
d__Bacteria;k__norank_d__Bacteria;p__Nitrospirota;c__4-29-1;o__norank_c__4-29-1;f__norank_o__norank_c__4-29-1;g__norank_f__norank_o__norank_c__4-29-1;s__uncultured_bacterium_g__norank_f__norank_o__norank_c__4-29-1; OTU1238	0	2	0	0	0	0	3	0	13	0	0	0	0	0	0	0	0	1	0
d__Bacteria;k__norank_d__Bacteria;p__Firmicutes;c__Bacilli;o__Lactobacillales;f__Streptococcaceae;g__Lactococcus;s__unclassified_g__Lactococcus; OTU1239	0	0	0	0	0	0	9	0	0	0	0	0	0	0	0	0	0	0	0
d__Bacteria;k__norank_d__Bacteria;p__Dependentiae;c__Babeliae;o__Babeliales;f__Babeliaceae;g__unclassified_f__Babeliaceae;s__unclassified_f__Babeliaceae; OTU1240	0	0	0	1	2	8	1	0	0	0	0	0	0	5	0	0	1	3	0
d__Bacteria;k__norank_d__Bacteria;p__Bacteroidota;c__Bacteroidia;o__Bacteroidales;f__Rikenellaceae;g__Rikenellaceae_RC9_gut_group;s__uncultured_bacterium_g__Rikenellaceae_RC9_gut_group; OTU1241	0	0	0	0	0	0	2	0	0	0	0	0	0	0	0	0	0	0	0
d__Bacteria;k__norank_d__Bacteria;p__Proteobacteria;c__Alphaproteobacteria;o__Rhizobiales;f__Beijerinckiaceae;g__norank_f__Beijerinckiaceae;s__uncultured_bacterium_g__norank_f__Beijerinckiaceae; OTU1242	10	8	58	14	176	33	7	0	103	22	27	69	18	1	5	2	1	0	9
d__Bacteria;k__norank_d__Bacteria;p__unclassified_k__norank_d__Bacteria;c__unclassified_k__norank_d__Bacteria;o__unclassified_k__norank_d__Bacteria;f__unclassified_k__norank_d__Bacteria;g__unclassified_k__norank_d__Bacteria;s__unclassified_k__norank_d__Bacteria; OTU1243	4	0	0	0	0	0	2	0	0	0	0	0	0	0	0	0	0	0	0
d__Bacteria;k__norank_d__Bacteria;p__Firmicutes;c__Bacilli;o__Erysipelotrichales;f__Erysipelotrichaceae;g__Holdemanella;s__Holdemanella_biformis_DSM_3989; OTU1244	0	0	0	0	0	0	9	0	0	0	0	0	0	0	0	0	0	0	0
d__Bacteria;k__norank_d__Bacteria;p__Firmicutes;c__BRH-c20a;o__norank_c__BRH-c20a;f__norank_o__norank_c__BRH-c20a;g__norank_f__norank_o__norank_c__BRH-c20a;s__uncultured_Peptococcaceae_bacterium_g__norank_f__norank; OTU1245	0	0	0	0	0	0	13	0	0	0	0	0	0	0	0	0	0	0	0
d__Bacteria;k__norank_d__Bacteria;p__Actinobacteriota;c__Thermoleophilia;o__Solirubrobacterales;f__Solirubrobacteraceae;g__Solirubrobacter;s__uncultured_bacterium_g__Solirubrobacter; OTU1246	0	1	0	0	9	7	3	0	1	2	0	0	0	0	0	0	0	0	1
d__Bacteria;k__norank_d__Bacteria;p__Proteobacteria;c__Gammaproteobacteria;o__Burkholderiales;f__Burkholderiaceae;g__Lautropia;s__unclassified_g__Lautropia; OTU1247	3	19	90	6	112	28	6	0	198	51	43	89	8	1	3	1	0	0	12
d__Bacteria;k__norank_d__Bacteria;p__Proteobacteria;c__Gammaproteobacteria;o__Burkholderiales;f__Sutterellaceae;g__Sutterella;s__gut_metagenome_g__Sutterella; OTU1248	0	0	0	0	0	0	3	0	0	0	0	0	0	0	0	0	0	0	0
d__Bacteria;k__norank_d__Bacteria;p__Proteobacteria;c__Gammaproteobacteria;o__Burkholderiales;f__Nitrosomonadaceae;g__GOUTA6;s__uncultured_bacterium_g__GOUTA6; OTU1249	0	5	5	0	0	1	10	0	0	0	4	0	0	0	0	8	0	0	0
d__Bacteria;k__norank_d__Bacteria;p__Proteobacteria;c__Gammaproteobacteria;o__Cellvibrionales;f__Porticoccaceae;g__C1-B045;s__unclassified_g__C1-B045; OTU1250	0	86	12	4	2	5	25	0	0	0	78	48	25	25	40	122	0	0	73
d__Bacteria;k__norank_d__Bacteria;p__Proteobacteria;c__Gammaproteobacteria;o__Alteromonadales;f__Alteromonadaceae;g__Alteromonas;s__uncultured_bacterium_g__Alteromonas; OTU1251	1	0	0	0	0	0	5	0	0	0	0	0	0	0	0	0	0	0	0
d__Bacteria;k__norank_d__Bacteria;p__Firmicutes;c__Negativicutes;o__Veillonellales-Selenomonadales;f__Sporomusaceae;g__Pelosinus;s__Pelosinus_fermentans_JBW45; OTU1252	98	0	0	16	0	0	13	0	1	0	0	0	0	0	0	0	0	0	0
d__Bacteria;k__norank_d__Bacteria;p__Actinobacteriota;c__Thermoleophilia;o__Solirubrobacterales;f__Solirubrobacteraceae;g__unclassified_f__Solirubrobacteraceae;s__unclassified_f__Solirubrobacteraceae; OTU1253	1	9	0	4	1	0	41	10	29	0	0	0	0	2	0	0	0	0	0
d__Bacteria;k__norank_d__Bacteria;p__Firmicutes;c__Bacilli;o__RF39;f__norank_o__RF39;g__norank_f__norank_o__RF39;s__unclassified_g__norank_f__norank_o__RF39; OTU1254	0	0	0	0	0	0	5	0	0	0	0	0	0	0	0	0	0	0	0
d__Bacteria;k__norank_d__Bacteria;p__DTB120;c__norank_p__DTB120;o__norank_c__norank_p__DTB120;f__norank_o__norank_c__norank_p__DTB120;g__norank_f__norank_o__norank_c__norank_p__DTB120;s__uncultured_bacterium_g__norank_f__norank_o__norank_c__norank_p__DTB120; OTU1255	0	0	0	0	0	0	2	0	0	0	0	0	0	0	0	0	0	0	0
d__Bacteria;k__norank_d__Bacteria;p__Proteobacteria;c__Gammaproteobacteria;o__Burkholderiales;f__Rhodocyclaceae;g__Sulfuritalea;s__uncultured_Rhodocyclaceae_bacterium_g__Sulfuritalea; OTU1256	0	14	289	0	0	5	57	0	0	0	17	11	1	0	7	814	0	0	0
d__Bacteria;k__norank_d__Bacteria;p__Dependentiae;c__Babeliae;o__Babeliales;f__Vermiphilaceae;g__norank_f__Vermiphilaceae;s__unclassified_g__norank_f__Vermiphilaceae; OTU1257	0	0	0	0	0	1	3	0	0	0	0	0	0	6	6	13	0	0	0
d__Bacteria;k__norank_d__Bacteria;p__Dependentiae;c__Babeliae;o__Babeliales;f__Vermiphilaceae;g__norank_f__Vermiphilaceae;s__uncultured_bacterium_g__norank_f__Vermiphilaceae; OTU1258	0	0	0	0	0	0	3	0	0	0	0	0	0	27	11	0	0	0	0
d__Bacteria;k__norank_d__Bacteria;p__Bacteroidota;c__Kryptonia;o__Kryptoniales;f__BSV26;g__norank_f__BSV26;s__uncultured_bacterium_g__norank_f__BSV26; OTU1259	0	0	2	0	0	7	67	0	27	0	0	0	0	0	0	0	0	0	0
d__Bacteria;k__norank_d__Bacteria;p__Acidobacteriota;c__Vicinamibacteria;o__Vicinamibacterales;f__norank_o__Vicinamibacterales;g__norank_f__norank_o__Vicinamibacterales;s__metagenome_g__norank_f__norank_o__Vicinamibacterales; OTU1260	0	0	0	0	0	0	12	0	0	0	0	0	0	0	0	20	0	0	0
d__Bacteria;k__norank_d__Bacteria;p__Proteobacteria;c__Gammaproteobacteria;o__Burkholderiales;f__TRA3-20;g__norank_f__TRA3-20;s__unclassified_g__norank_f__TRA3-20; OTU1261	0	1	2	0	0	1	12	0	8	0	1	0	0	0	0	0	0	0	0
d__Bacteria;k__norank_d__Bacteria;p__Gemmatimonadota;c__Gemmatimonadetes;o__Gemmatimonadales;f__Gemmatimonadaceae;g__Gemmatimonas;s__uncultured_bacterium_g__Gemmatimonas; OTU1262	0	0	0	0	0	0	3	0	0	0	0	0	0	0	0	0	0	0	0
d__Bacteria;k__norank_d__Bacteria;p__Acidobacteriota;c__Holophagae;o__Holophagales;f__Holophagaceae;g__Geothrix;s__uncultured_bacterium_g__Geothrix; OTU1263	0	0	0	0	0	17	19	0	0	0	0	0	0	0	9	4	0	0	0
d__Bacteria;k__norank_d__Bacteria;p__Zixibacteria;c__norank_p__Zixibacteria;o__norank_c__norank_p__Zixibacteria;f__norank_o__norank_c__norank_p__Zixibacteria;g__norank_f__norank_o__norank_c__norank_p__Zixibacteria;s__unclassified_g__norank_f__norank_o__norank_c__norank_p__Zixibacteria; OTU1264	0	0	0	0	0	0	19	0	0	0	0	0	0	0	0	488	0	0	0
d__Bacteria;k__norank_d__Bacteria;p__Firmicutes;c__Bacilli;o__Alicyclobacillales;f__Alicyclobacillaceae;g__Acidibacillus;s__uncultured_Firmicutes_bacterium_g__Acidibacillus; OTU1265	174	5	1	26	14	8	19	192	50	0	0	0	0	46	0	0	0	2	0
d__Bacteria;k__norank_d__Bacteria;p__Proteobacteria;c__Gammaproteobacteria;o__Pseudomonadales;f__Moraxellaceae;g__Perlucidibaca;s__uncultured_bacterium_g__Perlucidibaca; OTU1266	0	0	0	0	0	0	3	0	0	0	0	0	0	0	0	0	0	0	0
d__Bacteria;k__norank_d__Bacteria;p__Firmicutes;c__TSAC18;o__norank_c__TSAC18;f__norank_o__norank_c__TSAC18;g__norank_f__norank_o__norank_c__TSAC18;s__uncultured_Thermoanaerobacteraceae_bacterium_g__norank_f__norank; OTU1267	0	0	0	0	0	7	74	0	64	0	0	0	0	0	0	1	0	0	0
d__Bacteria;k__norank_d__Bacteria;p__Proteobacteria;c__Gammaproteobacteria;o__Burkholderiales;f__Methylophilaceae;g__unclassified_f__Methylophilaceae;s__unclassified_f__Methylophilaceae; OTU1268	0	0	0	0	0	0	2	0	0	0	0	0	0	0	0	6	0	0	0
d__Bacteria;k__norank_d__Bacteria;p__Proteobacteria;c__Gammaproteobacteria;o__Cellvibrionales;f__Porticoccaceae;g__C1-B045;s__uncultured_gamma_proteobacterium_g__C1-B045; OTU1269	0	4	0	0	0	1	12	0	0	0	0	0	0	0	5	66	0	0	0
d__Bacteria;k__norank_d__Bacteria;p__Acidobacteriota;c__Holophagae;o__Holophagales;f__Holophagaceae;g__Geothrix;s__uncultured_bacterium_g__Geothrix; OTU1270	0	0	0	0	0	3	1	0	0	0	0	0	0	0	4	0	0	0	0
d__Bacteria;k__norank_d__Bacteria;p__Proteobacteria;c__Gammaproteobacteria;o__Burkholderiales;f__Nitrosomonadaceae;g__Ellin6067;s__unclassified_g__Ellin6067; OTU1271	0	0	0	0	0	0	37	0	0	0	0	0	0	0	0	12	0	0	0
d__Bacteria;k__norank_d__Bacteria;p__Firmicutes;c__Bacilli;o__Bacillales;f__Planococcaceae;g__Sporosarcina;s__uncultured_bacterium_g__Sporosarcina; OTU1272	0	197	0	1	2	2	5	0	0	3	0	0	0	45	2	0	0	0	1
d__Bacteria;k__norank_d__Bacteria;p__Proteobacteria;c__Alphaproteobacteria;o__Rhizobiales;f__Rhizobiaceae;g__Pseudaminobacter;s__uncultured_bacterium_g__Pseudaminobacter; OTU1273	0	0	0	0	1	1	5	0	0	0	0	0	0	2	4	0	0	2	0
d__Bacteria;k__norank_d__Bacteria;p__Proteobacteria;c__Gammaproteobacteria;o__Burkholderiales;f__Nitrosomonadaceae;g__GOUTA6;s__uncultured_bacterium_g__GOUTA6; OTU1274	1	117	9	0	0	12	318	0	28	0	6	0	0	0	12	136	0	4	0
d__Bacteria;k__norank_d__Bacteria;p__Actinobacteriota;c__Actinobacteria;o__Pseudonocardiales;f__Pseudonocardiaceae;g__Actinokineospora;s__unclassified_g__Actinokineospora; OTU1275	0	2	0	0	10	0	26	1	6	0	0	0	0	0	0	0	0	0	0
d__Bacteria;k__norank_d__Bacteria;p__Bacteroidota;c__Ignavibacteria;o__Ignavibacteriales;f__unclassified_o__Ignavibacteriales;g__unclassified_o__Ignavibacteriales;s__unclassified_o__Ignavibacteriales; OTU1276	0	0	0	0	0	0	7	0	0	0	0	0	0	0	0	0	0	0	0
d__Bacteria;k__norank_d__Bacteria;p__Proteobacteria;c__Gammaproteobacteria;o__Xanthomonadales;f__Rhodanobacteraceae;g__Rhodanobacter;s__Rhodanobacter_sp._g__Rhodanobacter; OTU1277	0	0	1	0	1	8	11	0	0	0	0	0	0	318	0	21	0	0	0
d__Bacteria;k__norank_d__Bacteria;p__Proteobacteria;c__Gammaproteobacteria;o__Acidithiobacillales;f__Acidithiobacillaceae;g__KCM-B-112;s__uncultured_bacterium_g__KCM-B-112; OTU1278	2	941	7	8	0	247	4801	0	2	1	155	576	6	4	2841	5766	0	2	611
d__Bacteria;k__norank_d__Bacteria;p__Bacteroidota;c__Ignavibacteria;o__Ignavibacteriales;f__SR-FBR-L83;g__norank_f__SR-FBR-L83;s__uncultured_bacterium_g__norank_f__SR-FBR-L83; OTU1279	0	0	2	0	0	1	20	0	0	0	1	0	0	0	0	8	0	0	0
d__Bacteria;k__norank_d__Bacteria;p__Chloroflexi;c__KD4-96;o__norank_c__KD4-96;f__norank_o__norank_c__KD4-96;g__norank_f__norank_o__norank_c__KD4-96;s__unclassified_g__norank_f__norank_o__norank_c__KD4-96; OTU1280	0	0	0	0	0	4	30	0	0	0	0	2	0	0	3	20	0	0	0
d__Bacteria;k__norank_d__Bacteria;p__Proteobacteria;c__Gammaproteobacteria;o__Burkholderiales;f__Gallionellaceae;g__Gallionella;s__unclassified_g__Gallionella; OTU1281	0	0	11	0	0	5	74	0	0	0	0	0	0	0	12	3	0	0	0
d__Bacteria;k__norank_d__Bacteria;p__Firmicutes;c__Clostridia;o__Clostridiales;f__Clostridiaceae;g__Clostridium_sensu_stricto_7;s__unclassified_g__Clostridium_sensu_stricto_7; OTU1282	0	0	0	0	0	0	9	0	1	0	0	0	0	0	0	0	0	0	0
d__Bacteria;k__norank_d__Bacteria;p__Elusimicrobiota;c__Elusimicrobia;o__Lineage_IV;f__norank_o__Lineage_IV;g__norank_f__norank_o__Lineage_IV;s__uncultured_bacterium_g__norank_f__norank_o__Lineage_IV; OTU1283	0	23	0	0	0	1	13	2	3	0	0	0	0	0	0	2	0	0	0
d__Bacteria;k__norank_d__Bacteria;p__Proteobacteria;c__Alphaproteobacteria;o__Paracaedibacterales;f__Paracaedibacteraceae;g__Candidatus_Paracaedibacter;s__metagenome_g__Candidatus_Paracaedibacter; OTU1284	0	0	0	0	0	0	6	0	0	2	0	0	0	0	0	9	0	0	6
d__Bacteria;k__norank_d__Bacteria;p__Acidobacteriota;c__Acidobacteriae;o__norank_c__Acidobacteriae;f__norank_o__norank_c__Acidobacteriae;g__Paludibaculum;s__uncultured_Acidobacteria_bacterium_g__Paludibaculum; OTU1285	0	0	0	0	0	0	9	0	0	0	0	0	0	0	0	1	0	0	0
d__Bacteria;k__norank_d__Bacteria;p__Bacteroidota;c__Bacteroidia;o__Bacteroidales;f__Rikenellaceae;g__norank_f__Rikenellaceae;s__uncultured_bacterium_g__norank_f__Rikenellaceae; OTU1286	0	0	0	0	0	0	6	0	0	0	0	0	0	0	0	0	0	0	0
d__Bacteria;k__norank_d__Bacteria;p__Proteobacteria;c__Alphaproteobacteria;o__Sphingomonadales;f__Sphingomonadaceae;g__Novosphingobium;s__metagenome_g__Novosphingobium; OTU1287	6	17	75	10	7	19	7	0	9	82	18	71	56	3	19	59	0	3	8
d__Bacteria;k__norank_d__Bacteria;p__Myxococcota;c__Myxococcia;o__Myxococcales;f__Myxococcaceae;g__norank_f__Myxococcaceae;s__uncultured_bacterium_g__norank_f__Myxococcaceae; OTU1288	0	0	0	0	6	2	5	0	3	0	0	0	0	0	0	0	0	0	0
d__Bacteria;k__norank_d__Bacteria;p__Proteobacteria;c__Alphaproteobacteria;o__Rhizobiales;f__Rhizobiales_Incertae_Sedis;g__Bauldia;s__uncultured_bacterium_g__Bauldia; OTU1289	2	3	0	0	0	0	26	0	0	34	0	0	2	0	17	201	0	0	0
d__Bacteria;k__norank_d__Bacteria;p__Firmicutes;c__Clostridia;o__Clostridiales;f__Oxobacteraceae;g__Oxobacter;s__uncultured_Clostridium_sp._g__Oxobacter; OTU1290	0	0	0	0	0	0	13	0	0	0	0	0	0	0	0	0	0	0	0
d__Bacteria;k__norank_d__Bacteria;p__Acidobacteriota;c__Blastocatellia;o__Blastocatellales;f__Blastocatellaceae;g__JGI_0001001-H03;s__unclassified_g__JGI_0001001-H03; OTU1291	0	1	2	0	4	7	29	0	10	10	0	3	0	0	0	341	0	4	0
d__Bacteria;k__norank_d__Bacteria;p__Proteobacteria;c__Alphaproteobacteria;o__Azospirillales;f__Azospirillales_Incertae_Sedis;g__Stella;s__metagenome_g__Stella; OTU1292	6	0	0	0	0	0	6	0	0	0	0	1	0	0	1	1	0	0	0
d__Bacteria;k__norank_d__Bacteria;p__Firmicutes;c__Clostridia;o__Caldicoprobacterales;f__Caldicoprobacteraceae;g__Caldicoprobacter;s__uncultured_prokaryote_g__Caldicoprobacter; OTU1293	0	0	0	0	0	0	2	0	0	0	0	0	0	0	0	0	0	0	0
d__Bacteria;k__norank_d__Bacteria;p__Acidobacteriota;c__Acidobacteriae;o__norank_c__Acidobacteriae;f__norank_o__norank_c__Acidobacteriae;g__Paludibaculum;s__unclassified_g__Paludibaculum; OTU1294	0	32	0	0	0	4	32	1	0	0	0	0	0	0	0	58	0	0	0
d__Bacteria;k__norank_d__Bacteria;p__Proteobacteria;c__Gammaproteobacteria;o__Pseudomonadales;f__Moraxellaceae;g__Cavicella;s__uncultured_bacterium_g__Cavicella; OTU1295	0	58	0	0	0	0	692	0	0	0	0	0	0	52	9	159	0	0	0
d__Bacteria;k__norank_d__Bacteria;p__Chloroflexi;c__Chloroflexia;o__Chloroflexales;f__Roseiflexaceae;g__Kouleothrix;s__uncultured_bacterium_g__Kouleothrix; OTU1296	0	0	0	0	0	0	6	0	0	0	0	0	0	0	0	0	0	0	0
d__Bacteria;k__norank_d__Bacteria;p__Bacteroidota;c__Bacteroidia;o__Bacteroidales;f__Rikenellaceae;g__norank_f__Rikenellaceae;s__uncultured_Clostridium_sp._g__norank_f__Rikenellaceae; OTU1297	0	0	0	0	0	0	6	0	0	0	0	0	0	0	0	0	0	0	0
d__Bacteria;k__norank_d__Bacteria;p__Acidobacteriota;c__Acidobacteriae;o__Acidobacteriales;f__Koribacteraceae;g__Candidatus_Koribacter;s__unclassified_g__Candidatus_Koribacter; OTU1298	0	0	0	0	0	1	19	0	0	0	0	0	0	0	0	0	0	0	0
d__Bacteria;k__norank_d__Bacteria;p__Firmicutes;c__Bacilli;o__Lactobacillales;f__Lactobacillaceae;g__Lactobacillus;s__unclassified_g__Lactobacillus; OTU1299	0	32	0	0	0	0	1	0	0	0	0	0	1	0	0	0	0	0	0
d__Bacteria;k__norank_d__Bacteria;p__Bacteroidota;c__Bacteroidia;o__Chitinophagales;f__Chitinophagaceae;g__Sediminibacterium;s__uncultured_bacterium_g__Sediminibacterium; OTU1300	0	0	1	0	0	2	76	0	0	0	5	3	0	17	8	133	0	0	0
d__Bacteria;k__norank_d__Bacteria;p__Bacteroidota;c__Bacteroidia;o__Bacteroidales;f__Bacteroidetes_vadinHA17;g__norank_f__Bacteroidetes_vadinHA17;s__unclassified_g__norank_f__Bacteroidetes_vadinHA17; OTU1301	2	0	0	0	0	0	5	0	0	0	0	0	0	0	0	0	0	0	0
d__Bacteria;k__norank_d__Bacteria;p__Firmicutes;c__Clostridia;o__Oscillospirales;f__Ruminococcaceae;g__Ruminococcus;s__unclassified_g__Ruminococcus; OTU1302	0	0	0	0	1	2	3	0	0	0	0	0	0	0	0	0	0	0	0
d__Bacteria;k__norank_d__Bacteria;p__Acidobacteriota;c__Vicinamibacteria;o__Vicinamibacterales;f__norank_o__Vicinamibacterales;g__norank_f__norank_o__Vicinamibacterales;s__unclassified_g__norank_f__norank_o__Vicinamibacterales; OTU1303	0	59	2	1	8	6	39	0	5	3	109	78	2	8	32	464	0	2	0
d__Bacteria;k__norank_d__Bacteria;p__Firmicutes;c__Clostridia;o__Peptostreptococcales-Tissierellales;f__Anaerovoracaceae;g__Anaerovorax;s__unclassified_g__Anaerovorax; OTU1304	0	0	0	0	0	0	228	0	0	0	0	0	0	0	0	1	0	0	0
d__Bacteria;k__norank_d__Bacteria;p__Bacteroidota;c__Bacteroidia;o__unclassified_c__Bacteroidia;f__unclassified_c__Bacteroidia;g__unclassified_c__Bacteroidia;s__unclassified_c__Bacteroidia; OTU1305	0	0	0	0	0	0	4	0	0	0	0	0	0	0	0	0	0	0	0
d__Bacteria;k__norank_d__Bacteria;p__Proteobacteria;c__Gammaproteobacteria;o__Burkholderiales;f__Rhodocyclaceae;g__Candidatus_Accumulibacter;s__unclassified_g__Candidatus_Accumulibacter; OTU1306	0	0	0	0	0	0	7	0	0	0	0	0	0	0	0	66	0	0	0
d__Bacteria;k__norank_d__Bacteria;p__Cloacimonadota;c__Cloacimonadia;o__Cloacimonadales;f__W27;g__norank_f__W27;s__uncultured_Cloacimonetes_bacterium; OTU1307	4	0	0	0	0	0	6	0	0	0	0	0	0	0	0	0	0	0	0
d__Bacteria;k__norank_d__Bacteria;p__Proteobacteria;c__Gammaproteobacteria;o__Burkholderiales;f__Nitrosomonadaceae;g__GOUTA6;s__uncultured_bacterium_g__GOUTA6; OTU1308	0	0	5	0	0	0	1	0	1	0	5	0	0	0	1	2	0	0	0
d__Bacteria;k__norank_d__Bacteria;p__Nitrospirota;c__Thermodesulfovibrionia;o__norank_c__Thermodesulfovibrionia;f__norank_o__norank_c__Thermodesulfovibrionia;g__norank_f__norank_o__norank_c__Thermodesulfovibrionia;s__Nitrospirae_bacterium_GWF2_44_13; OTU1309	0	1	142	0	0	34	38	0	97	0	5	1	0	0	19	4	0	5	0
d__Bacteria;k__norank_d__Bacteria;p__Bacteroidota;c__Bacteroidia;o__Chitinophagales;f__Chitinophagaceae;g__unclassified_f__Chitinophagaceae;s__unclassified_f__Chitinophagaceae; OTU1310	0	0	0	0	0	0	16	0	2	0	0	0	0	0	0	0	0	0	2
d__Bacteria;k__norank_d__Bacteria;p__Chloroflexi;c__Anaerolineae;o__Anaerolineales;f__Anaerolineaceae;g__Bellilinea;s__uncultured_bacterium_g__Bellilinea; OTU1311	0	0	0	0	0	0	8	0	0	0	0	0	0	0	0	0	0	0	0
d__Bacteria;k__norank_d__Bacteria;p__Hydrogenedentes;c__Hydrogenedentia;o__Hydrogenedentiales;f__Hydrogenedensaceae;g__norank_f__Hydrogenedensaceae;s__uncultured_Fusobacteria_bacterium_g__norank; OTU1312	0	0	0	0	0	0	1	0	0	0	0	0	0	0	0	29	0	0	0
d__Bacteria;k__norank_d__Bacteria;p__Proteobacteria;c__Gammaproteobacteria;o__Burkholderiales;f__Sulfuricellaceae;g__Sulfuriferula;s__unclassified_g__Sulfuriferula; OTU1313	2	3	0	3	0	0	49	0	0	0	0	0	0	6	0	0	0	4	0
d__Bacteria;k__norank_d__Bacteria;p__Proteobacteria;c__Gammaproteobacteria;o__Burkholderiales;f__Comamonadaceae;g__Thiomonas;s__Thiomonas_delicata; OTU1314	12	0	4	94	5	1	12	5	5	2	4	4	56	419	0	0	20	56	0
d__Bacteria;k__norank_d__Bacteria;p__Proteobacteria;c__Gammaproteobacteria;o__Steroidobacterales;f__Steroidobacteraceae;g__Steroidobacter;s__metagenome_g__Steroidobacter; OTU1315	0	1	1	0	8	1	3	0	3	1	0	0	0	0	0	0	0	0	0
d__Bacteria;k__norank_d__Bacteria;p__Firmicutes;c__Bacilli;o__Alicyclobacillales;f__Alicyclobacillaceae;g__Acidibacillus;s__uncultured_bacterium_g__Acidibacillus; OTU1316	72	47	1	14	32	51	12	174	55	0	0	0	0	71	0	0	0	0	0
d__Bacteria;k__norank_d__Bacteria;p__Verrucomicrobiota;c__Verrucomicrobiae;o__Pedosphaerales;f__Pedosphaeraceae;g__norank_f__Pedosphaeraceae;s__unclassified_g__norank_f__Pedosphaeraceae; OTU1317	0	0	0	0	0	0	2	0	0	0	0	0	0	0	0	6	0	0	0
d__Bacteria;k__norank_d__Bacteria;p__Proteobacteria;c__Alphaproteobacteria;o__Rhizobiales;f__Rhizobiaceae;g__Mesorhizobium;s__Mesorhizobium_huakuii; OTU1318	4	16	55	3	30	31	2	0	19	65	32	83	59	22	25	19	0	26	5
d__Bacteria;k__norank_d__Bacteria;p__Proteobacteria;c__Gammaproteobacteria;o__Burkholderiales;f__Rhodocyclaceae;g__Sterolibacterium;s__uncultured_bacterium_g__Sterolibacterium; OTU1319	0	12	1	228	0	4	37	56	4	0	0	0	13	3	0	1	0	25	0
d__Bacteria;k__norank_d__Bacteria;p__Proteobacteria;c__Gammaproteobacteria;o__Burkholderiales;f__Nitrosomonadaceae;g__norank_f__Nitrosomonadaceae;s__metagenome_g__norank_f__Nitrosomonadaceae; OTU1320	0	27	0	1	0	1	17	0	2	0	2	0	0	9	10	68	0	0	4
d__Bacteria;k__norank_d__Bacteria;p__Firmicutes;c__Symbiobacteriia;o__Symbiobacteriales;f__Symbiobacteraceae;g__norank_f__Symbiobacteraceae;s__uncultured_soil_bacterium_g__norank_f__Symbiobacteraceae; OTU1321	0	0	19	0	0	0	36	0	6	0	1	0	0	0	0	0	0	0	0
d__Bacteria;k__norank_d__Bacteria;p__Proteobacteria;c__Gammaproteobacteria;o__Immundisolibacterales;f__Immundisolibacteraceae;g__Immundisolibacter;s__uncultured_gamma_proteobacterium_g__Immundisolibacter; OTU1322	0	8	5	0	0	5	11	0	0	0	10	12	2	16	5	29	0	0	19
d__Bacteria;k__norank_d__Bacteria;p__Chloroflexi;c__Anaerolineae;o__SBR1031;f__A4b;g__norank_f__A4b;s__uncultured_gamma_proteobacterium_g__norank_f__A4b; OTU1323	0	0	0	0	0	0	1	0	0	0	0	0	0	0	0	7	0	0	0
d__Bacteria;k__norank_d__Bacteria;p__Proteobacteria;c__Alphaproteobacteria;o__Acetobacterales;f__Acetobacteraceae;g__Acidiphilium;s__uncultured_bacterium_g__Acidiphilium; OTU1324	0	0	0	0	2	0	2	0	0	0	0	0	0	0	0	0	0	0	0
d__Bacteria;k__norank_d__Bacteria;p__Firmicutes;c__Clostridia;o__Clostridiales;f__Caloramatoraceae;g__Fonticella;s__uncultured_bacterium_g__Fonticella; OTU1325	0	2	0	0	0	0	8	0	1	0	0	0	0	0	0	0	0	0	0
d__Bacteria;k__norank_d__Bacteria;p__Acidobacteriota;c__Acidobacteriae;o__Subgroup_13;f__norank_o__Subgroup_13;g__norank_f__norank_o__Subgroup_13;s__uncultured_bacterium_g__norank_f__norank_o__Subgroup_13; OTU1326	0	0	0	0	0	0	5	0	0	0	0	0	0	0	0	0	0	0	0
d__Bacteria;k__norank_d__Bacteria;p__Proteobacteria;c__Gammaproteobacteria;o__Burkholderiales;f__Nitrosomonadaceae;g__GOUTA6;s__uncultured_bacterium_g__GOUTA6; OTU1327	0	2	0	0	0	0	250	0	0	0	0	0	0	0	0	80	0	0	0
d__Bacteria;k__norank_d__Bacteria;p__Firmicutes;c__Clostridia;o__Peptostreptococcales-Tissierellales;f__norank_o__Peptostreptococcales-Tissierellales;g__Anaerococcus;s__Anaerococcus_hydrogenalis; OTU1328	0	0	0	0	1	0	3	0	0	0	0	0	0	0	0	0	0	0	0
d__Bacteria;k__norank_d__Bacteria;p__Firmicutes;c__Clostridia;o__Peptostreptococcales-Tissierellales;f__norank_o__Peptostreptococcales-Tissierellales;g__Alkaliphilus;s__uncultured_bacterium_g__Alkaliphilus; OTU1329	5	1	0	0	0	0	2	0	0	1	0	0	0	0	0	0	0	0	0
d__Bacteria;k__norank_d__Bacteria;p__Bacteroidota;c__Ignavibacteria;o__Ignavibacteriales;f__LD-RB-34;g__norank_f__LD-RB-34;s__uncultured_bacterium_g__norank_f__LD-RB-34; OTU1330	0	13	0	0	10	39	269	37	0	0	0	0	0	0	2	2	4	0	0
d__Bacteria;k__norank_d__Bacteria;p__Proteobacteria;c__Gammaproteobacteria;o__Burkholderiales;f__SC-I-84;g__norank_f__SC-I-84;s__metagenome_g__norank_f__SC-I-84; OTU1331	0	1	0	0	0	0	2	0	0	0	0	0	0	1	0	28	0	0	0
d__Bacteria;k__norank_d__Bacteria;p__Elusimicrobiota;c__Elusimicrobia;o__Lineage_IV;f__norank_o__Lineage_IV;g__norank_f__norank_o__Lineage_IV;s__uncultured_bacterium_g__norank_f__norank_o__Lineage_IV; OTU1332	0	0	5	0	0	3	4	0	0	0	0	0	0	0	0	0	0	0	0
d__Bacteria;k__norank_d__Bacteria;p__Firmicutes;c__Clostridia;o__Eubacteriales;f__Eubacteriaceae;g__Acetobacterium;s__uncultured_bacterium_g__Acetobacterium; OTU1333	0	0	7	0	0	0	53	0	1	0	0	0	0	0	0	0	0	0	0
d__Bacteria;k__norank_d__Bacteria;p__Actinobacteriota;c__Acidimicrobiia;o__norank_c__Acidimicrobiia;f__norank_o__norank_c__Acidimicrobiia;g__norank_f__norank_o__norank_c__Acidimicrobiia;s__unclassified_g__norank_f__norank_o__norank_c__Acidimicrobiia; OTU1334	0	1	1	0	1	0	3	0	0	0	0	0	0	3	0	0	0	0	0
d__Bacteria;k__norank_d__Bacteria;p__Proteobacteria;c__Gammaproteobacteria;o__Burkholderiales;f__Sulfuricellaceae;g__Ferritrophicum;s__unclassified_g__Ferritrophicum; OTU1335	0	1	0	0	0	0	4	0	0	0	0	0	0	0	0	5	0	0	0
d__Bacteria;k__norank_d__Bacteria;p__Acidobacteriota;c__Vicinamibacteria;o__Vicinamibacterales;f__norank_o__Vicinamibacterales;g__norank_f__norank_o__Vicinamibacterales;s__unclassified_g__norank_f__norank_o__Vicinamibacterales; OTU1336	0	0	0	0	0	1	5	0	0	0	0	0	0	0	0	0	0	0	0
d__Bacteria;k__norank_d__Bacteria;p__Firmicutes;c__Bacilli;o__Bacillales;f__Bacillaceae;g__Bacillus;s__unclassified_g__Bacillus; OTU1337	311	266	25	17	234	233	8	4	92	5	2	0	16	8	3	0	1	0	19
d__Bacteria;k__norank_d__Bacteria;p__Firmicutes;c__Desulfitobacteriia;o__Desulfitobacteriales;f__Heliobacteriaceae;g__norank_f__Heliobacteriaceae;s__uncultured_bacterium_g__norank_f__Heliobacteriaceae; OTU1338	0	0	0	3	0	0	0	36	0	0	0	0	0	0	0	0	0	0	0
d__Bacteria;k__norank_d__Bacteria;p__Firmicutes;c__unclassified_p__Firmicutes;o__unclassified_p__Firmicutes;f__unclassified_p__Firmicutes;g__unclassified_p__Firmicutes;s__unclassified_p__Firmicutes; OTU1339	21	0	0	12	2	7	0	270	1	0	0	0	0	0	0	0	0	0	0
d__Bacteria;k__norank_d__Bacteria;p__Firmicutes;c__Sulfobacillia;o__Sulfobacillales;f__Sulfobacillaceae;g__norank_f__Sulfobacillaceae;s__uncultured_bacterium_g__norank_f__Sulfobacillaceae; OTU1340	0	0	0	0	0	1	0	73	5	0	0	0	0	0	0	0	0	0	0
d__Bacteria;k__norank_d__Bacteria;p__Firmicutes;c__unclassified_p__Firmicutes;o__unclassified_p__Firmicutes;f__unclassified_p__Firmicutes;g__unclassified_p__Firmicutes;s__unclassified_p__Firmicutes; OTU1341	0	4	0	2	6	8	0	534	13	0	0	0	0	0	0	0	0	0	0
d__Bacteria;k__norank_d__Bacteria;p__Proteobacteria;c__Gammaproteobacteria;o__Xanthomonadales;f__Rhodanobacteraceae;g__Metallibacterium;s__unclassified_g__Metallibacterium; OTU1342	0	0	0	0	0	0	0	5	0	0	0	0	0	0	0	0	0	0	0
d__Bacteria;k__norank_d__Bacteria;p__Bacteroidota;c__Bacteroidia;o__Chitinophagales;f__Chitinophagaceae;g__norank_f__Chitinophagaceae;s__uncultured_bacterium_g__norank_f__Chitinophagaceae; OTU1343	0	0	0	1	7	2	0	10	9	0	0	0	0	28	0	0	0	1	0
d__Bacteria;k__norank_d__Bacteria;p__Firmicutes;c__Bacilli;o__Alicyclobacillales;f__Alicyclobacillaceae;g__Alicyclobacillus;s__Firmicutes_bacterium_g__Alicyclobacillus; OTU1344	0	0	0	0	0	0	0	101	0	0	0	0	0	0	0	0	722	0	0
d__Bacteria;k__norank_d__Bacteria;p__Proteobacteria;c__Gammaproteobacteria;o__Xanthomonadales;f__Rhodanobacteraceae;g__Metallibacterium;s__uncultured_bacterium_g__Metallibacterium; OTU1345	172	60	0	16210	208	72	118	9951	165	1	1	0	139	2313	7	10	355	49	0
d__Bacteria;k__norank_d__Bacteria;p__Firmicutes;c__unclassified_p__Firmicutes;o__unclassified_p__Firmicutes;f__unclassified_p__Firmicutes;g__unclassified_p__Firmicutes;s__unclassified_p__Firmicutes; OTU1346	1	2	0	5	5	1	1	262	5	0	0	0	0	1	0	0	0	0	0
d__Bacteria;k__norank_d__Bacteria;p__Firmicutes;c__Sulfobacillia;o__Sulfobacillales;f__Sulfobacillaceae;g__norank_f__Sulfobacillaceae;s__uncultured_Clostridia_bacterium_g__norank_f__Sulfobacillaceae; OTU1347	7	0	0	7	1	6	0	72	10	0	0	0	0	1	0	0	0	0	0
d__Bacteria;k__norank_d__Bacteria;p__Firmicutes;c__Sulfobacillia;o__Sulfobacillales;f__Sulfobacillaceae;g__norank_f__Sulfobacillaceae;s__unclassified_g__norank_f__Sulfobacillaceae; OTU1348	0	0	0	0	0	0	0	15	0	0	0	0	0	0	0	0	0	0	0
d__Bacteria;k__norank_d__Bacteria;p__Firmicutes;c__Sulfobacillia;o__Sulfobacillales;f__Sulfobacillaceae;g__norank_f__Sulfobacillaceae;s__unclassified_g__norank_f__Sulfobacillaceae; OTU1349	0	0	0	8	2	1	0	561	2	0	0	0	0	0	0	0	0	0	0
d__Bacteria;k__norank_d__Bacteria;p__Proteobacteria;c__Gammaproteobacteria;o__Xanthomonadales;f__Rhodanobacteraceae;g__Metallibacterium;s__Metallibacterium_scheffleri; OTU1350	0	0	0	0	0	0	0	20	0	0	0	0	0	0	0	0	0	0	0
d__Bacteria;k__norank_d__Bacteria;p__Firmicutes;c__Sulfobacillia;o__Sulfobacillales;f__Sulfobacillaceae;g__norank_f__Sulfobacillaceae;s__uncultured_bacterium_g__norank_f__Sulfobacillaceae; OTU1351	5	1	0	0	1	7	0	200	11	0	0	0	0	0	0	0	0	0	0
d__Bacteria;k__norank_d__Bacteria;p__Firmicutes;c__Sulfobacillia;o__Sulfobacillales;f__Sulfobacillaceae;g__norank_f__Sulfobacillaceae;s__uncultured_bacterium_g__norank_f__Sulfobacillaceae; OTU1352	0	7	0	42	28	28	13	10215	1	0	0	0	0	2	0	0	39	0	0
d__Bacteria;k__norank_d__Bacteria;p__Firmicutes;c__unclassified_p__Firmicutes;o__unclassified_p__Firmicutes;f__unclassified_p__Firmicutes;g__unclassified_p__Firmicutes;s__unclassified_p__Firmicutes; OTU1353	0	3	0	0	6	2	6	637	4	0	0	0	0	1	0	0	51	3	0
d__Bacteria;k__norank_d__Bacteria;p__Firmicutes;c__Sulfobacillia;o__Sulfobacillales;f__Sulfobacillaceae;g__norank_f__Sulfobacillaceae;s__uncultured_bacterium_g__norank_f__Sulfobacillaceae; OTU1354	0	0	0	0	0	0	0	81	0	0	0	0	0	0	0	0	0	0	0
d__Bacteria;k__norank_d__Bacteria;p__Proteobacteria;c__Alphaproteobacteria;o__Acetobacterales;f__Acetobacteraceae;g__norank_f__Acetobacteraceae;s__uncultured_bacterium_g__norank_f__Acetobacteraceae; OTU1355	0	15	0	178	0	10	14	61	1	1	1	0	157	1417	4	0	3	1	0
d__Bacteria;k__norank_d__Bacteria;p__Firmicutes;c__Desulfotomaculia;o__Desulfotomaculales;f__norank_o__Desulfotomaculales;g__norank_f__norank_o__Desulfotomaculales;s__uncultured_bacterium_g__norank_f__norank_o__Desulfotomaculales; OTU1356	0	8	0	1	10	1	1	791	0	0	0	0	0	1	0	0	415	0	0
d__Bacteria;k__norank_d__Bacteria;p__Firmicutes;c__unclassified_p__Firmicutes;o__unclassified_p__Firmicutes;f__unclassified_p__Firmicutes;g__unclassified_p__Firmicutes;s__unclassified_p__Firmicutes; OTU1357	0	0	0	0	0	0	0	34	0	0	0	0	0	0	0	0	0	0	0
d__Bacteria;k__norank_d__Bacteria;p__Firmicutes;c__Desulfotomaculia;o__Desulfotomaculales;f__norank_o__Desulfotomaculales;g__norank_f__norank_o__Desulfotomaculales;s__uncultured_bacterium_g__norank_f__norank_o__Desulfotomaculales; OTU1358	0	0	0	0	1	0	0	223	0	0	0	0	0	0	0	0	0	0	0
d__Bacteria;k__norank_d__Bacteria;p__Firmicutes;c__Sulfobacillia;o__Sulfobacillales;f__Sulfobacillaceae;g__norank_f__Sulfobacillaceae;s__unclassified_g__norank_f__Sulfobacillaceae; OTU1359	0	0	0	0	1	1	0	18	0	0	0	0	0	0	0	0	0	0	0
d__Bacteria;k__norank_d__Bacteria;p__Firmicutes;c__Sulfobacillia;o__Sulfobacillales;f__Sulfobacillaceae;g__norank_f__Sulfobacillaceae;s__uncultured_bacterium_g__norank_f__Sulfobacillaceae; OTU1360	0	0	0	0	0	0	0	108	0	0	0	0	0	0	0	0	0	0	0
d__Bacteria;k__norank_d__Bacteria;p__Actinobacteriota;c__Acidimicrobiia;o__Acidimicrobiales;f__Acidimicrobiaceae;g__Ferrithrix;s__uncultured_bacterium_g__Ferrithrix; OTU1361	20	8	20	145	54	111	47	1558	329	0	1	1	0	6	3	1	0	1	0
d__Bacteria;k__norank_d__Bacteria;p__Actinobacteriota;c__Acidimicrobiia;o__norank_c__Acidimicrobiia;f__norank_o__norank_c__Acidimicrobiia;g__norank_f__norank_o__norank_c__Acidimicrobiia;s__unclassified_g__norank_f__norank_o__norank_c__Acidimicrobiia; OTU1362	0	1	0	12	7	1	0	11	22	0	0	0	0	0	0	0	0	0	0
d__Bacteria;k__norank_d__Bacteria;p__Firmicutes;c__Sulfobacillia;o__Sulfobacillales;f__Sulfobacillaceae;g__norank_f__Sulfobacillaceae;s__uncultured_bacterium_g__norank_f__Sulfobacillaceae; OTU1363	0	0	0	57	3	0	1	249	1	0	0	0	2	1	0	0	0	0	1
d__Bacteria;k__norank_d__Bacteria;p__Firmicutes;c__Sulfobacillia;o__Sulfobacillales;f__Sulfobacillaceae;g__Sulfobacillus;s__unclassified_g__Sulfobacillus; OTU1364	0	1	0	0	0	10	0	56	1	0	0	0	0	0	0	0	0	0	0
d__Bacteria;k__norank_d__Bacteria;p__Firmicutes;c__Bacilli;o__Alicyclobacillales;f__Alicyclobacillaceae;g__Acidibacillus;s__unclassified_g__Acidibacillus; OTU1365	0	0	0	0	0	0	0	11	1	0	0	0	0	0	0	0	0	0	0
d__Bacteria;k__norank_d__Bacteria;p__Bacteroidota;c__Bacteroidia;o__Sphingobacteriales;f__Sphingobacteriaceae;g__Arcticibacter;s__unclassified_g__Arcticibacter; OTU1366	0	0	0	0	1	0	0	3	3	0	0	0	0	0	0	0	0	0	0
d__Bacteria;k__norank_d__Bacteria;p__Firmicutes;c__Sulfobacillia;o__Sulfobacillales;f__Sulfobacillaceae;g__norank_f__Sulfobacillaceae;s__uncultured_bacterium_g__norank_f__Sulfobacillaceae; OTU1367	0	0	0	0	0	0	0	148	0	0	0	0	0	0	0	0	0	0	0
d__Bacteria;k__norank_d__Bacteria;p__Firmicutes;c__Sulfobacillia;o__Sulfobacillales;f__Sulfobacillaceae;g__norank_f__Sulfobacillaceae;s__uncultured_Clostridia_bacterium_g__norank_f__Sulfobacillaceae; OTU1368	0	0	0	0	2	6	0	26	0	0	0	0	0	0	0	0	0	0	0
d__Bacteria;k__norank_d__Bacteria;p__Cyanobacteria;c__Sericytochromatia;o__norank_c__Sericytochromatia;f__norank_o__norank_c__Sericytochromatia;g__norank_f__norank_o__norank_c__Sericytochromatia;s__uncultured_bacterium_g__norank_f__norank_o__norank_c__Sericytochromatia; OTU1369	0	0	0	4	0	0	0	12	0	0	0	0	0	0	0	0	0	0	0
d__Bacteria;k__norank_d__Bacteria;p__Bacteroidota;c__Bacteroidia;o__Cytophagales;f__Microscillaceae;g__norank_f__Microscillaceae;s__unclassified_g__norank_f__Microscillaceae; OTU1370	0	0	2	0	11	9	0	0	9	1	0	0	0	1	0	0	0	0	0
d__Bacteria;k__norank_d__Bacteria;p__Planctomycetota;c__Planctomycetes;o__Gemmatales;f__Gemmataceae;g__norank_f__Gemmataceae;s__uncultured_bacterium_g__norank_f__Gemmataceae; OTU1371	0	0	0	0	2	4	0	0	5	0	0	0	0	0	0	0	0	0	0
d__Bacteria;k__norank_d__Bacteria;p__Chloroflexi;c__TK10;o__norank_c__TK10;f__norank_o__norank_c__TK10;g__norank_f__norank_o__norank_c__TK10;s__uncultured_bacterium_g__norank_f__norank_o__norank_c__TK10; OTU1372	0	3	0	1	2	0	0	0	6	0	0	0	0	0	0	0	0	0	0
d__Bacteria;k__norank_d__Bacteria;p__Armatimonadota;c__norank_p__Armatimonadota;o__norank_c__norank_p__Armatimonadota;f__norank_o__norank_c__norank_p__Armatimonadota;g__norank_f__norank_o__norank_c__norank_p__Armatimonadota;s__uncultured_bacterium_g__norank_f__norank_o__norank_c__norank_p__Armatimonadota; OTU1373	0	0	0	0	0	0	0	0	3	0	0	0	0	0	0	0	0	0	0
d__Bacteria;k__norank_d__Bacteria;p__Chloroflexi;c__Chloroflexia;o__Thermomicrobiales;f__JG30-KF-CM45;g__norank_f__JG30-KF-CM45;s__unclassified_g__norank_f__JG30-KF-CM45; OTU1374	0	0	0	0	1	1	0	0	2	0	0	0	0	0	0	0	0	0	0
d__Bacteria;k__norank_d__Bacteria;p__Chloroflexi;c__Chloroflexia;o__Kallotenuales;f__AKIW781;g__norank_f__AKIW781;s__uncultured_bacterium_g__norank_f__AKIW781; OTU1375	3	1	1	0	5	13	0	0	6	2	0	0	1	0	2	0	0	0	1
d__Bacteria;k__norank_d__Bacteria;p__Actinobacteriota;c__Actinobacteria;o__Micromonosporales;f__Micromonosporaceae;g__Longispora;s__uncultured_bacterium_g__Longispora; OTU1376	0	0	0	0	0	0	0	0	3	0	0	0	0	0	0	0	0	0	0
d__Bacteria;k__norank_d__Bacteria;p__Acidobacteriota;c__Blastocatellia;o__Blastocatellales;f__Blastocatellaceae;g__Blastocatella;s__uncultured_bacterium_g__Blastocatella; OTU1377	0	0	1	0	2	0	0	0	4	2	2	2	1	1	0	0	0	0	1
d__Bacteria;k__norank_d__Bacteria;p__Acidobacteriota;c__Vicinamibacteria;o__Vicinamibacterales;f__norank_o__Vicinamibacterales;g__norank_f__norank_o__Vicinamibacterales;s__unclassified_g__norank_f__norank_o__Vicinamibacterales; OTU1378	0	1	2	2	47	26	0	0	27	1	0	0	4	0	1	0	0	0	2
d__Bacteria;k__norank_d__Bacteria;p__Cyanobacteria;c__Cyanobacteriia;o__Chloroplast;f__norank_o__Chloroplast;g__norank_f__norank_o__Chloroplast;s__uncultured_Chroococcidiopsis_sp._g__norank; OTU1379	0	0	10	0	1	2	0	0	13	0	0	3	0	0	0	0	0	0	0
d__Bacteria;k__norank_d__Bacteria;p__Gemmatimonadota;c__BD2-11_terrestrial_group;o__norank_c__BD2-11_terrestrial_group;f__norank_o__norank_c__BD2-11_terrestrial_group;g__norank_f__norank_o__norank_c__BD2-11_terrestrial_group;s__uncultured_soil_bacterium_g__norank_f__norank_o__norank_c__BD2-11_terrestrial_group; OTU1380	0	4	0	0	13	2	0	0	16	0	0	0	0	0	0	0	0	0	0
d__Bacteria;k__norank_d__Bacteria;p__Chloroflexi;c__KD4-96;o__norank_c__KD4-96;f__norank_o__norank_c__KD4-96;g__norank_f__norank_o__norank_c__KD4-96;s__uncultured_Chloroflexi_bacterium_g__norank_f__norank_o__norank_c__KD4-96; OTU1381	0	1	0	0	23	11	0	0	18	0	0	0	0	0	0	0	0	0	0
d__Bacteria;k__norank_d__Bacteria;p__Actinobacteriota;c__Acidimicrobiia;o__norank_c__Acidimicrobiia;f__norank_o__norank_c__Acidimicrobiia;g__norank_f__norank_o__norank_c__Acidimicrobiia;s__unclassified_g__norank_f__norank_o__norank_c__Acidimicrobiia; OTU1382	0	0	0	1	1	4	0	0	3	0	0	1	0	0	0	0	0	0	0
d__Bacteria;k__norank_d__Bacteria;p__Chloroflexi;c__TK10;o__norank_c__TK10;f__norank_o__norank_c__TK10;g__norank_f__norank_o__norank_c__TK10;s__uncultured_bacterium_g__norank_f__norank_o__norank_c__TK10; OTU1383	0	0	0	0	14	6	0	0	4	0	0	0	0	0	0	0	0	0	1
d__Bacteria;k__norank_d__Bacteria;p__Actinobacteriota;c__Actinobacteria;o__Pseudonocardiales;f__Pseudonocardiaceae;g__Pseudonocardia;s__unclassified_g__Pseudonocardia; OTU1384	0	8	5	3	50	11	6	0	19	15	0	9	2	2	0	0	0	0	0
d__Bacteria;k__norank_d__Bacteria;p__Gemmatimonadota;c__Gemmatimonadetes;o__Gemmatimonadales;f__Gemmatimonadaceae;g__unclassified_f__Gemmatimonadaceae;s__unclassified_f__Gemmatimonadaceae; OTU1385	0	0	0	0	9	15	0	0	2	0	0	0	0	0	0	0	0	0	0
d__Bacteria;k__norank_d__Bacteria;p__Armatimonadota;c__norank_p__Armatimonadota;o__norank_c__norank_p__Armatimonadota;f__norank_o__norank_c__norank_p__Armatimonadota;g__norank_f__norank_o__norank_c__norank_p__Armatimonadota;s__unclassified_g__norank_f__norank_o__norank_c__norank_p__Armatimonadota; OTU1386	0	0	0	0	0	2	0	0	2	0	0	0	0	0	0	0	0	0	0
d__Bacteria;k__norank_d__Bacteria;p__Cyanobacteria;c__Cyanobacteriia;o__Chloroplast;f__norank_o__Chloroplast;g__norank_f__norank_o__Chloroplast;s__uncultured_diatom; OTU1387	0	0	0	1	12	4	2	0	34	0	1	0	1	0	0	0	0	0	1
d__Bacteria;k__norank_d__Bacteria;p__Chloroflexi;c__Chloroflexia;o__unclassified_c__Chloroflexia;f__unclassified_c__Chloroflexia;g__unclassified_c__Chloroflexia;s__unclassified_c__Chloroflexia; OTU1388	0	0	0	0	4	11	0	0	11	0	0	0	0	0	0	0	0	0	0
d__Bacteria;k__norank_d__Bacteria;p__Chloroflexi;c__Chloroflexia;o__Thermomicrobiales;f__JG30-KF-CM45;g__norank_f__JG30-KF-CM45;s__uncultured_Chloroflexi_bacterium_g__norank_f__JG30-KF-CM45; OTU1389	0	7	15	8	66	20	1	0	38	9	4	3	9	1	3	0	0	0	7
d__Bacteria;k__norank_d__Bacteria;p__Chloroflexi;c__Chloroflexia;o__Thermomicrobiales;f__unclassified_o__Thermomicrobiales;g__unclassified_o__Thermomicrobiales;s__unclassified_o__Thermomicrobiales; OTU1390	0	0	0	0	0	0	0	0	4	0	0	0	0	0	0	0	0	0	0
d__Bacteria;k__norank_d__Bacteria;p__Gemmatimonadota;c__Longimicrobia;o__Longimicrobiales;f__Longimicrobiaceae;g__norank_f__Longimicrobiaceae;s__metagenome_g__norank_f__Longimicrobiaceae; OTU1391	0	2	27	0	7	8	0	0	17	1	3	4	0	0	0	1	0	0	8
d__Bacteria;k__norank_d__Bacteria;p__Bacteroidota;c__Bacteroidia;o__Cytophagales;f__Spirosomaceae;g__norank_f__Spirosomaceae;s__unclassified_g__norank_f__Spirosomaceae; OTU1392	0	1	0	0	2	0	0	0	3	0	0	0	0	0	0	1	0	0	0
d__Bacteria;k__norank_d__Bacteria;p__Proteobacteria;c__Gammaproteobacteria;o__Burkholderiales;f__Comamonadaceae;g__Variovorax;s__Variovorax_boronicumulans; OTU1393	34	18	58	0	6	2	0	0	10	48	22	53	2	0	31	9	1	149	7
d__Bacteria;k__norank_d__Bacteria;p__Cyanobacteria;c__Cyanobacteriia;o__Chloroplast;f__norank_o__Chloroplast;g__norank_f__norank_o__Chloroplast;s__unclassified_g__norank_f__norank_o__Chloroplast; OTU1394	0	3	3	0	9	3	0	0	19	0	6	4	2	0	1	1	0	0	0
d__Bacteria;k__norank_d__Bacteria;p__Acidobacteriota;c__Acidobacteriae;o__Bryobacterales;f__Bryobacteraceae;g__Bryobacter;s__unclassified_g__Bryobacter; OTU1395	0	0	0	0	0	0	0	0	9	0	0	1	0	0	0	0	0	0	0
d__Bacteria;k__norank_d__Bacteria;p__Chloroflexi;c__OLB14;o__norank_c__OLB14;f__norank_o__norank_c__OLB14;g__norank_f__norank_o__norank_c__OLB14;s__unclassified_g__norank_f__norank_o__norank_c__OLB14; OTU1396	0	0	0	0	7	2	0	0	4	2	0	0	0	0	0	0	0	0	0
d__Bacteria;k__norank_d__Bacteria;p__Actinobacteriota;c__Acidimicrobiia;o__unclassified_c__Acidimicrobiia;f__unclassified_c__Acidimicrobiia;g__unclassified_c__Acidimicrobiia;s__unclassified_c__Acidimicrobiia; OTU1397	0	1	0	0	9	12	0	0	3	60	0	0	0	0	0	0	0	0	0
d__Bacteria;k__norank_d__Bacteria;p__Proteobacteria;c__Alphaproteobacteria;o__Rhodobacterales;f__Rhodobacteraceae;g__Rubellimicrobium;s__uncultured_bacterium_g__Rubellimicrobium; OTU1398	1	1	1	0	12	5	0	0	7	1	1	6	0	0	1	0	1	0	0
d__Bacteria;k__norank_d__Bacteria;p__Proteobacteria;c__Alphaproteobacteria;o__Rhizobiales;f__norank_o__Rhizobiales;g__norank_f__norank_o__Rhizobiales;s__uncultured_proteobacterium_g__norank_f__norank_o__Rhizobiales; OTU1399	0	0	0	0	11	4	0	0	5	0	1	0	0	0	0	0	0	0	0
d__Bacteria;k__norank_d__Bacteria;p__Cyanobacteria;c__Cyanobacteriia;o__Chloroplast;f__norank_o__Chloroplast;g__norank_f__norank_o__Chloroplast;s__unclassified_g__norank_f__norank_o__Chloroplast; OTU1400	0	1	5	0	0	0	0	0	5	0	4	1	0	0	0	0	0	0	0
d__Bacteria;k__norank_d__Bacteria;p__Actinobacteriota;c__Thermoleophilia;o__Solirubrobacterales;f__67-14;g__norank_f__67-14;s__unclassified_g__norank_f__67-14; OTU1401	0	1	0	0	3	1	0	0	2	0	0	0	0	0	0	0	0	0	0
d__Bacteria;k__norank_d__Bacteria;p__Actinobacteriota;c__Acidimicrobiia;o__Microtrichales;f__norank_o__Microtrichales;g__norank_f__norank_o__Microtrichales;s__uncultured_bacterium_g__norank_f__norank_o__Microtrichales; OTU1402	0	2	1	0	142	24	1	0	41	2	0	1	0	1	0	0	0	0	0
d__Bacteria;k__norank_d__Bacteria;p__Chloroflexi;c__unclassified_p__Chloroflexi;o__unclassified_p__Chloroflexi;f__unclassified_p__Chloroflexi;g__unclassified_p__Chloroflexi;s__unclassified_p__Chloroflexi; OTU1403	0	0	1	0	2	0	0	0	1	0	0	0	0	0	0	0	0	0	0
d__Bacteria;k__norank_d__Bacteria;p__Actinobacteriota;c__Acidimicrobiia;o__norank_c__Acidimicrobiia;f__norank_o__norank_c__Acidimicrobiia;g__norank_f__norank_o__norank_c__Acidimicrobiia;s__unclassified_g__norank_f__norank_o__norank_c__Acidimicrobiia; OTU1404	0	0	6	1	0	1	0	0	3	1	5	3	0	0	0	0	0	0	1
d__Bacteria;k__norank_d__Bacteria;p__Chloroflexi;c__Chloroflexia;o__Thermomicrobiales;f__AKYG1722;g__norank_f__AKYG1722;s__uncultured_bacterium_g__norank_f__AKYG1722; OTU1405	0	3	1	2	0	1	0	0	11	0	0	0	1	0	0	0	0	0	1
d__Bacteria;k__norank_d__Bacteria;p__Proteobacteria;c__Gammaproteobacteria;o__Burkholderiales;f__Rhodocyclaceae;g__Sterolibacterium;s__uncultured_bacterium_g__Sterolibacterium; OTU1406	0	0	0	0	0	2	2	0	4	0	0	0	0	0	1	1	0	0	0
d__Bacteria;k__norank_d__Bacteria;p__Actinobacteriota;c__Thermoleophilia;o__Solirubrobacterales;f__67-14;g__norank_f__67-14;s__uncultured_actinobacterium_g__norank_f__67-14; OTU1407	0	0	0	0	66	24	0	0	15	0	0	0	0	0	0	0	0	0	0
d__Bacteria;k__norank_d__Bacteria;p__Cyanobacteria;c__Cyanobacteriia;o__Chloroplast;f__norank_o__Chloroplast;g__norank_f__norank_o__Chloroplast;s__Klebsormidium_nitens; OTU1408	0	0	0	0	7	38	0	0	47	0	0	1	0	0	0	0	0	0	0
d__Bacteria;k__norank_d__Bacteria;p__Chloroflexi;c__Chloroflexia;o__Kallotenuales;f__AKIW781;g__norank_f__AKIW781;s__uncultured_bacterium_g__norank_f__AKIW781; OTU1409	0	2	0	1	13	20	0	0	10	0	0	0	0	0	0	0	0	0	0
d__Bacteria;k__norank_d__Bacteria;p__Actinobacteriota;c__Thermoleophilia;o__Solirubrobacterales;f__Solirubrobacteraceae;g__Solirubrobacter;s__uncultured_bacterium_g__Solirubrobacter; OTU1410	1	3	2	2	29	15	0	0	24	8	0	4	1	1	2	0	0	0	0
d__Bacteria;k__norank_d__Bacteria;p__Bdellovibrionota;c__Oligoflexia;o__0319-6G20;f__norank_o__0319-6G20;g__norank_f__norank_o__0319-6G20;s__unclassified_g__norank_f__norank_o__0319-6G20; OTU1411	0	0	0	0	0	1	0	0	2	0	0	0	0	0	0	0	0	0	0
d__Bacteria;k__norank_d__Bacteria;p__unclassified_k__norank_d__Bacteria;c__unclassified_k__norank_d__Bacteria;o__unclassified_k__norank_d__Bacteria;f__unclassified_k__norank_d__Bacteria;g__unclassified_k__norank_d__Bacteria;s__unclassified_k__norank_d__Bacteria; OTU1412	0	0	0	0	0	0	0	0	13	0	0	0	0	0	0	0	0	0	0
d__Bacteria;k__norank_d__Bacteria;p__Acidobacteriota;c__Vicinamibacteria;o__Vicinamibacterales;f__norank_o__Vicinamibacterales;g__norank_f__norank_o__Vicinamibacterales;s__uncultured_Acidobacterium_sp._g__norank_f__norank_o__Vicinamibacterales; OTU1413	0	1	0	2	57	44	0	0	21	2	0	1	0	0	1	0	0	0	0
d__Bacteria;k__norank_d__Bacteria;p__Cyanobacteria;c__Cyanobacteriia;o__Chloroplast;f__norank_o__Chloroplast;g__norank_f__norank_o__Chloroplast;s__Prasiola_crispa; OTU1414	0	0	0	0	0	0	0	0	10	0	0	0	0	0	0	0	0	0	0
d__Bacteria;k__norank_d__Bacteria;p__Proteobacteria;c__Alphaproteobacteria;o__Rhizobiales;f__norank_o__Rhizobiales;g__norank_f__norank_o__Rhizobiales;s__uncultured_endolithic_bacterium_g__norank; OTU1415	5	8	23	16	283	94	0	1	107	6	5	10	5	4	3	2	0	0	9
d__Bacteria;k__norank_d__Bacteria;p__Actinobacteriota;c__Thermoleophilia;o__Solirubrobacterales;f__Solirubrobacteraceae;g__Conexibacter;s__uncultured_endolithic_bacterium_g__Conexibacter; OTU1416	0	0	0	0	0	1	0	0	2	0	0	0	0	0	0	0	0	0	0
d__Bacteria;k__norank_d__Bacteria;p__Proteobacteria;c__Alphaproteobacteria;o__unclassified_c__Alphaproteobacteria;f__unclassified_c__Alphaproteobacteria;g__unclassified_c__Alphaproteobacteria;s__unclassified_c__Alphaproteobacteria; OTU1417	0	0	0	0	0	1	0	0	4	0	0	0	0	0	0	0	0	0	0
d__Bacteria;k__norank_d__Bacteria;p__Actinobacteriota;c__Thermoleophilia;o__Solirubrobacterales;f__67-14;g__norank_f__67-14;s__unclassified_g__norank_f__67-14; OTU1418	0	0	0	0	2	3	0	0	5	0	0	0	0	0	0	0	0	0	0
d__Bacteria;k__norank_d__Bacteria;p__Chloroflexi;c__unclassified_p__Chloroflexi;o__unclassified_p__Chloroflexi;f__unclassified_p__Chloroflexi;g__unclassified_p__Chloroflexi;s__unclassified_p__Chloroflexi; OTU1419	0	0	0	0	5	0	0	0	2	1	0	0	0	0	1	0	0	0	0
d__Bacteria;k__norank_d__Bacteria;p__Firmicutes;c__Clostridia;o__Clostridiales;f__Clostridiaceae;g__Clostridium_sensu_stricto_1;s__unclassified_g__Clostridium_sensu_stricto_1; OTU1420	283	1	0	0	1	0	0	3	3	1	0	0	0	0	0	0	61	2	0
d__Bacteria;k__norank_d__Bacteria;p__Chloroflexi;c__unclassified_p__Chloroflexi;o__unclassified_p__Chloroflexi;f__unclassified_p__Chloroflexi;g__unclassified_p__Chloroflexi;s__unclassified_p__Chloroflexi; OTU1421	0	0	0	0	3	0	0	0	5	1	0	0	0	0	0	0	0	0	0
d__Bacteria;k__norank_d__Bacteria;p__Bacteroidota;c__Bacteroidia;o__Chitinophagales;f__Chitinophagaceae;g__Niastella;s__uncultured_bacterium_g__Niastella; OTU1422	0	0	0	0	0	0	0	0	2	0	0	0	0	0	0	0	0	0	0
d__Bacteria;k__norank_d__Bacteria;p__Cyanobacteria;c__Cyanobacteriia;o__Cyanobacteriales;f__Nostocaceae;g__Mastigocladopsis_PCC-10914;s__Scytonema_sp._NIES-4073; OTU1423	0	0	0	0	0	0	0	0	4	0	0	0	0	0	0	0	0	0	0
d__Bacteria;k__norank_d__Bacteria;p__Myxococcota;c__bacteriap25;o__norank_c__bacteriap25;f__norank_o__norank_c__bacteriap25;g__norank_f__norank_o__norank_c__bacteriap25;s__unclassified_g__norank_f__norank_o__norank_c__bacteriap25; OTU1424	0	0	0	0	8	1	0	0	2	0	0	0	0	0	0	0	0	0	0
d__Bacteria;k__norank_d__Bacteria;p__Chloroflexi;c__KD4-96;o__norank_c__KD4-96;f__norank_o__norank_c__KD4-96;g__norank_f__norank_o__norank_c__KD4-96;s__uncultured_bacterium_g__norank_f__norank_o__norank_c__KD4-96; OTU1425	0	0	0	3	26	29	0	0	54	0	0	0	0	0	0	0	0	0	0
d__Bacteria;k__norank_d__Bacteria;p__Actinobacteriota;c__Thermoleophilia;o__Solirubrobacterales;f__unclassified_o__Solirubrobacterales;g__unclassified_o__Solirubrobacterales;s__unclassified_o__Solirubrobacterales; OTU1426	0	1	0	0	99	6	0	0	2	0	0	0	0	0	2	0	0	0	0
d__Bacteria;k__norank_d__Bacteria;p__Proteobacteria;c__Gammaproteobacteria;o__unclassified_c__Gammaproteobacteria;f__unclassified_c__Gammaproteobacteria;g__unclassified_c__Gammaproteobacteria;s__unclassified_c__Gammaproteobacteria; OTU1427	0	0	0	0	1	1	0	0	7	0	0	0	0	0	0	0	0	0	0
d__Bacteria;k__norank_d__Bacteria;p__Cyanobacteria;c__Cyanobacteriia;o__Chloroplast;f__norank_o__Chloroplast;g__norank_f__norank_o__Chloroplast;s__unclassified_g__norank_f__norank_o__Chloroplast; OTU1428	0	0	0	0	0	0	0	0	3	0	0	0	0	0	0	0	0	0	0
d__Bacteria;k__norank_d__Bacteria;p__Planctomycetota;c__Planctomycetes;o__Gemmatales;f__Gemmataceae;g__norank_f__Gemmataceae;s__unclassified_g__norank_f__Gemmataceae; OTU1429	0	0	0	0	1	0	0	0	3	0	0	0	0	0	0	0	0	0	0
d__Bacteria;k__norank_d__Bacteria;p__Chloroflexi;c__JG30-KF-CM66;o__norank_c__JG30-KF-CM66;f__norank_o__norank_c__JG30-KF-CM66;g__norank_f__norank_o__norank_c__JG30-KF-CM66;s__unclassified_g__norank_f__norank_o__norank_c__JG30-KF-CM66; OTU1430	0	2	0	0	8	9	0	0	9	14	0	0	0	0	0	0	0	0	0
d__Bacteria;k__norank_d__Bacteria;p__Proteobacteria;c__Alphaproteobacteria;o__Zavarziniales;f__norank_o__Zavarziniales;g__norank_f__norank_o__Zavarziniales;s__metagenome_g__norank_f__norank_o__Zavarziniales; OTU1431	0	1	0	0	0	0	0	0	2	0	0	0	0	0	0	0	0	0	0
d__Bacteria;k__norank_d__Bacteria;p__Planctomycetota;c__Planctomycetes;o__Isosphaerales;f__Isosphaeraceae;g__norank_f__Isosphaeraceae;s__unclassified_g__norank_f__Isosphaeraceae; OTU1432	0	0	0	0	1	7	0	0	3	0	0	0	0	0	0	0	0	0	0
d__Bacteria;k__norank_d__Bacteria;p__Chloroflexi;c__Ktedonobacteria;o__C0119;f__norank_o__C0119;g__norank_f__norank_o__C0119;s__uncultured_soil_bacterium_g__norank_f__norank_o__C0119; OTU1433	0	0	0	0	8	9	0	0	5	0	0	0	0	0	0	0	0	0	0
d__Bacteria;k__norank_d__Bacteria;p__Acidobacteriota;c__Vicinamibacteria;o__Vicinamibacterales;f__Vicinamibacteraceae;g__norank_f__Vicinamibacteraceae;s__unclassified_g__norank_f__Vicinamibacteraceae; OTU1434	0	1	0	0	20	8	0	0	13	0	0	0	2	0	0	0	0	0	0
d__Bacteria;k__norank_d__Bacteria;p__Chloroflexi;c__JG30-KF-CM66;o__norank_c__JG30-KF-CM66;f__norank_o__norank_c__JG30-KF-CM66;g__norank_f__norank_o__norank_c__JG30-KF-CM66;s__uncultured_bacterium_g__norank_f__norank_o__norank_c__JG30-KF-CM66; OTU1435	0	0	0	1	19	0	0	0	6	1	0	0	0	0	0	0	0	0	2
d__Bacteria;k__norank_d__Bacteria;p__Myxococcota;c__Myxococcia;o__Myxococcales;f__Myxococcaceae;g__P3OB-42;s__uncultured_bacterium_g__P3OB-42; OTU1436	0	0	0	0	1	1	0	0	2	0	0	0	0	0	0	0	0	0	0
d__Bacteria;k__norank_d__Bacteria;p__Actinobacteriota;c__Actinobacteria;o__Frankiales;f__Nakamurellaceae;g__Nakamurella;s__unclassified_g__Nakamurella; OTU1437	0	21	1	0	112	12	0	0	204	19	2	2	0	2	5	3	0	1	0
d__Bacteria;k__norank_d__Bacteria;p__Firmicutes;c__Symbiobacteriia;o__Symbiobacteriales;f__Symbiobacteraceae;g__norank_f__Symbiobacteraceae;s__bacterium_T33.8; OTU1438	0	2	0	0	0	2	0	0	5	0	0	0	0	0	4	0	0	0	0
d__Bacteria;k__norank_d__Bacteria;p__Chloroflexi;c__unclassified_p__Chloroflexi;o__unclassified_p__Chloroflexi;f__unclassified_p__Chloroflexi;g__unclassified_p__Chloroflexi;s__unclassified_p__Chloroflexi; OTU1439	0	0	0	0	0	1	0	0	2	0	0	0	0	0	0	0	0	0	0
d__Bacteria;k__norank_d__Bacteria;p__Patescibacteria;c__Saccharimonadia;o__Saccharimonadales;f__LWQ8;g__norank_f__LWQ8;s__uncultured_bacterium_g__norank_f__LWQ8; OTU1440	0	0	0	0	11	0	0	0	2	0	0	1	0	0	0	0	0	0	0
d__Bacteria;k__norank_d__Bacteria;p__Cyanobacteria;c__Cyanobacteriia;o__Chloroplast;f__norank_o__Chloroplast;g__norank_f__norank_o__Chloroplast;s__Myrmecia_israeliensis; OTU1441	0	0	0	0	6	1	0	0	38	0	0	2	2	0	0	0	0	0	0
d__Bacteria;k__norank_d__Bacteria;p__Patescibacteria;c__Saccharimonadia;o__Saccharimonadales;f__LWQ8;g__norank_f__LWQ8;s__uncultured_bacterium_g__norank_f__LWQ8; OTU1442	0	3	0	2	2	1	0	0	6	0	0	0	0	0	0	0	0	0	0
d__Bacteria;k__norank_d__Bacteria;p__Acidobacteriota;c__Vicinamibacteria;o__Vicinamibacterales;f__Vicinamibacteraceae;g__norank_f__Vicinamibacteraceae;s__unclassified_g__norank_f__Vicinamibacteraceae; OTU1443	0	0	0	0	39	29	0	0	21	1	0	0	0	2	0	2	0	0	0
d__Bacteria;k__norank_d__Bacteria;p__Proteobacteria;c__Alphaproteobacteria;o__Caulobacterales;f__Caulobacteraceae;g__unclassified_f__Caulobacteraceae;s__unclassified_f__Caulobacteraceae; OTU1444	0	0	0	0	10	0	0	0	9	0	0	0	0	0	0	1	0	0	0
d__Bacteria;k__norank_d__Bacteria;p__Cyanobacteria;c__Cyanobacteriia;o__Oxyphotobacteria_Incertae_Sedis;f__unclassified_o__Oxyphotobacteria_Incertae_Sedis;g__Leptolyngbya_VRUC_135;s__uncultured_bacterium_g__Leptolyngbya_VRUC_135; OTU1445	0	0	0	1	0	0	0	0	4	0	0	0	0	0	0	0	0	0	0
d__Bacteria;k__norank_d__Bacteria;p__unclassified_k__norank_d__Bacteria;c__unclassified_k__norank_d__Bacteria;o__unclassified_k__norank_d__Bacteria;f__unclassified_k__norank_d__Bacteria;g__unclassified_k__norank_d__Bacteria;s__unclassified_k__norank_d__Bacteria; OTU1446	0	0	0	0	6	2	0	0	13	0	0	0	0	0	0	0	0	0	0
d__Bacteria;k__norank_d__Bacteria;p__Bacteroidota;c__Bacteroidia;o__Cytophagales;f__Spirosomaceae;g__norank_f__Spirosomaceae;s__metagenome_g__norank_f__Spirosomaceae; OTU1447	0	0	1	0	1	0	0	0	1	0	1	3	0	1	0	0	0	0	0
d__Bacteria;k__norank_d__Bacteria;p__Actinobacteriota;c__Thermoleophilia;o__Solirubrobacterales;f__67-14;g__norank_f__67-14;s__uncultured_bacterium_g__norank_f__67-14; OTU1448	0	2	0	0	7	2	0	0	2	0	0	0	0	0	0	0	0	0	0
d__Bacteria;k__norank_d__Bacteria;p__Chloroflexi;c__Ktedonobacteria;o__C0119;f__norank_o__C0119;g__norank_f__norank_o__C0119;s__uncultured_Chloroflexi_bacterium_g__norank_f__norank_o__C0119; OTU1449	0	0	0	0	4	3	2	0	5	0	0	0	0	2	11	6	0	29	0
d__Bacteria;k__norank_d__Bacteria;p__Cyanobacteria;c__Cyanobacteriia;o__Cyanobacteriales;f__Phormidiaceae;g__Tychonema_CCAP_1459-11B;s__unclassified_g__Tychonema_CCAP_1459-11B; OTU1450	2	6	18	8	6	7	0	0	75	18	24	129	145	0	4	2	0	2	0
d__Bacteria;k__norank_d__Bacteria;p__Proteobacteria;c__Gammaproteobacteria;o__Burkholderiales;f__TRA3-20;g__norank_f__TRA3-20;s__unclassified_g__norank_f__TRA3-20; OTU1451	0	5	2	0	9	1	1	0	17	0	0	1	0	4	1	1	0	1	0
d__Bacteria;k__norank_d__Bacteria;p__Actinobacteriota;c__Acidimicrobiia;o__unclassified_c__Acidimicrobiia;f__unclassified_c__Acidimicrobiia;g__unclassified_c__Acidimicrobiia;s__unclassified_c__Acidimicrobiia; OTU1452	0	0	0	0	1	9	0	0	4	0	0	0	0	0	1	0	0	0	0
d__Bacteria;k__norank_d__Bacteria;p__Actinobacteriota;c__Acidimicrobiia;o__Actinomarinales;f__norank_o__Actinomarinales;g__norank_f__norank_o__Actinomarinales;s__unclassified_g__norank_f__norank_o__Actinomarinales; OTU1453	0	5	0	0	25	9	0	0	8	0	0	0	0	0	0	0	0	0	0
d__Bacteria;k__norank_d__Bacteria;p__Actinobacteriota;c__Actinobacteria;o__Pseudonocardiales;f__Pseudonocardiaceae;g__Actinomycetospora;s__uncultured_bacterium_g__Actinomycetospora; OTU1454	2	11	10	4	621	123	23	3	486	69	7	17	8	5	9	3	0	4	1
d__Bacteria;k__norank_d__Bacteria;p__Planctomycetota;c__Planctomycetes;o__Isosphaerales;f__Isosphaeraceae;g__unclassified_f__Isosphaeraceae;s__unclassified_f__Isosphaeraceae; OTU1455	0	0	0	0	0	0	0	0	4	0	0	0	0	0	0	0	0	0	0
d__Bacteria;k__norank_d__Bacteria;p__Chloroflexi;c__Chloroflexia;o__Kallotenuales;f__AKIW781;g__norank_f__AKIW781;s__uncultured_bacterium_g__norank_f__AKIW781; OTU1456	0	0	0	0	3	15	0	0	9	0	0	0	0	0	0	0	0	0	0
d__Bacteria;k__norank_d__Bacteria;p__Actinobacteriota;c__Actinobacteria;o__Frankiales;f__Nakamurellaceae;g__Nakamurella;s__unclassified_g__Nakamurella; OTU1457	1	6	7	2	66	18	0	0	147	44	2	9	5	1	4	0	0	0	1
d__Bacteria;k__norank_d__Bacteria;p__Actinobacteriota;c__Actinobacteria;o__Micrococcales;f__Intrasporangiaceae;g__Oryzihumus;s__uncultured_bacterium_g__Oryzihumus; OTU1458	0	0	0	0	1	2	0	0	7	0	0	1	0	0	0	0	0	0	0
d__Bacteria;k__norank_d__Bacteria;p__Chloroflexi;c__Dehalococcoidia;o__S085;f__norank_o__S085;g__norank_f__norank_o__S085;s__metagenome_g__norank_f__norank_o__S085; OTU1459	0	1	0	1	11	7	0	0	16	0	0	0	0	0	0	1	0	0	0
d__Bacteria;k__norank_d__Bacteria;p__Chloroflexi;c__JG30-KF-CM66;o__norank_c__JG30-KF-CM66;f__norank_o__norank_c__JG30-KF-CM66;g__norank_f__norank_o__norank_c__JG30-KF-CM66;s__uncultured_Chloroflexi_bacterium_g__norank_f__norank_o__norank_c__JG30-KF-CM66; OTU1460	0	0	1	1	42	14	0	0	25	0	0	0	0	0	1	0	0	0	0
d__Bacteria;k__norank_d__Bacteria;p__Proteobacteria;c__Alphaproteobacteria;o__Rhizobiales;f__Rhizobiaceae;g__Allorhizobium-Neorhizobium-Pararhizobium-Rhizobium;s__Agrobacterium_radiobacter; OTU1461	1	9	14	0	5	2	1	2	9	13	32	59	0	0	3	7	0	1	16
d__Bacteria;k__norank_d__Bacteria;p__Gemmatimonadota;c__Longimicrobia;o__Longimicrobiales;f__Longimicrobiaceae;g__norank_f__Longimicrobiaceae;s__uncultured_bacterium_g__norank_f__Longimicrobiaceae; OTU1462	0	0	0	0	0	0	0	0	11	0	0	0	0	0	0	0	0	0	0
d__Bacteria;k__norank_d__Bacteria;p__Proteobacteria;c__Alphaproteobacteria;o__Sphingomonadales;f__Sphingomonadaceae;g__Sphingomonas;s__unclassified_g__Sphingomonas; OTU1463	0	0	3	0	1	2	0	0	1	0	2	5	0	0	0	0	0	0	0
d__Bacteria;k__norank_d__Bacteria;p__Acidobacteriota;c__Thermoanaerobaculia;o__Thermoanaerobaculales;f__Thermoanaerobaculaceae;g__Subgroup_10;s__uncultured_soil_bacterium_g__Subgroup_10; OTU1464	0	0	0	0	56	3	0	0	19	1	0	0	0	0	0	0	0	0	0
d__Bacteria;k__norank_d__Bacteria;p__Gemmatimonadota;c__Longimicrobia;o__Longimicrobiales;f__Longimicrobiaceae;g__Longimicrobium;s__uncultured_bacterium_g__Longimicrobium; OTU1465	1	2	3	0	10	1	0	0	52	0	2	0	2	0	0	1	0	0	5
d__Bacteria;k__norank_d__Bacteria;p__Cyanobacteria;c__Cyanobacteriia;o__Chloroplast;f__norank_o__Chloroplast;g__norank_f__norank_o__Chloroplast;s__Edaphochlorella_mirabilis; OTU1466	0	4	14	0	3	4	0	0	64	0	24	17	4	1	0	0	0	0	0
d__Bacteria;k__norank_d__Bacteria;p__Bacteroidota;c__Ignavibacteria;o__Ignavibacteriales;f__SR-FBR-L83;g__norank_f__SR-FBR-L83;s__uncultured_bacterium_g__norank_f__SR-FBR-L83; OTU1467	0	0	62	0	0	75	1	9	816	0	0	0	0	0	4	0	0	17	0
d__Bacteria;k__norank_d__Bacteria;p__Chloroflexi;c__Chloroflexia;o__Thermomicrobiales;f__JG30-KF-CM45;g__norank_f__JG30-KF-CM45;s__uncultured_bacterium_g__norank_f__JG30-KF-CM45; OTU1468	0	2	0	1	36	9	0	0	10	0	0	0	1	0	0	0	0	0	0
d__Bacteria;k__norank_d__Bacteria;p__Chloroflexi;c__JG30-KF-CM66;o__norank_c__JG30-KF-CM66;f__norank_o__norank_c__JG30-KF-CM66;g__norank_f__norank_o__norank_c__JG30-KF-CM66;s__uncultured_bacterium_g__norank_f__norank_o__norank_c__JG30-KF-CM66; OTU1469	0	1	0	1	15	6	0	0	11	0	0	0	0	0	0	0	0	0	0
d__Bacteria;k__norank_d__Bacteria;p__Chloroflexi;c__JG30-KF-CM66;o__norank_c__JG30-KF-CM66;f__norank_o__norank_c__JG30-KF-CM66;g__norank_f__norank_o__norank_c__JG30-KF-CM66;s__uncultured_bacterium_g__norank_f__norank_o__norank_c__JG30-KF-CM66; OTU1470	0	0	0	0	5	0	0	0	16	0	0	1	0	0	1	0	0	0	0
d__Bacteria;k__norank_d__Bacteria;p__Chloroflexi;c__KD4-96;o__norank_c__KD4-96;f__norank_o__norank_c__KD4-96;g__norank_f__norank_o__norank_c__KD4-96;s__uncultured_bacterium_g__norank_f__norank_o__norank_c__KD4-96; OTU1471	0	3	0	0	7	34	0	0	25	1	0	1	0	0	0	0	0	0	1
d__Bacteria;k__norank_d__Bacteria;p__Proteobacteria;c__Gammaproteobacteria;o__Diplorickettsiales;f__Diplorickettsiaceae;g__norank_f__Diplorickettsiaceae;s__metagenome_g__norank_f__Diplorickettsiaceae; OTU1472	0	0	0	0	1	0	0	0	1	0	0	0	0	0	0	0	0	0	0
d__Bacteria;k__norank_d__Bacteria;p__Bdellovibrionota;c__Oligoflexia;o__0319-6G20;f__norank_o__0319-6G20;g__norank_f__norank_o__0319-6G20;s__unclassified_g__norank_f__norank_o__0319-6G20; OTU1473	0	0	0	0	0	0	0	0	2	0	0	0	0	0	0	0	0	0	0
d__Bacteria;k__norank_d__Bacteria;p__Actinobacteriota;c__Acidimicrobiia;o__Acidimicrobiales;f__Acidimicrobiaceae;g__Acidithrix;s__uncultured_bacterium_g__Acidithrix; OTU1474	7	17	1	193	237	24	47	407	1185	0	0	0	2	0	0	0	0	0	0
d__Bacteria;k__norank_d__Bacteria;p__Cyanobacteria;c__Cyanobacteriia;o__Chloroplast;f__norank_o__Chloroplast;g__norank_f__norank_o__Chloroplast;s__uncultured_Chlorophyta_g__norank; OTU1475	0	1	0	0	2	1	0	0	51	1	0	2	0	0	0	0	0	0	0
d__Bacteria;k__norank_d__Bacteria;p__Armatimonadota;c__Armatimonadia;o__Armatimonadales;f__norank_o__Armatimonadales;g__norank_f__norank_o__Armatimonadales;s__uncultured_bacterium_g__norank_f__norank_o__Armatimonadales; OTU1476	0	0	0	0	4	0	0	0	18	0	0	1	0	0	0	0	0	0	0
d__Bacteria;k__norank_d__Bacteria;p__Gemmatimonadota;c__Gemmatimonadetes;o__Gemmatimonadales;f__Gemmatimonadaceae;g__Gemmatimonas;s__uncultured_Gemmatimonadaceae_bacterium_g__Gemmatimonas; OTU1477	0	0	0	2	13	3	0	0	4	0	0	0	0	0	0	0	0	0	0
d__Bacteria;k__norank_d__Bacteria;p__Methylomirabilota;c__Methylomirabilia;o__Rokubacteriales;f__norank_o__Rokubacteriales;g__norank_f__norank_o__Rokubacteriales;s__uncultured_bacterium_g__norank_f__norank_o__Rokubacteriales; OTU1478	0	0	0	0	3	6	0	0	2	0	0	0	0	1	0	0	0	0	0
d__Bacteria;k__norank_d__Bacteria;p__Chloroflexi;c__Chloroflexia;o__Kallotenuales;f__AKIW781;g__norank_f__AKIW781;s__uncultured_soil_bacterium_g__norank_f__AKIW781; OTU1479	0	1	4	0	9	25	0	0	13	0	0	1	0	1	0	0	0	0	2
d__Bacteria;k__norank_d__Bacteria;p__Chloroflexi;c__Chloroflexia;o__unclassified_c__Chloroflexia;f__unclassified_c__Chloroflexia;g__unclassified_c__Chloroflexia;s__unclassified_c__Chloroflexia; OTU1480	0	0	0	0	3	3	0	0	6	0	0	0	0	0	0	0	0	0	0
d__Bacteria;k__norank_d__Bacteria;p__Gemmatimonadota;c__Longimicrobia;o__Longimicrobiales;f__Longimicrobiaceae;g__YC-ZSS-LKJ147;s__uncultured_bacterium_g__YC-ZSS-LKJ147; OTU1481	0	3	0	0	7	0	2	0	12	0	0	0	0	0	0	0	0	0	0
d__Bacteria;k__norank_d__Bacteria;p__Chloroflexi;c__JG30-KF-CM66;o__norank_c__JG30-KF-CM66;f__norank_o__norank_c__JG30-KF-CM66;g__norank_f__norank_o__norank_c__JG30-KF-CM66;s__unclassified_g__norank_f__norank_o__norank_c__JG30-KF-CM66; OTU1482	0	0	0	0	6	0	0	0	17	0	0	0	0	0	0	0	0	0	0
d__Bacteria;k__norank_d__Bacteria;p__Bdellovibrionota;c__Oligoflexia;o__Oligoflexales;f__norank_o__Oligoflexales;g__Oligoflexus;s__uncultured_bacterium_g__Oligoflexus; OTU1483	0	0	0	0	3	0	0	0	3	0	0	1	0	0	0	0	0	0	1
d__Bacteria;k__norank_d__Bacteria;p__Cyanobacteria;c__Cyanobacteriia;o__Thermosynechococcales;f__Thermosynechococcaceae;g__Synechococcus;s__Synechococcus_nidulans_LEGE_07171; OTU1484	0	7	0	0	0	0	0	0	10	0	0	0	0	0	0	0	0	0	0
d__Bacteria;k__norank_d__Bacteria;p__Gemmatimonadota;c__S0134_terrestrial_group;o__norank_c__S0134_terrestrial_group;f__norank_o__norank_c__S0134_terrestrial_group;g__norank_f__norank_o__norank_c__S0134_terrestrial_group;s__uncultured_soil_bacterium_g__norank_f__norank_o__norank_c__S0134_terrestrial_group; OTU1485	0	1	1	0	9	1	0	0	3	0	0	0	0	0	0	0	0	0	0
d__Bacteria;k__norank_d__Bacteria;p__Chloroflexi;c__KD4-96;o__norank_c__KD4-96;f__norank_o__norank_c__KD4-96;g__norank_f__norank_o__norank_c__KD4-96;s__uncultured_bacterium_g__norank_f__norank_o__norank_c__KD4-96; OTU1486	0	1	0	4	12	8	0	0	15	11	0	0	2	0	1	3	0	0	0
d__Bacteria;k__norank_d__Bacteria;p__Chloroflexi;c__Chloroflexia;o__Thermomicrobiales;f__Thermomicrobiaceae;g__unclassified_f__Thermomicrobiaceae;s__unclassified_f__Thermomicrobiaceae; OTU1487	0	0	0	1	36	3	0	0	14	1	0	0	1	0	0	0	0	0	0
d__Bacteria;k__norank_d__Bacteria;p__Chloroflexi;c__KD4-96;o__norank_c__KD4-96;f__norank_o__norank_c__KD4-96;g__norank_f__norank_o__norank_c__KD4-96;s__unclassified_g__norank_f__norank_o__norank_c__KD4-96; OTU1488	2	3	3	0	28	9	0	0	17	5	0	0	2	0	0	0	0	0	0
d__Bacteria;k__norank_d__Bacteria;p__Chloroflexi;c__Chloroflexia;o__Kallotenuales;f__AKIW781;g__norank_f__AKIW781;s__unclassified_g__norank_f__AKIW781; OTU1489	0	0	0	1	4	4	0	0	5	1	0	1	0	0	0	0	0	0	0
d__Bacteria;k__norank_d__Bacteria;p__Cyanobacteria;c__Sericytochromatia;o__norank_c__Sericytochromatia;f__norank_o__norank_c__Sericytochromatia;g__norank_f__norank_o__norank_c__Sericytochromatia;s__metagenome_g__norank_f__norank_o__norank_c__Sericytochromatia; OTU1490	0	0	0	0	0	0	0	0	3	0	0	0	0	0	0	0	0	0	0
d__Bacteria;k__norank_d__Bacteria;p__Acidobacteriota;c__Blastocatellia;o__Pyrinomonadales;f__Pyrinomonadaceae;g__RB41;s__unclassified_g__RB41; OTU1491	0	0	0	0	32	11	0	0	7	0	0	4	0	0	1	0	0	0	1
d__Bacteria;k__norank_d__Bacteria;p__Firmicutes;c__Negativicutes;o__Veillonellales-Selenomonadales;f__Sporomusaceae;g__Anaerospora;s__unclassified_g__Anaerospora; OTU1492	0	0	0	0	0	0	0	0	2	0	0	0	0	0	0	0	0	5	0
d__Bacteria;k__norank_d__Bacteria;p__Firmicutes;c__Bacilli;o__Lactobacillales;f__Enterococcaceae;g__Enterococcus;s__Enterococcus_faecalis_g__Enterococcus; OTU1493	0	1	0	0	0	0	0	0	2	0	0	0	0	0	0	0	1	3	0
d__Bacteria;k__norank_d__Bacteria;p__Chloroflexi;c__Chloroflexia;o__Kallotenuales;f__AKIW781;g__norank_f__AKIW781;s__uncultured_bacterium_g__norank_f__AKIW781; OTU1494	0	0	1	0	0	1	0	0	3	0	0	0	0	0	0	0	0	0	0
d__Bacteria;k__norank_d__Bacteria;p__Chloroflexi;c__JG30-KF-CM66;o__norank_c__JG30-KF-CM66;f__norank_o__norank_c__JG30-KF-CM66;g__norank_f__norank_o__norank_c__JG30-KF-CM66;s__uncultured_Anaerolineales_bacterium_g__norank_f__norank; OTU1495	0	0	0	0	3	1	0	0	3	0	0	0	0	0	0	0	0	0	0
d__Bacteria;k__norank_d__Bacteria;p__Chloroflexi;c__Chloroflexia;o__Chloroflexales;f__Chloroflexaceae;g__FFCH7168;s__uncultured_bacterium_g__FFCH7168; OTU1496	0	0	0	0	8	0	0	0	3	0	0	0	0	0	0	0	0	0	0
d__Bacteria;k__norank_d__Bacteria;p__Proteobacteria;c__Alphaproteobacteria;o__Caulobacterales;f__Caulobacteraceae;g__PMMR1;s__unclassified_g__PMMR1; OTU1497	0	1	1	0	5	2	0	0	6	0	0	0	0	0	0	0	0	0	0
d__Bacteria;k__norank_d__Bacteria;p__Chloroflexi;c__Ktedonobacteria;o__C0119;f__norank_o__C0119;g__norank_f__norank_o__C0119;s__unclassified_g__norank_f__norank_o__C0119; OTU1498	0	0	0	0	3	0	0	0	5	0	0	0	0	0	0	0	0	0	0
d__Bacteria;k__norank_d__Bacteria;p__Actinobacteriota;c__Thermoleophilia;o__Solirubrobacterales;f__Solirubrobacteraceae;g__Solirubrobacter;s__uncultured_bacterium_g__Solirubrobacter; OTU1499	1	36	15	10	197	109	3	1	104	12	1	5	2	1	1	0	0	0	3
d__Bacteria;k__norank_d__Bacteria;p__Chloroflexi;c__Ktedonobacteria;o__C0119;f__norank_o__C0119;g__norank_f__norank_o__C0119;s__uncultured_Chloroflexi_bacterium_g__norank_f__norank_o__C0119; OTU1500	0	1	0	0	0	0	0	0	6	0	0	0	1	0	2	0	0	0	0
d__Bacteria;k__norank_d__Bacteria;p__Patescibacteria;c__Saccharimonadia;o__Saccharimonadales;f__norank_o__Saccharimonadales;g__norank_f__norank_o__Saccharimonadales;s__unclassified_g__norank_f__norank_o__Saccharimonadales; OTU1501	0	0	0	0	0	0	0	0	2	0	0	0	0	0	0	0	0	0	0
d__Bacteria;k__norank_d__Bacteria;p__unclassified_k__norank_d__Bacteria;c__unclassified_k__norank_d__Bacteria;o__unclassified_k__norank_d__Bacteria;f__unclassified_k__norank_d__Bacteria;g__unclassified_k__norank_d__Bacteria;s__unclassified_k__norank_d__Bacteria; OTU1502	0	1	0	0	6	0	0	0	3	0	0	0	0	0	0	0	0	0	0
d__Bacteria;k__norank_d__Bacteria;p__Chloroflexi;c__Chloroflexia;o__Kallotenuales;f__AKIW781;g__norank_f__AKIW781;s__uncultured_bacterium_g__norank_f__AKIW781; OTU1503	0	0	0	0	1	22	0	0	10	0	0	0	0	0	0	0	0	0	0
d__Bacteria;k__norank_d__Bacteria;p__Actinobacteriota;c__Thermoleophilia;o__Solirubrobacterales;f__67-14;g__norank_f__67-14;s__uncultured_Solirubrobacter_sp._g__norank_f__67-14; OTU1504	1	15	8	4	216	149	2	0	117	7	0	0	1	0	1	1	0	0	5
d__Bacteria;k__norank_d__Bacteria;p__Chloroflexi;c__TK10;o__norank_c__TK10;f__norank_o__norank_c__TK10;g__norank_f__norank_o__norank_c__TK10;s__unclassified_g__norank_f__norank_o__norank_c__TK10; OTU1505	0	0	0	1	0	0	0	0	3	0	0	0	0	0	0	0	0	0	0
d__Bacteria;k__norank_d__Bacteria;p__Proteobacteria;c__Alphaproteobacteria;o__Acetobacterales;f__Acetobacteraceae;g__unclassified_f__Acetobacteraceae;s__unclassified_f__Acetobacteraceae; OTU1506	0	0	0	0	1	0	0	0	8	1	0	1	0	1	1	0	0	0	0
d__Bacteria;k__norank_d__Bacteria;p__Proteobacteria;c__Alphaproteobacteria;o__Tistrellales;f__Geminicoccaceae;g__norank_f__Geminicoccaceae;s__unclassified_g__norank_f__Geminicoccaceae; OTU1507	0	0	2	0	7	6	0	0	10	0	0	0	0	0	1	0	0	0	0
d__Bacteria;k__norank_d__Bacteria;p__Proteobacteria;c__Alphaproteobacteria;o__Rhizobiales;f__KF-JG30-B3;g__norank_f__KF-JG30-B3;s__unclassified_g__norank_f__KF-JG30-B3; OTU1508	0	0	0	0	14	2	0	0	2	2	0	0	0	0	0	0	0	0	0
d__Bacteria;k__norank_d__Bacteria;p__Chloroflexi;c__TK10;o__norank_c__TK10;f__norank_o__norank_c__TK10;g__norank_f__norank_o__norank_c__TK10;s__uncultured_bacterium_g__norank_f__norank_o__norank_c__TK10; OTU1509	0	0	0	0	8	1	0	0	2	0	0	0	0	0	0	0	0	0	0
d__Bacteria;k__norank_d__Bacteria;p__Actinobacteriota;c__Thermoleophilia;o__Solirubrobacterales;f__Solirubrobacteraceae;g__unclassified_f__Solirubrobacteraceae;s__unclassified_f__Solirubrobacteraceae; OTU1510	3	5	1	0	92	12	1	0	26	15	0	4	1	1	6	3	0	1	0
d__Bacteria;k__norank_d__Bacteria;p__Chloroflexi;c__TK10;o__norank_c__TK10;f__norank_o__norank_c__TK10;g__norank_f__norank_o__norank_c__TK10;s__unclassified_g__norank_f__norank_o__norank_c__TK10; OTU1511	0	0	0	3	16	0	0	0	24	0	0	0	1	0	0	0	0	0	0
d__Bacteria;k__norank_d__Bacteria;p__Actinobacteriota;c__Acidimicrobiia;o__Microtrichales;f__Iamiaceae;g__Iamia;s__uncultured_actinobacterium_g__Iamia; OTU1512	1	30	0	1	21	9	0	0	16	13	0	0	0	259	23	5	0	1	0
d__Bacteria;k__norank_d__Bacteria;p__Proteobacteria;c__Alphaproteobacteria;o__Rhizobiales;f__Devosiaceae;g__Devosia;s__unclassified_g__Devosia; OTU1513	1	28	22	0	26	21	2	0	26	36	4	16	1	2	2	3	0	0	19
d__Bacteria;k__norank_d__Bacteria;p__Actinobacteriota;c__Thermoleophilia;o__Gaiellales;f__norank_o__Gaiellales;g__norank_f__norank_o__Gaiellales;s__unclassified_g__norank_f__norank_o__Gaiellales; OTU1514	0	2	0	0	6	2	0	0	1	0	0	0	0	0	0	0	0	0	0
d__Bacteria;k__norank_d__Bacteria;p__Chloroflexi;c__unclassified_p__Chloroflexi;o__unclassified_p__Chloroflexi;f__unclassified_p__Chloroflexi;g__unclassified_p__Chloroflexi;s__unclassified_p__Chloroflexi; OTU1515	2	2	4	4	24	2	0	0	31	0	0	0	3	0	1	0	0	1	2
d__Bacteria;k__norank_d__Bacteria;p__Proteobacteria;c__Alphaproteobacteria;o__Acetobacterales;f__Acetobacteraceae;g__Acidiphilium;s__uncultured_bacterium_g__Acidiphilium; OTU1516	0	0	0	0	1	0	0	0	1	0	0	0	0	0	0	0	0	0	0
d__Bacteria;k__norank_d__Bacteria;p__Chloroflexi;c__JG30-KF-CM66;o__norank_c__JG30-KF-CM66;f__norank_o__norank_c__JG30-KF-CM66;g__norank_f__norank_o__norank_c__JG30-KF-CM66;s__unclassified_g__norank_f__norank_o__norank_c__JG30-KF-CM66; OTU1517	0	0	0	1	25	8	0	0	19	7	0	0	1	1	0	0	0	1	0
d__Bacteria;k__norank_d__Bacteria;p__Gemmatimonadota;c__Gemmatimonadetes;o__Gemmatimonadales;f__Gemmatimonadaceae;g__norank_f__Gemmatimonadaceae;s__unclassified_g__norank_f__Gemmatimonadaceae; OTU1518	0	0	0	0	37	66	0	0	20	0	0	1	0	0	1	0	0	0	0
d__Bacteria;k__norank_d__Bacteria;p__Proteobacteria;c__Alphaproteobacteria;o__Acetobacterales;f__Acetobacteraceae;g__unclassified_f__Acetobacteraceae;s__unclassified_f__Acetobacteraceae; OTU1519	0	0	0	1	16	4	0	0	4	0	0	0	0	0	0	0	0	0	0
d__Bacteria;k__norank_d__Bacteria;p__Actinobacteriota;c__Thermoleophilia;o__Solirubrobacterales;f__67-14;g__norank_f__67-14;s__uncultured_bacterium_g__norank_f__67-14; OTU1520	0	2	0	0	6	0	0	0	3	0	0	0	0	0	0	0	0	0	0
d__Bacteria;k__norank_d__Bacteria;p__Actinobacteriota;c__Thermoleophilia;o__Solirubrobacterales;f__Solirubrobacteraceae;g__Parviterribacter;s__unclassified_g__Parviterribacter; OTU1521	0	2	1	4	27	7	0	0	15	0	0	2	1	0	0	0	0	0	1
d__Bacteria;k__norank_d__Bacteria;p__Acidobacteriota;c__Blastocatellia;o__Pyrinomonadales;f__Pyrinomonadaceae;g__RB41;s__unclassified_g__RB41; OTU1522	0	0	0	0	7	1	0	0	6	0	0	1	0	1	0	0	0	0	0
d__Bacteria;k__norank_d__Bacteria;p__Desulfobacterota;c__Syntrophia;o__Syntrophales;f__Syntrophaceae;g__Syntrophus;s__unclassified_g__Syntrophus; OTU1523	0	0	0	0	0	2	1	0	9	0	0	0	0	0	0	1	0	0	0
d__Bacteria;k__norank_d__Bacteria;p__Gemmatimonadota;c__Gemmatimonadetes;o__Gemmatimonadales;f__Gemmatimonadaceae;g__Roseisolibacter;s__unclassified_g__Roseisolibacter; OTU1524	0	0	0	0	21	0	0	0	6	0	0	0	0	0	0	0	0	0	0
d__Bacteria;k__norank_d__Bacteria;p__Planctomycetota;c__Planctomycetes;o__Isosphaerales;f__Isosphaeraceae;g__norank_f__Isosphaeraceae;s__unclassified_g__norank_f__Isosphaeraceae; OTU1525	2	3	0	2	53	36	0	0	93	0	0	2	1	1	0	0	0	0	0
d__Bacteria;k__norank_d__Bacteria;p__Acidobacteriota;c__Vicinamibacteria;o__Vicinamibacterales;f__Vicinamibacteraceae;g__norank_f__Vicinamibacteraceae;s__uncultured_bacterium_g__norank_f__Vicinamibacteraceae; OTU1526	0	0	0	0	0	6	0	0	5	0	0	0	0	0	0	0	0	0	2
d__Bacteria;k__norank_d__Bacteria;p__Actinobacteriota;c__Actinobacteria;o__KIST-JJY010;f__norank_o__KIST-JJY010;g__norank_f__norank_o__KIST-JJY010;s__uncultured_bacterium_g__norank_f__norank_o__KIST-JJY010; OTU1527	0	0	0	0	1	1	0	0	6	0	0	0	0	0	0	0	0	0	0
d__Bacteria;k__norank_d__Bacteria;p__Chloroflexi;c__TK10;o__norank_c__TK10;f__norank_o__norank_c__TK10;g__norank_f__norank_o__norank_c__TK10;s__unclassified_g__norank_f__norank_o__norank_c__TK10; OTU1528	0	0	1	0	0	1	0	0	1	0	0	0	0	0	0	0	0	0	0
d__Bacteria;k__norank_d__Bacteria;p__Planctomycetota;c__Planctomycetes;o__Isosphaerales;f__Isosphaeraceae;g__norank_f__Isosphaeraceae;s__unclassified_g__norank_f__Isosphaeraceae; OTU1529	0	0	0	0	3	1	0	0	4	0	0	0	0	0	0	0	0	0	0
d__Bacteria;k__norank_d__Bacteria;p__Actinobacteriota;c__Acidimicrobiia;o__Microtrichales;f__Ilumatobacteraceae;g__norank_f__Ilumatobacteraceae;s__uncultured_Actinomycetales_bacterium_g__norank_f__Ilumatobacteraceae; OTU1530	0	0	1	0	2	1	0	0	5	0	0	1	0	0	0	0	0	0	0
d__Bacteria;k__norank_d__Bacteria;p__Firmicutes;c__Clostridia;o__Lachnospirales;f__Lachnospiraceae;g__Lachnospiraceae_NK4A136_group;s__uncultured_bacterium_g__Lachnospiraceae_NK4A136_group; OTU1531	0	0	0	0	0	0	0	0	2	0	0	0	0	0	0	0	0	0	0
d__Bacteria;k__norank_d__Bacteria;p__Bacteroidota;c__Kapabacteria;o__Kapabacteriales;f__norank_o__Kapabacteriales;g__norank_f__norank_o__Kapabacteriales;s__uncultured_Chlorobiales_bacterium_g__norank; OTU1532	0	0	0	0	0	0	0	0	7	0	0	0	0	0	0	0	0	0	0
d__Bacteria;k__norank_d__Bacteria;p__Chloroflexi;c__Anaerolineae;o__Caldilineales;f__Caldilineaceae;g__norank_f__Caldilineaceae;s__unclassified_g__norank_f__Caldilineaceae; OTU1533	0	1	0	0	9	0	0	0	3	0	0	0	0	1	0	0	0	0	0
d__Bacteria;k__norank_d__Bacteria;p__Acidobacteriota;c__Holophagae;o__Subgroup_7;f__norank_o__Subgroup_7;g__norank_f__norank_o__Subgroup_7;s__unclassified_g__norank_f__norank_o__Subgroup_7; OTU1534	0	0	1	0	5	3	0	0	10	0	0	0	0	1	0	0	0	0	0
d__Bacteria;k__norank_d__Bacteria;p__Bacteroidota;c__Bacteroidia;o__Chitinophagales;f__Chitinophagaceae;g__Ferruginibacter;s__uncultured_Chitinophagaceae_bacterium_g__Ferruginibacter; OTU1535	0	1	0	0	8	3	0	0	9	0	0	3	0	0	0	0	0	0	0
d__Bacteria;k__norank_d__Bacteria;p__Actinobacteriota;c__Thermoleophilia;o__Solirubrobacterales;f__67-14;g__norank_f__67-14;s__uncultured_actinobacterium_g__norank_f__67-14; OTU1536	0	0	1	1	14	8	0	0	11	0	0	0	0	0	0	0	0	0	0
d__Bacteria;k__norank_d__Bacteria;p__Bacteroidota;c__Rhodothermia;o__Rhodothermales;f__Rhodothermaceae;g__Rubrivirga;s__uncultured_bacterium_g__Rubrivirga; OTU1537	0	2	0	0	3	1	0	0	5	2	0	1	0	0	0	0	0	1	0
d__Bacteria;k__norank_d__Bacteria;p__Proteobacteria;c__Alphaproteobacteria;o__Acetobacterales;f__Acetobacteraceae;g__Belnapia;s__uncultured_bacterium_g__Belnapia; OTU1538	1	3	51	5	55	2	0	0	116	17	10	40	6	0	3	1	0	0	2
d__Bacteria;k__norank_d__Bacteria;p__Proteobacteria;c__Gammaproteobacteria;o__Diplorickettsiales;f__Diplorickettsiaceae;g__norank_f__Diplorickettsiaceae;s__unclassified_g__norank_f__Diplorickettsiaceae; OTU1539	0	0	0	0	0	0	0	0	3	0	0	0	0	0	0	0	0	0	0
d__Bacteria;k__norank_d__Bacteria;p__Chloroflexi;c__Chloroflexia;o__Chloroflexales;f__Roseiflexaceae;g__norank_f__Roseiflexaceae;s__uncultured_bacterium_g__norank_f__Roseiflexaceae; OTU1540	0	8	0	2	66	14	0	0	3	17	0	0	1	0	0	0	0	0	0
d__Bacteria;k__norank_d__Bacteria;p__Firmicutes;c__Clostridia;o__Peptostreptococcales-Tissierellales;f__Peptostreptococcaceae;g__Clostridioides;s__Clostridioides_mangenotii; OTU1541	595	6	0	2	2	0	0	0	50	0	0	0	0	0	0	0	0	1	0
d__Bacteria;k__norank_d__Bacteria;p__unclassified_k__norank_d__Bacteria;c__unclassified_k__norank_d__Bacteria;o__unclassified_k__norank_d__Bacteria;f__unclassified_k__norank_d__Bacteria;g__unclassified_k__norank_d__Bacteria;s__unclassified_k__norank_d__Bacteria; OTU1542	0	0	0	0	1	0	0	0	1	0	0	0	0	0	0	0	0	0	0
d__Bacteria;k__norank_d__Bacteria;p__Bacteroidota;c__Bacteroidia;o__Chitinophagales;f__Chitinophagaceae;g__norank_f__Chitinophagaceae;s__unclassified_g__norank_f__Chitinophagaceae; OTU1543	0	0	0	0	2	0	0	0	7	0	0	1	0	0	0	0	0	0	0
d__Bacteria;k__norank_d__Bacteria;p__Gemmatimonadota;c__Gemmatimonadetes;o__Gemmatimonadales;f__Gemmatimonadaceae;g__unclassified_f__Gemmatimonadaceae;s__unclassified_f__Gemmatimonadaceae; OTU1544	0	0	0	0	0	0	0	0	6	0	0	0	0	0	0	0	0	0	0
d__Bacteria;k__norank_d__Bacteria;p__Actinobacteriota;c__Actinobacteria;o__Propionibacteriales;f__Nocardioidaceae;g__Nocardioides;s__Nocardioides_plantarum; OTU1545	0	3	0	0	43	17	3	0	29	1	0	2	0	0	1	1	0	0	0
d__Bacteria;k__norank_d__Bacteria;p__Actinobacteriota;c__Thermoleophilia;o__Solirubrobacterales;f__Solirubrobacteraceae;g__Solirubrobacter;s__unclassified_g__Solirubrobacter; OTU1546	0	1	0	0	2	1	0	0	3	0	0	0	0	0	0	0	0	0	0
d__Bacteria;k__norank_d__Bacteria;p__Gemmatimonadota;c__Gemmatimonadetes;o__Gemmatimonadales;f__Gemmatimonadaceae;g__unclassified_f__Gemmatimonadaceae;s__unclassified_f__Gemmatimonadaceae; OTU1547	0	0	0	0	0	0	0	0	2	0	0	0	0	0	0	0	0	0	0
d__Bacteria;k__norank_d__Bacteria;p__Gemmatimonadota;c__Longimicrobia;o__Longimicrobiales;f__Longimicrobiaceae;g__YC-ZSS-LKJ147;s__unclassified_g__YC-ZSS-LKJ147; OTU1548	0	0	0	0	1	1	0	0	31	0	0	0	0	0	0	0	0	0	0
d__Bacteria;k__norank_d__Bacteria;p__Bdellovibrionota;c__Oligoflexia;o__0319-6G20;f__norank_o__0319-6G20;g__norank_f__norank_o__0319-6G20;s__uncultured_bacterium_g__norank_f__norank_o__0319-6G20; OTU1549	0	0	0	0	0	0	0	0	4	0	1	0	0	0	0	0	0	0	0
d__Bacteria;k__norank_d__Bacteria;p__Abditibacteriota;c__Abditibacteria;o__Abditibacteriales;f__Abditibacteriaceae;g__Abditibacterium;s__uncultured_bacterium_g__Abditibacterium; OTU1550	0	1	1	0	4	2	0	0	4	0	0	0	0	0	0	0	0	0	0
d__Bacteria;k__norank_d__Bacteria;p__Chloroflexi;c__TK10;o__norank_c__TK10;f__norank_o__norank_c__TK10;g__norank_f__norank_o__norank_c__TK10;s__uncultured_bacterium_g__norank_f__norank_o__norank_c__TK10; OTU1551	0	0	0	0	2	4	0	0	3	0	0	0	0	0	0	0	0	0	1
d__Bacteria;k__norank_d__Bacteria;p__Planctomycetota;c__Planctomycetes;o__Gemmatales;f__Gemmataceae;g__norank_f__Gemmataceae;s__uncultured_bacterium_g__norank_f__Gemmataceae; OTU1552	0	1	0	0	2	0	0	0	3	0	0	0	0	0	0	0	0	0	0
d__Bacteria;k__norank_d__Bacteria;p__Actinobacteriota;c__Thermoleophilia;o__Solirubrobacterales;f__Solirubrobacteraceae;g__Conexibacter;s__metagenome_g__Conexibacter; OTU1553	0	2	0	0	2	7	0	0	7	2	0	0	0	1	0	0	0	0	0
d__Bacteria;k__norank_d__Bacteria;p__Proteobacteria;c__Gammaproteobacteria;o__Burkholderiales;f__SC-I-84;g__norank_f__SC-I-84;s__uncultured_soil_bacterium_g__norank_f__SC-I-84; OTU1554	0	0	0	0	0	0	0	0	4	0	0	0	0	0	0	0	0	48	0
d__Bacteria;k__norank_d__Bacteria;p__Firmicutes;c__Clostridia;o__Christensenellales;f__Christensenellaceae;g__Christensenellaceae_R-7_group;s__uncultured_prokaryote_g__Christensenellaceae_R-7_group; OTU1555	0	0	0	0	0	0	0	0	4	0	0	0	0	0	0	0	0	0	0
d__Bacteria;k__norank_d__Bacteria;p__Planctomycetota;c__Planctomycetes;o__Gemmatales;f__Gemmataceae;g__norank_f__Gemmataceae;s__uncultured_bacterium_g__norank_f__Gemmataceae; OTU1556	0	0	0	0	1	0	0	0	2	0	0	0	0	0	0	0	0	0	0
d__Bacteria;k__norank_d__Bacteria;p__Proteobacteria;c__Alphaproteobacteria;o__Rhizobiales;f__Beijerinckiaceae;g__Methylobacterium-Methylorubrum;s__Methylobacterium_adhaesivum_g__Methylobacterium-Methylorubrum; OTU1557	3	29	6	2	220	2	5	0	334	36	3	14	0	0	7	0	1	1	4
d__Bacteria;k__norank_d__Bacteria;p__Chloroflexi;c__TK10;o__norank_c__TK10;f__norank_o__norank_c__TK10;g__norank_f__norank_o__norank_c__TK10;s__unclassified_g__norank_f__norank_o__norank_c__TK10; OTU1558	2	0	0	1	35	9	0	0	12	0	0	0	1	0	0	3	0	0	1
d__Bacteria;k__norank_d__Bacteria;p__Chloroflexi;c__KD4-96;o__norank_c__KD4-96;f__norank_o__norank_c__KD4-96;g__norank_f__norank_o__norank_c__KD4-96;s__uncultured_bacterium_g__norank_f__norank_o__norank_c__KD4-96; OTU1559	3	4	1	9	116	70	2	0	79	63	0	1	25	1	0	1	0	2	0
d__Bacteria;k__norank_d__Bacteria;p__Gemmatimonadota;c__S0134_terrestrial_group;o__norank_c__S0134_terrestrial_group;f__norank_o__norank_c__S0134_terrestrial_group;g__norank_f__norank_o__norank_c__S0134_terrestrial_group;s__unclassified_g__norank_f__norank_o__norank_c__S0134_terrestrial_group; OTU1560	0	0	0	0	6	0	0	0	9	0	0	0	0	0	0	0	0	0	0
d__Bacteria;k__norank_d__Bacteria;p__Proteobacteria;c__Alphaproteobacteria;o__Tistrellales;f__Geminicoccaceae;g__Candidatus_Alysiosphaera;s__uncultured_Alphaproteobacteria_bacterium_g__Candidatus_Alysiosphaera; OTU1561	1	5	0	2	59	27	0	0	21	2	0	0	0	1	1	0	0	0	1
d__Bacteria;k__norank_d__Bacteria;p__Chloroflexi;c__Chloroflexia;o__Kallotenuales;f__AKIW781;g__norank_f__AKIW781;s__uncultured_bacterium_g__norank_f__AKIW781; OTU1562	0	0	0	1	9	3	0	0	8	0	1	0	0	0	0	0	0	0	1
d__Bacteria;k__norank_d__Bacteria;p__Bacteroidota;c__Bacteroidia;o__Chitinophagales;f__Chitinophagaceae;g__Flavisolibacter;s__uncultured_bacterium_g__Flavisolibacter; OTU1563	0	0	0	0	0	0	0	0	2	0	0	0	5	0	0	0	0	0	2
d__Bacteria;k__norank_d__Bacteria;p__Actinobacteriota;c__Actinobacteria;o__Propionibacteriales;f__Nocardioidaceae;g__Nocardioides;s__unclassified_g__Nocardioides; OTU1564	0	7	0	1	17	21	0	0	14	3	0	0	0	0	1	0	0	0	0
d__Bacteria;k__norank_d__Bacteria;p__Proteobacteria;c__Alphaproteobacteria;o__Caulobacterales;f__Caulobacteraceae;g__unclassified_f__Caulobacteraceae;s__unclassified_f__Caulobacteraceae; OTU1565	0	1	1	2	22	3	0	0	56	0	0	1	1	0	1	0	0	0	1
d__Bacteria;k__norank_d__Bacteria;p__Proteobacteria;c__Alphaproteobacteria;o__Azospirillales;f__Azospirillaceae;g__norank_f__Azospirillaceae;s__uncultured_bacterium_g__norank_f__Azospirillaceae; OTU1566	0	0	0	0	6	1	0	0	3	0	0	0	0	0	0	0	0	0	0
d__Bacteria;k__norank_d__Bacteria;p__Firmicutes;c__Bacilli;o__Alicyclobacillales;f__Alicyclobacillaceae;g__Tumebacillus;s__uncultured_bacterium_g__Tumebacillus; OTU1567	19	16	0	0	7	6	0	0	81	0	0	1	0	0	0	0	0	0	0
d__Bacteria;k__norank_d__Bacteria;p__Acidobacteriota;c__Blastocatellia;o__Blastocatellales;f__Blastocatellaceae;g__norank_f__Blastocatellaceae;s__uncultured_bacterium_g__norank_f__Blastocatellaceae; OTU1568	0	2	0	1	2	1	0	0	5	0	0	2	2	0	0	0	0	0	1
d__Bacteria;k__norank_d__Bacteria;p__Proteobacteria;c__Alphaproteobacteria;o__Caulobacterales;f__Caulobacteraceae;g__PMMR1;s__uncultured_bacterium_g__PMMR1; OTU1569	0	0	0	1	15	3	0	1	33	16	0	1	1	0	0	0	0	0	0
d__Bacteria;k__norank_d__Bacteria;p__Chloroflexi;c__KD4-96;o__norank_c__KD4-96;f__norank_o__norank_c__KD4-96;g__norank_f__norank_o__norank_c__KD4-96;s__uncultured_bacterium_g__norank_f__norank_o__norank_c__KD4-96; OTU1570	0	1	0	1	64	10	0	0	11	1	0	0	0	0	0	0	0	0	0
d__Bacteria;k__norank_d__Bacteria;p__Acidobacteriota;c__Blastocatellia;o__Blastocatellales;f__Blastocatellaceae;g__Stenotrophobacter;s__uncultured_Acidobacteria_bacterium_g__Stenotrophobacter; OTU1571	5	0	0	1	14	9	0	0	7	0	2	3	0	0	4	9	0	0	2
d__Bacteria;k__norank_d__Bacteria;p__Proteobacteria;c__Alphaproteobacteria;o__Acetobacterales;f__Acetobacteraceae;g__Craurococcus-Caldovatus;s__uncultured_bacterium_g__Craurococcus-Caldovatus; OTU1572	6	11	5	8	89	7	2	0	29	21	2	13	3	1	1	1	0	0	5
d__Bacteria;k__norank_d__Bacteria;p__Gemmatimonadota;c__BD2-11_terrestrial_group;o__norank_c__BD2-11_terrestrial_group;f__norank_o__norank_c__BD2-11_terrestrial_group;g__norank_f__norank_o__norank_c__BD2-11_terrestrial_group;s__metagenome_g__norank_f__norank_o__norank_c__BD2-11_terrestrial_group; OTU1573	0	0	0	0	6	0	0	0	2	0	0	0	0	0	0	0	0	0	0
d__Bacteria;k__norank_d__Bacteria;p__Chloroflexi;c__JG30-KF-CM66;o__norank_c__JG30-KF-CM66;f__norank_o__norank_c__JG30-KF-CM66;g__norank_f__norank_o__norank_c__JG30-KF-CM66;s__unclassified_g__norank_f__norank_o__norank_c__JG30-KF-CM66; OTU1574	0	0	0	0	3	0	0	0	7	0	0	0	0	0	0	0	0	0	0
d__Bacteria;k__norank_d__Bacteria;p__Myxococcota;c__bacteriap25;o__norank_c__bacteriap25;f__norank_o__norank_c__bacteriap25;g__norank_f__norank_o__norank_c__bacteriap25;s__metagenome_g__norank_f__norank_o__norank_c__bacteriap25; OTU1575	0	0	2	4	49	69	0	0	62	1	0	0	0	0	0	0	0	0	8
d__Bacteria;k__norank_d__Bacteria;p__Actinobacteriota;c__Thermoleophilia;o__Gaiellales;f__norank_o__Gaiellales;g__norank_f__norank_o__Gaiellales;s__uncultured_bacterium_g__norank_f__norank_o__Gaiellales; OTU1576	0	1	0	0	7	5	0	0	8	0	0	0	0	0	0	0	0	0	0
d__Bacteria;k__norank_d__Bacteria;p__Gemmatimonadota;c__Longimicrobia;o__Longimicrobiales;f__Longimicrobiaceae;g__norank_f__Longimicrobiaceae;s__uncultured_soil_bacterium_g__norank_f__Longimicrobiaceae; OTU1577	0	0	0	0	8	4	0	0	22	0	0	0	0	0	0	0	0	0	1
d__Bacteria;k__norank_d__Bacteria;p__Proteobacteria;c__Alphaproteobacteria;o__Rhodobacterales;f__Rhodobacteraceae;g__Rubellimicrobium;s__uncultured_bacterium_g__Rubellimicrobium; OTU1578	2	3	31	5	28	21	0	0	80	60	18	57	9	0	3	2	0	2	6
d__Bacteria;k__norank_d__Bacteria;p__Proteobacteria;c__Alphaproteobacteria;o__Acetobacterales;f__Acetobacteraceae;g__norank_f__Acetobacteraceae;s__uncultured_Paracraurococcus_sp.; OTU1579	0	0	1	0	41	3	0	0	7	3	0	3	0	0	0	0	0	0	0
d__Bacteria;k__norank_d__Bacteria;p__Acidobacteriota;c__Thermoanaerobaculia;o__Thermoanaerobaculales;f__Thermoanaerobaculaceae;g__Subgroup_10;s__unclassified_g__Subgroup_10; OTU1580	0	0	0	0	39	3	0	0	17	0	0	0	0	0	0	0	0	0	0
d__Bacteria;k__norank_d__Bacteria;p__Actinobacteriota;c__Acidimicrobiia;o__unclassified_c__Acidimicrobiia;f__unclassified_c__Acidimicrobiia;g__unclassified_c__Acidimicrobiia;s__unclassified_c__Acidimicrobiia; OTU1581	0	0	0	0	0	1	0	0	7	0	0	0	0	0	0	0	0	0	0
d__Bacteria;k__norank_d__Bacteria;p__Proteobacteria;c__Alphaproteobacteria;o__Acetobacterales;f__Acetobacteraceae;g__norank_f__Acetobacteraceae;s__uncultured_Paracraurococcus_sp.; OTU1582	2	2	5	2	126	10	1	0	230	8	5	24	3	0	0	0	0	0	0
d__Bacteria;k__norank_d__Bacteria;p__Acidobacteriota;c__Blastocatellia;o__Blastocatellales;f__Blastocatellaceae;g__Blastocatella;s__unclassified_g__Blastocatella; OTU1583	5	5	4	6	12	4	2	1	16	103	0	7	14	1	1	2	1	3	1
d__Bacteria;k__norank_d__Bacteria;p__Planctomycetota;c__Planctomycetes;o__Isosphaerales;f__Isosphaeraceae;g__Tundrisphaera;s__unclassified_g__Tundrisphaera; OTU1584	0	1	0	0	9	4	1	0	16	0	0	3	0	0	0	0	0	0	0
d__Bacteria;k__norank_d__Bacteria;p__Gemmatimonadota;c__Gemmatimonadetes;o__Gemmatimonadales;f__Gemmatimonadaceae;g__unclassified_f__Gemmatimonadaceae;s__unclassified_f__Gemmatimonadaceae; OTU1585	0	2	5	2	59	9	0	0	20	0	0	0	0	0	1	0	0	0	0
d__Bacteria;k__norank_d__Bacteria;p__Chloroflexi;c__Anaerolineae;o__SBR1031;f__A4b;g__norank_f__A4b;s__unclassified_g__norank_f__A4b; OTU1586	0	0	0	0	0	0	0	0	2	0	0	0	0	0	0	0	0	0	0
d__Bacteria;k__norank_d__Bacteria;p__Myxococcota;c__Myxococcia;o__Myxococcales;f__Myxococcaceae;g__Stigmatella;s__Stigmatella_erecta; OTU1587	0	0	0	0	1	0	0	0	45	0	0	0	0	0	0	0	0	0	0
d__Bacteria;k__norank_d__Bacteria;p__Myxococcota;c__Polyangia;o__Polyangiales;f__BIrii41;g__norank_f__BIrii41;s__unclassified_g__norank_f__BIrii41; OTU1588	0	0	0	0	1	0	0	0	2	1	0	0	0	0	0	0	0	0	0
d__Bacteria;k__norank_d__Bacteria;p__Proteobacteria;c__Alphaproteobacteria;o__Acetobacterales;f__Acetobacteraceae;g__Roseomonas;s__unclassified_g__Roseomonas; OTU1589	0	2	2	0	2	1	0	0	6	1	0	2	0	0	1	0	0	0	0
d__Bacteria;k__norank_d__Bacteria;p__Proteobacteria;c__Alphaproteobacteria;o__Sphingomonadales;f__Sphingomonadaceae;g__Polymorphobacter;s__uncultured_bacterium_g__Polymorphobacter; OTU1590	0	0	0	0	9	1	0	0	16	0	0	0	1	0	0	0	0	0	0
d__Bacteria;k__norank_d__Bacteria;p__Cyanobacteria;c__Cyanobacteriia;o__Chloroplast;f__norank_o__Chloroplast;g__norank_f__norank_o__Chloroplast;s__unclassified_g__norank_f__norank_o__Chloroplast; OTU1591	0	0	0	0	0	0	0	0	6	0	0	0	0	0	0	0	0	0	0
d__Bacteria;k__norank_d__Bacteria;p__Proteobacteria;c__Alphaproteobacteria;o__Rhizobiales;f__Beijerinckiaceae;g__unclassified_f__Beijerinckiaceae;s__unclassified_f__Beijerinckiaceae; OTU1592	2	0	11	0	8	2	0	0	18	7	1	4	2	0	2	1	0	0	1
d__Bacteria;k__norank_d__Bacteria;p__Patescibacteria;c__Saccharimonadia;o__Saccharimonadales;f__Saccharimonadaceae;g__TM7a;s__uncultured_bacterium_g__TM7a; OTU1593	0	0	0	0	0	3	0	0	4	15	0	1	0	1	32	28	0	1	0
d__Bacteria;k__norank_d__Bacteria;p__Proteobacteria;c__Alphaproteobacteria;o__Acetobacterales;f__Acetobacteraceae;g__Roseomonas;s__unclassified_g__Roseomonas; OTU1594	0	12	26	1	5	0	0	0	32	91	12	48	7	0	0	1	0	2	8
d__Bacteria;k__norank_d__Bacteria;p__Firmicutes;c__Bacilli;o__Paenibacillales;f__Paenibacillaceae;g__Cohnella;s__uncultured_bacterium_g__Cohnella; OTU1595	91	56	0	2	21	98	0	0	39	3	0	0	2	7	0	0	0	1	2
d__Bacteria;k__norank_d__Bacteria;p__Patescibacteria;c__Parcubacteria;o__unclassified_c__Parcubacteria;f__unclassified_c__Parcubacteria;g__unclassified_c__Parcubacteria;s__unclassified_c__Parcubacteria; OTU1596	0	0	0	0	0	1	1	0	36	0	0	0	0	0	0	0	0	0	0
d__Bacteria;k__norank_d__Bacteria;p__Chloroflexi;c__Chloroflexia;o__Kallotenuales;f__AKIW781;g__norank_f__AKIW781;s__uncultured_bacterium_g__norank_f__AKIW781; OTU1597	0	0	0	1	12	2	0	0	7	2	0	0	0	0	0	0	0	0	0
d__Bacteria;k__norank_d__Bacteria;p__Proteobacteria;c__Alphaproteobacteria;o__Sphingomonadales;f__Sphingomonadaceae;g__Sphingomonas;s__unclassified_g__Sphingomonas; OTU1598	1	33	43	6	72	48	13	1	61	58	44	121	37	47	17	62	1	3	4
d__Bacteria;k__norank_d__Bacteria;p__Chloroflexi;c__Chloroflexia;o__Kallotenuales;f__AKIW781;g__norank_f__AKIW781;s__uncultured_Chloroflexi_bacterium_g__norank_f__AKIW781; OTU1599	0	0	0	0	3	12	0	0	2	0	0	0	0	0	0	0	0	0	0
d__Bacteria;k__norank_d__Bacteria;p__Myxococcota;c__Myxococcia;o__Myxococcales;f__Myxococcaceae;g__unclassified_f__Myxococcaceae;s__unclassified_f__Myxococcaceae; OTU1600	0	0	0	0	2	2	0	0	3	0	0	1	0	0	0	0	0	0	0
d__Bacteria;k__norank_d__Bacteria;p__Deinococcota;c__Deinococci;o__Deinococcales;f__Trueperaceae;g__Truepera;s__uncultured_Deinococcales_bacterium; OTU1601	16	11	13	5	40	50	4	1	5	39	11	14	4	0	3	4	0	1	11
d__Bacteria;k__norank_d__Bacteria;p__Actinobacteriota;c__Thermoleophilia;o__Gaiellales;f__norank_o__Gaiellales;g__norank_f__norank_o__Gaiellales;s__unclassified_g__norank_f__norank_o__Gaiellales; OTU1602	0	5	1	4	16	1	1	0	16	1	0	1	1	0	0	0	0	0	2
d__Bacteria;k__norank_d__Bacteria;p__Chloroflexi;c__Chloroflexia;o__Thermomicrobiales;f__JG30-KF-CM45;g__norank_f__JG30-KF-CM45;s__uncultured_soil_bacterium_g__norank_f__JG30-KF-CM45; OTU1603	0	3	12	1	27	3	0	0	17	6	2	3	0	3	2	0	0	3	3
d__Bacteria;k__norank_d__Bacteria;p__Proteobacteria;c__Alphaproteobacteria;o__Acetobacterales;f__Acetobacteraceae;g__unclassified_f__Acetobacteraceae;s__unclassified_f__Acetobacteraceae; OTU1604	0	0	0	0	4	0	0	0	4	1	0	0	1	0	0	0	0	0	1
d__Bacteria;k__norank_d__Bacteria;p__Chloroflexi;c__TK10;o__norank_c__TK10;f__norank_o__norank_c__TK10;g__norank_f__norank_o__norank_c__TK10;s__uncultured_Chloroflexi_bacterium_g__norank_f__norank_o__norank_c__TK10; OTU1605	0	0	0	1	4	4	0	0	6	0	0	0	0	0	0	0	0	0	0
d__Bacteria;k__norank_d__Bacteria;p__Chloroflexi;c__JG30-KF-CM66;o__norank_c__JG30-KF-CM66;f__norank_o__norank_c__JG30-KF-CM66;g__norank_f__norank_o__norank_c__JG30-KF-CM66;s__unclassified_g__norank_f__norank_o__norank_c__JG30-KF-CM66; OTU1606	0	3	0	0	6	1	0	0	8	0	0	0	0	1	0	0	0	0	1
d__Bacteria;k__norank_d__Bacteria;p__Chloroflexi;c__Chloroflexia;o__Thermomicrobiales;f__JG30-KF-CM45;g__norank_f__JG30-KF-CM45;s__unclassified_g__norank_f__JG30-KF-CM45; OTU1607	0	0	3	0	2	0	0	0	6	1	0	1	1	0	0	0	0	0	0
d__Bacteria;k__norank_d__Bacteria;p__Myxococcota;c__Myxococcia;o__Myxococcales;f__Myxococcaceae;g__unclassified_f__Myxococcaceae;s__unclassified_f__Myxococcaceae; OTU1608	0	0	0	0	8	2	0	0	4	0	0	0	0	0	0	0	0	0	0
d__Bacteria;k__norank_d__Bacteria;p__Proteobacteria;c__Alphaproteobacteria;o__Rhizobiales;f__Beijerinckiaceae;g__norank_f__Beijerinckiaceae;s__uncultured_bacterium_g__norank_f__Beijerinckiaceae; OTU1609	0	3	3	1	80	14	4	0	25	3	0	6	1	0	0	0	0	0	2
d__Bacteria;k__norank_d__Bacteria;p__Acidobacteriota;c__Vicinamibacteria;o__Vicinamibacterales;f__norank_o__Vicinamibacterales;g__norank_f__norank_o__Vicinamibacterales;s__metagenome_g__norank_f__norank_o__Vicinamibacterales; OTU1610	0	1	0	0	1	4	0	0	1	1	0	1	0	1	3	0	0	0	0
d__Bacteria;k__norank_d__Bacteria;p__Proteobacteria;c__Alphaproteobacteria;o__Rhodospirillales;f__norank_o__Rhodospirillales;g__norank_f__norank_o__Rhodospirillales;s__unclassified_g__norank_f__norank_o__Rhodospirillales; OTU1611	0	0	0	0	2	0	0	0	10	0	2	0	0	2	1	0	0	0	0
d__Bacteria;k__norank_d__Bacteria;p__Myxococcota;c__bacteriap25;o__norank_c__bacteriap25;f__norank_o__norank_c__bacteriap25;g__norank_f__norank_o__norank_c__bacteriap25;s__uncultured_Syntrophobacterales_bacterium_g__norank_f__norank; OTU1612	0	1	0	0	32	9	0	0	9	0	0	0	0	0	3	2	0	0	0
d__Bacteria;k__norank_d__Bacteria;p__Bdellovibrionota;c__Oligoflexia;o__Oligoflexales;f__norank_o__Oligoflexales;g__norank_f__norank_o__Oligoflexales;s__metagenome_g__norank_f__norank_o__Oligoflexales; OTU1613	0	0	0	0	8	2	0	0	14	0	0	0	0	0	0	0	0	0	0
d__Bacteria;k__norank_d__Bacteria;p__Proteobacteria;c__Gammaproteobacteria;o__Burkholderiales;f__TRA3-20;g__norank_f__TRA3-20;s__unclassified_g__norank_f__TRA3-20; OTU1614	0	0	0	0	15	0	0	0	8	1	0	0	0	0	0	0	0	0	0
d__Bacteria;k__norank_d__Bacteria;p__Armatimonadota;c__Fimbriimonadia;o__Fimbriimonadales;f__Fimbriimonadaceae;g__norank_f__Fimbriimonadaceae;s__uncultured_bacterium_g__norank_f__Fimbriimonadaceae; OTU1615	0	0	0	0	0	0	0	0	5	0	0	0	0	0	0	0	0	0	0
d__Bacteria;k__norank_d__Bacteria;p__Firmicutes;c__Clostridia;o__Clostridiales;f__Clostridiaceae;g__Clostridium_sensu_stricto_8;s__uncultured_Firmicutes_bacterium_g__Clostridium_sensu_stricto_8; OTU1616	5	9	0	0	1	3	0	0	5	0	0	0	0	0	0	0	0	0	0
d__Bacteria;k__norank_d__Bacteria;p__Spirochaetota;c__Spirochaetia;o__Spirochaetales;f__Spirochaetaceae;g__norank_f__Spirochaetaceae;s__uncultured_bacterium_g__norank_f__Spirochaetaceae; OTU1617	0	1	0	0	0	12	0	0	24	0	0	0	0	0	0	0	0	47	0
d__Bacteria;k__norank_d__Bacteria;p__Chloroflexi;c__KD4-96;o__norank_c__KD4-96;f__norank_o__norank_c__KD4-96;g__norank_f__norank_o__norank_c__KD4-96;s__uncultured_bacterium_g__norank_f__norank_o__norank_c__KD4-96; OTU1618	0	0	0	0	21	5	0	1	17	0	0	0	0	0	0	0	0	0	0
d__Bacteria;k__norank_d__Bacteria;p__Nitrospirota;c__4-29-1;o__norank_c__4-29-1;f__norank_o__norank_c__4-29-1;g__norank_f__norank_o__norank_c__4-29-1;s__unclassified_g__norank_f__norank_o__norank_c__4-29-1; OTU1619	0	1	1	0	0	11	15	0	21	0	0	0	0	0	1	15	0	0	0
d__Bacteria;k__norank_d__Bacteria;p__Proteobacteria;c__Gammaproteobacteria;o__Burkholderiales;f__norank_o__Burkholderiales;g__norank_f__norank_o__Burkholderiales;s__uncultured_proteobacterium_g__norank_f__norank_o__Burkholderiales; OTU1620	0	0	0	0	2	0	0	0	26	0	0	0	0	0	0	0	0	0	0
d__Bacteria;k__norank_d__Bacteria;p__Chloroflexi;c__Chloroflexia;o__Thermomicrobiales;f__JG30-KF-CM45;g__norank_f__JG30-KF-CM45;s__unclassified_g__norank_f__JG30-KF-CM45; OTU1621	0	1	0	0	7	1	0	0	1	0	0	0	0	0	0	0	0	0	0
d__Bacteria;k__norank_d__Bacteria;p__Gemmatimonadota;c__Longimicrobia;o__Longimicrobiales;f__Longimicrobiaceae;g__norank_f__Longimicrobiaceae;s__uncultured_soil_bacterium_g__norank_f__Longimicrobiaceae; OTU1622	1	0	3	0	4	1	0	0	4	1	0	0	0	0	0	0	0	0	1
d__Bacteria;k__norank_d__Bacteria;p__Gemmatimonadota;c__Gemmatimonadetes;o__Gemmatimonadales;f__Gemmatimonadaceae;g__Roseisolibacter;s__uncultured_bacterium_g__Roseisolibacter; OTU1623	8	7	7	3	51	8	1	0	49	5	2	9	4	1	0	0	0	1	5
d__Bacteria;k__norank_d__Bacteria;p__Actinobacteriota;c__Actinobacteria;o__0319-7L14;f__norank_o__0319-7L14;g__norank_f__norank_o__0319-7L14;s__uncultured_bacterium_g__norank_f__norank_o__0319-7L14; OTU1624	0	0	0	0	0	0	0	0	2	0	0	0	0	0	0	0	0	0	1
d__Bacteria;k__norank_d__Bacteria;p__Chloroflexi;c__TK10;o__norank_c__TK10;f__norank_o__norank_c__TK10;g__norank_f__norank_o__norank_c__TK10;s__uncultured_bacterium_g__norank_f__norank_o__norank_c__TK10; OTU1625	3	5	0	2	36	2	0	0	23	3	0	0	1	0	0	0	0	0	0
d__Bacteria;k__norank_d__Bacteria;p__Desulfobacterota;c__Desulfarculia;o__Desulfarculales;f__Desulfarculaceae;g__norank_f__Desulfarculaceae;s__uncultured_bacterium_g__norank_f__Desulfarculaceae; OTU1626	0	0	0	0	0	0	0	0	4	0	0	0	0	0	0	0	0	0	0
d__Bacteria;k__norank_d__Bacteria;p__Myxococcota;c__Polyangia;o__Polyangiales;f__Sandaracinaceae;g__norank_f__Sandaracinaceae;s__unclassified_g__norank_f__Sandaracinaceae; OTU1627	0	0	0	0	2	0	0	0	2	0	0	0	0	0	0	0	0	0	0
d__Bacteria;k__norank_d__Bacteria;p__Proteobacteria;c__Alphaproteobacteria;o__Rhizobiales;f__Beijerinckiaceae;g__Psychroglaciecola;s__unclassified_g__Psychroglaciecola; OTU1628	0	1	3	2	54	10	0	0	20	5	0	0	1	0	0	1	0	0	0
d__Bacteria;k__norank_d__Bacteria;p__Actinobacteriota;c__Thermoleophilia;o__Solirubrobacterales;f__Solirubrobacteraceae;g__Conexibacter;s__uncultured_bacterium_g__Conexibacter; OTU1629	0	0	0	0	4	0	0	0	3	0	0	0	0	0	0	1	0	0	0
d__Bacteria;k__norank_d__Bacteria;p__Acidobacteriota;c__Acidobacteriae;o__Bryobacterales;f__Bryobacteraceae;g__Bryobacter;s__uncultured_soil_bacterium_g__Bryobacter; OTU1630	1	9	0	1	38	11	0	0	23	0	0	0	3	1	0	0	0	1	0
d__Bacteria;k__norank_d__Bacteria;p__Bdellovibrionota;c__Oligoflexia;o__Silvanigrellales;f__Silvanigrellaceae;g__norank_f__Silvanigrellaceae;s__uncultured_bacterium_g__norank_f__Silvanigrellaceae; OTU1631	0	0	0	0	0	0	0	0	2	0	0	0	0	0	0	0	0	0	0
d__Bacteria;k__norank_d__Bacteria;p__Proteobacteria;c__Alphaproteobacteria;o__Caulobacterales;f__Caulobacteraceae;g__PMMR1;s__uncultured_bacterium_g__PMMR1; OTU1632	0	0	1	2	15	6	0	0	48	3	0	1	1	0	1	0	0	0	0
d__Bacteria;k__norank_d__Bacteria;p__Bdellovibrionota;c__Oligoflexia;o__0319-6G20;f__norank_o__0319-6G20;g__norank_f__norank_o__0319-6G20;s__marine_metagenome_g__norank_f__norank_o__0319-6G20; OTU1633	0	0	0	0	1	0	0	0	2	0	0	0	0	0	0	0	0	0	0
d__Bacteria;k__norank_d__Bacteria;p__Proteobacteria;c__Alphaproteobacteria;o__Tistrellales;f__Geminicoccaceae;g__norank_f__Geminicoccaceae;s__uncultured_bacterium_g__norank_f__Geminicoccaceae; OTU1634	0	0	3	0	5	1	0	0	3	0	1	1	0	0	0	0	0	0	3
d__Bacteria;k__norank_d__Bacteria;p__Proteobacteria;c__Gammaproteobacteria;o__Burkholderiales;f__Nitrosomonadaceae;g__MND1;s__unclassified_g__MND1; OTU1635	0	0	1	0	22	16	0	0	8	0	1	0	1	3	0	0	0	0	0
d__Bacteria;k__norank_d__Bacteria;p__Myxococcota;c__bacteriap25;o__norank_c__bacteriap25;f__norank_o__norank_c__bacteriap25;g__norank_f__norank_o__norank_c__bacteriap25;s__metagenome_g__norank_f__norank_o__norank_c__bacteriap25; OTU1636	0	0	0	0	5	7	0	0	9	0	0	0	1	0	0	0	0	0	0
d__Bacteria;k__norank_d__Bacteria;p__Acidobacteriota;c__Blastocatellia;o__DS-100;f__norank_o__DS-100;g__norank_f__norank_o__DS-100;s__unclassified_g__norank_f__norank_o__DS-100; OTU1637	0	0	0	0	4	0	0	0	3	0	0	1	0	0	0	0	0	0	0
d__Bacteria;k__norank_d__Bacteria;p__Proteobacteria;c__Gammaproteobacteria;o__Burkholderiales;f__Comamonadaceae;g__unclassified_f__Comamonadaceae;s__unclassified_f__Comamonadaceae; OTU1638	3	1	1	1	57	9	0	0	32	13	1	7	2	0	1	0	0	1	6
d__Bacteria;k__norank_d__Bacteria;p__Chloroflexi;c__TK10;o__norank_c__TK10;f__norank_o__norank_c__TK10;g__norank_f__norank_o__norank_c__TK10;s__uncultured_bacterium_g__norank_f__norank_o__norank_c__TK10; OTU1639	0	0	0	0	0	5	0	0	1	0	0	0	0	0	0	0	0	0	0
d__Bacteria;k__norank_d__Bacteria;p__Proteobacteria;c__Alphaproteobacteria;o__Acetobacterales;f__Acetobacteraceae;g__unclassified_f__Acetobacteraceae;s__unclassified_f__Acetobacteraceae; OTU1640	0	1	0	0	1	0	0	0	3	0	0	0	0	0	0	0	0	0	0
d__Bacteria;k__norank_d__Bacteria;p__Acidobacteriota;c__Holophagae;o__Subgroup_7;f__norank_o__Subgroup_7;g__norank_f__norank_o__Subgroup_7;s__unclassified_g__norank_f__norank_o__Subgroup_7; OTU1641	0	0	0	0	10	0	0	0	2	1	0	0	0	0	1	0	0	0	0
d__Bacteria;k__norank_d__Bacteria;p__Gemmatimonadota;c__Longimicrobia;o__Longimicrobiales;f__Longimicrobiaceae;g__norank_f__Longimicrobiaceae;s__uncultured_bacterium_g__norank_f__Longimicrobiaceae; OTU1642	0	0	0	0	2	1	0	0	6	0	0	0	0	0	0	0	0	0	0
d__Bacteria;k__norank_d__Bacteria;p__Verrucomicrobiota;c__Chlamydiae;o__Chlamydiales;f__Parachlamydiaceae;g__Candidatus_Protochlamydia;s__metagenome_g__Candidatus_Protochlamydia; OTU1643	0	0	0	2	0	2	0	0	16	0	0	0	2	0	3	0	0	0	1
d__Bacteria;k__norank_d__Bacteria;p__Proteobacteria;c__Gammaproteobacteria;o__R7C24;f__norank_o__R7C24;g__norank_f__norank_o__R7C24;s__metagenome_g__norank_f__norank_o__R7C24; OTU1644	0	1	0	0	3	0	0	0	4	0	0	0	0	0	0	0	0	0	0
d__Bacteria;k__norank_d__Bacteria;p__Proteobacteria;c__Alphaproteobacteria;o__Acetobacterales;f__Acetobacteraceae;g__Craurococcus-Caldovatus;s__unclassified_g__Craurococcus-Caldovatus; OTU1645	0	0	0	0	11	2	0	0	8	0	0	0	0	0	0	0	0	0	0
d__Bacteria;k__norank_d__Bacteria;p__Firmicutes;c__Bacilli;o__Paenibacillales;f__Paenibacillaceae;g__Paenibacillus;s__Paenibacillus_sp._BJC15-C18; OTU1646	3	13	0	4	2	6	0	0	10	1	0	0	1	4	0	0	0	6	0
d__Bacteria;k__norank_d__Bacteria;p__Bdellovibrionota;c__Oligoflexia;o__Oligoflexales;f__norank_o__Oligoflexales;g__norank_f__norank_o__Oligoflexales;s__unclassified_g__norank_f__norank_o__Oligoflexales; OTU1647	0	0	0	0	2	0	0	0	2	0	0	0	0	0	0	0	0	0	0
d__Bacteria;k__norank_d__Bacteria;p__Gemmatimonadota;c__Longimicrobia;o__Longimicrobiales;f__Longimicrobiaceae;g__norank_f__Longimicrobiaceae;s__uncultured_bacterium_g__norank_f__Longimicrobiaceae; OTU1648	0	3	0	1	0	0	0	0	13	0	0	0	2	0	0	0	0	0	0
d__Bacteria;k__norank_d__Bacteria;p__Proteobacteria;c__Alphaproteobacteria;o__Acetobacterales;f__Acetobacteraceae;g__Rhodovastum;s__metagenome_g__Rhodovastum; OTU1649	0	0	0	0	4	1	0	1	6	0	0	2	0	0	0	0	0	0	0
d__Bacteria;k__norank_d__Bacteria;p__Proteobacteria;c__Gammaproteobacteria;o__Burkholderiales;f__Comamonadaceae;g__Ramlibacter;s__unclassified_g__Ramlibacter; OTU1650	1	1	22	0	27	15	0	0	35	7	8	20	0	1	0	0	0	0	1
d__Bacteria;k__norank_d__Bacteria;p__Proteobacteria;c__Alphaproteobacteria;o__Sphingomonadales;f__Sphingomonadaceae;g__Rhizorhapis;s__Sphingomonas_sp._YZ-8; OTU1651	0	0	0	0	2	3	0	0	1	0	0	0	0	0	4	0	0	0	0
d__Bacteria;k__norank_d__Bacteria;p__Actinobacteriota;c__Thermoleophilia;o__Solirubrobacterales;f__Solirubrobacteraceae;g__Conexibacter;s__unclassified_g__Conexibacter; OTU1652	0	5	0	3	12	4	0	0	7	1	0	0	0	1	0	0	0	0	0
d__Bacteria;k__norank_d__Bacteria;p__Bacteroidota;c__Bacteroidia;o__Chitinophagales;f__Chitinophagaceae;g__Edaphobaculum;s__uncultured_bacterium_g__Edaphobaculum; OTU1653	0	0	0	0	0	0	0	0	2	0	0	0	0	0	0	0	0	0	0
d__Bacteria;k__norank_d__Bacteria;p__Gemmatimonadota;c__Gemmatimonadetes;o__Gemmatimonadales;f__Gemmatimonadaceae;g__Roseisolibacter;s__uncultured_bacterium_g__Roseisolibacter; OTU1654	0	0	0	0	0	4	0	0	1	0	0	0	0	0	0	0	0	0	0
d__Bacteria;k__norank_d__Bacteria;p__Verrucomicrobiota;c__Verrucomicrobiae;o__Chthoniobacterales;f__Chthoniobacteraceae;g__Candidatus_Udaeobacter;s__uncultured_bacterium_g__Candidatus_Udaeobacter; OTU1655	0	0	1	1	9	10	0	0	8	0	0	1	1	0	2	0	0	0	0
d__Bacteria;k__norank_d__Bacteria;p__Bdellovibrionota;c__Oligoflexia;o__0319-6G20;f__norank_o__0319-6G20;g__norank_f__norank_o__0319-6G20;s__unclassified_g__norank_f__norank_o__0319-6G20; OTU1656	0	0	0	0	2	0	0	0	1	0	0	0	0	0	0	0	0	0	0
d__Bacteria;k__norank_d__Bacteria;p__Planctomycetota;c__Planctomycetes;o__Gemmatales;f__Gemmataceae;g__norank_f__Gemmataceae;s__uncultured_bacterium_g__norank_f__Gemmataceae; OTU1657	0	0	0	0	0	0	0	0	3	0	0	0	0	0	0	0	0	0	0
d__Bacteria;k__norank_d__Bacteria;p__Desulfobacterota;c__Syntrophia;o__Syntrophales;f__Syntrophaceae;g__Syntrophus;s__uncultured_Syntrophaceae_bacterium_g__Syntrophus; OTU1658	0	0	0	0	0	2	0	0	2	0	0	0	0	0	0	6	0	0	0
d__Bacteria;k__norank_d__Bacteria;p__Gemmatimonadota;c__Gemmatimonadetes;o__Gemmatimonadales;f__Gemmatimonadaceae;g__unclassified_f__Gemmatimonadaceae;s__unclassified_f__Gemmatimonadaceae; OTU1659	0	1	3	0	4	5	0	0	18	1	1	1	0	0	0	0	0	0	0
d__Bacteria;k__norank_d__Bacteria;p__Actinobacteriota;c__Thermoleophilia;o__Gaiellales;f__norank_o__Gaiellales;g__norank_f__norank_o__Gaiellales;s__uncultured_bacterium_g__norank_f__norank_o__Gaiellales; OTU1660	0	12	1	1	18	19	0	0	25	0	0	0	0	0	0	0	0	0	1
d__Bacteria;k__norank_d__Bacteria;p__Myxococcota;c__Polyangia;o__Haliangiales;f__Haliangiaceae;g__Haliangium;s__Kofleria_flava; OTU1661	0	0	1	0	10	2	0	0	2	0	0	0	0	0	1	0	0	0	0
d__Bacteria;k__norank_d__Bacteria;p__Proteobacteria;c__Gammaproteobacteria;o__Burkholderiales;f__Sulfuricellaceae;g__Sulfuricella;s__uncultured_bacterium_g__Sulfuricella; OTU1662	0	1	4	1	0	64	19	0	8	1	0	0	0	0	7	3	0	160	0
d__Bacteria;k__norank_d__Bacteria;p__Chloroflexi;c__Anaerolineae;o__Ardenticatenales;f__Ardenticatenaceae;g__norank_f__Ardenticatenaceae;s__uncultured_Caldilinea_sp._g__norank_f__Ardenticatenaceae; OTU1663	0	0	0	0	4	3	0	0	1	1	0	0	0	0	0	0	0	0	0
d__Bacteria;k__norank_d__Bacteria;p__Actinobacteriota;c__Actinobacteria;o__Streptosporangiales;f__Streptosporangiales_Incertae_Sedis;g__Motilibacter;s__uncultured_bacterium_g__Motilibacter; OTU1664	0	1	0	0	4	1	0	0	7	0	0	1	0	0	0	0	0	0	0
d__Bacteria;k__norank_d__Bacteria;p__Proteobacteria;c__Gammaproteobacteria;o__Diplorickettsiales;f__Diplorickettsiaceae;g__norank_f__Diplorickettsiaceae;s__uncultured_bacterium_g__norank_f__Diplorickettsiaceae; OTU1665	0	0	0	0	4	1	0	0	4	0	0	0	0	0	0	0	0	0	0
d__Bacteria;k__norank_d__Bacteria;p__Patescibacteria;c__norank_p__Patescibacteria;o__norank_c__norank_p__Patescibacteria;f__norank_o__norank_c__norank_p__Patescibacteria;g__norank_f__norank_o__norank_c__norank_p__Patescibacteria;s__uncultured_bacterium_g__norank_f__norank_o__norank_c__norank_p__Patescibacteria; OTU1666	0	0	0	0	0	3	0	0	2	0	0	0	0	0	0	0	0	0	0
d__Bacteria;k__norank_d__Bacteria;p__Actinobacteriota;c__Rubrobacteria;o__Rubrobacterales;f__Rubrobacteriaceae;g__Rubrobacter;s__unclassified_g__Rubrobacter; OTU1667	0	5	3	1	190	18	2	0	88	3	1	1	0	0	4	0	0	0	5
d__Bacteria;k__norank_d__Bacteria;p__Acidobacteriota;c__Blastocatellia;o__DS-100;f__norank_o__DS-100;g__norank_f__norank_o__DS-100;s__uncultured_bacterium_g__norank_f__norank_o__DS-100; OTU1668	0	0	0	0	1	0	0	0	3	0	0	0	0	0	0	0	0	0	0
d__Bacteria;k__norank_d__Bacteria;p__Actinobacteriota;c__Thermoleophilia;o__Solirubrobacterales;f__67-14;g__norank_f__67-14;s__uncultured_bacterium_g__norank_f__67-14; OTU1669	0	0	1	0	18	3	1	0	5	0	0	1	0	0	0	0	0	0	0
d__Bacteria;k__norank_d__Bacteria;p__Dependentiae;c__Babeliae;o__Babeliales;f__Babeliaceae;g__norank_f__Babeliaceae;s__uncultured_bacterium_g__norank_f__Babeliaceae; OTU1670	0	0	0	0	0	0	0	0	2	0	0	0	0	0	0	0	0	0	0
d__Bacteria;k__norank_d__Bacteria;p__Chloroflexi;c__KD4-96;o__norank_c__KD4-96;f__norank_o__norank_c__KD4-96;g__norank_f__norank_o__norank_c__KD4-96;s__unclassified_g__norank_f__norank_o__norank_c__KD4-96; OTU1671	0	1	1	0	19	10	0	0	23	0	0	0	1	0	0	0	0	0	0
d__Bacteria;k__norank_d__Bacteria;p__Proteobacteria;c__Gammaproteobacteria;o__Steroidobacterales;f__Steroidobacteraceae;g__norank_f__Steroidobacteraceae;s__unclassified_g__norank_f__Steroidobacteraceae; OTU1672	0	1	0	0	5	0	0	0	1	0	0	0	0	0	0	0	0	0	0
d__Bacteria;k__norank_d__Bacteria;p__Chloroflexi;c__Chloroflexia;o__Thermomicrobiales;f__unclassified_o__Thermomicrobiales;g__unclassified_o__Thermomicrobiales;s__unclassified_o__Thermomicrobiales; OTU1673	0	0	0	0	1	0	0	0	6	0	0	0	0	0	0	0	0	0	0
d__Bacteria;k__norank_d__Bacteria;p__Gemmatimonadota;c__Longimicrobia;o__Longimicrobiales;f__Longimicrobiaceae;g__YC-ZSS-LKJ147;s__uncultured_bacterium_g__YC-ZSS-LKJ147; OTU1674	0	0	0	0	1	2	0	0	4	0	0	0	0	0	0	0	0	0	0
d__Bacteria;k__norank_d__Bacteria;p__Gemmatimonadota;c__Gemmatimonadetes;o__Gemmatimonadales;f__Gemmatimonadaceae;g__norank_f__Gemmatimonadaceae;s__uncultured_Gemmatimonadales_bacterium_g__norank_f__Gemmatimonadaceae; OTU1675	0	1	0	2	15	2	0	0	6	6	0	0	5	0	2	0	0	0	0
d__Bacteria;k__norank_d__Bacteria;p__Actinobacteriota;c__Actinobacteria;o__unclassified_c__Actinobacteria;f__unclassified_c__Actinobacteria;g__unclassified_c__Actinobacteria;s__unclassified_c__Actinobacteria; OTU1676	0	6	1	4	35	24	0	1	37	5	2	14	5	2	0	0	0	0	0
d__Bacteria;k__norank_d__Bacteria;p__Actinobacteriota;c__Thermoleophilia;o__Solirubrobacterales;f__67-14;g__norank_f__67-14;s__unclassified_g__norank_f__67-14; OTU1677	0	0	2	0	19	6	0	0	5	1	0	0	0	0	0	0	0	0	0
d__Bacteria;k__norank_d__Bacteria;p__Deinococcota;c__Deinococci;o__Deinococcales;f__Deinococcaceae;g__unclassified_f__Deinococcaceae;s__unclassified_f__Deinococcaceae; OTU1678	0	0	0	0	0	0	0	0	2	0	0	0	0	0	0	0	0	0	0
d__Bacteria;k__norank_d__Bacteria;p__Bdellovibrionota;c__Oligoflexia;o__0319-6G20;f__norank_o__0319-6G20;g__norank_f__norank_o__0319-6G20;s__marine_metagenome_g__norank_f__norank_o__0319-6G20; OTU1679	0	0	0	0	0	0	0	0	3	0	0	0	0	0	0	0	0	0	0
d__Bacteria;k__norank_d__Bacteria;p__Bacteroidota;c__Bacteroidia;o__Cytophagales;f__Microscillaceae;g__norank_f__Microscillaceae;s__unclassified_g__norank_f__Microscillaceae; OTU1680	0	0	0	0	12	0	0	0	2	1	0	0	0	0	0	0	0	0	0
d__Bacteria;k__norank_d__Bacteria;p__Gemmatimonadota;c__Gemmatimonadetes;o__Gemmatimonadales;f__Gemmatimonadaceae;g__norank_f__Gemmatimonadaceae;s__unclassified_g__norank_f__Gemmatimonadaceae; OTU1681	0	0	0	0	34	4	0	0	11	0	0	0	0	0	0	1	0	0	0
d__Bacteria;k__norank_d__Bacteria;p__Firmicutes;c__Bacilli;o__Alicyclobacillales;f__Alicyclobacillaceae;g__Tumebacillus;s__Tumebacillus_avium; OTU1682	0	0	0	0	3	3	0	0	3	0	0	0	0	0	0	1	0	0	0
d__Bacteria;k__norank_d__Bacteria;p__unclassified_k__norank_d__Bacteria;c__unclassified_k__norank_d__Bacteria;o__unclassified_k__norank_d__Bacteria;f__unclassified_k__norank_d__Bacteria;g__unclassified_k__norank_d__Bacteria;s__unclassified_k__norank_d__Bacteria; OTU1683	0	0	0	0	0	1	0	0	4	0	0	0	0	0	0	0	0	0	0
d__Bacteria;k__norank_d__Bacteria;p__Abditibacteriota;c__Abditibacteria;o__Abditibacteriales;f__Abditibacteriaceae;g__Abditibacterium;s__uncultured_bacterium_g__Abditibacterium; OTU1684	0	0	0	0	0	0	0	0	3	1	0	0	0	0	0	0	0	0	0
d__Bacteria;k__norank_d__Bacteria;p__Actinobacteriota;c__Thermoleophilia;o__Solirubrobacterales;f__67-14;g__norank_f__67-14;s__uncultured_actinobacterium_g__norank_f__67-14; OTU1685	0	0	2	0	12	4	0	0	7	3	0	1	0	0	1	2	0	0	1
d__Bacteria;k__norank_d__Bacteria;p__Desulfobacterota;c__Syntrophia;o__Syntrophales;f__Syntrophaceae;g__Syntrophus;s__uncultured_bacterium_g__Syntrophus; OTU1686	0	0	4	0	0	24	4	0	51	0	0	0	0	0	3	3	0	1	0
d__Bacteria;k__norank_d__Bacteria;p__Chloroflexi;c__Anaerolineae;o__SBR1031;f__A4b;g__OLB13;s__uncultured_bacterium_g__OLB13; OTU1687	0	0	0	0	0	0	0	0	3	0	0	0	0	0	0	0	0	1	1
d__Bacteria;k__norank_d__Bacteria;p__Bdellovibrionota;c__Oligoflexia;o__0319-6G20;f__norank_o__0319-6G20;g__norank_f__norank_o__0319-6G20;s__unclassified_g__norank_f__norank_o__0319-6G20; OTU1688	0	0	0	0	0	0	0	0	2	0	0	0	0	0	0	0	0	0	0
d__Bacteria;k__norank_d__Bacteria;p__Acidobacteriota;c__Thermoanaerobaculia;o__Thermoanaerobaculales;f__Thermoanaerobaculaceae;g__Subgroup_10;s__unclassified_g__Subgroup_10; OTU1689	0	1	0	0	4	1	0	0	45	0	0	0	0	0	0	0	0	0	0
d__Bacteria;k__norank_d__Bacteria;p__Gemmatimonadota;c__Longimicrobia;o__Longimicrobiales;f__Longimicrobiaceae;g__YC-ZSS-LKJ147;s__uncultured_bacterium_g__YC-ZSS-LKJ147; OTU1690	0	0	0	0	0	0	0	0	39	0	0	0	0	0	0	0	0	0	0
d__Bacteria;k__norank_d__Bacteria;p__Actinobacteriota;c__Rubrobacteria;o__Rubrobacterales;f__Rubrobacteriaceae;g__Rubrobacter;s__uncultured_bacterium_g__Rubrobacter; OTU1691	0	6	6	3	385	53	2	0	296	4	1	2	2	1	3	0	1	0	24
d__Bacteria;k__norank_d__Bacteria;p__Actinobacteriota;c__Rubrobacteria;o__Rubrobacterales;f__Rubrobacteriaceae;g__Rubrobacter;s__uncultured_actinobacterium_g__Rubrobacter; OTU1692	0	5	6	5	374	80	1	0	421	3	0	2	2	0	0	0	0	0	6
d__Bacteria;k__norank_d__Bacteria;p__Chloroflexi;c__Anaerolineae;o__SBR1031;f__A4b;g__norank_f__A4b;s__metagenome_g__norank_f__A4b; OTU1693	0	0	0	0	3	0	0	0	1	1	0	0	0	0	0	0	0	0	0
d__Bacteria;k__norank_d__Bacteria;p__Bdellovibrionota;c__Oligoflexia;o__Oligoflexales;f__norank_o__Oligoflexales;g__norank_f__norank_o__Oligoflexales;s__unclassified_g__norank_f__norank_o__Oligoflexales; OTU1694	0	0	0	0	0	0	0	0	4	0	0	0	0	0	0	0	0	0	0
d__Bacteria;k__norank_d__Bacteria;p__Verrucomicrobiota;c__Verrucomicrobiae;o__Chthoniobacterales;f__Chthoniobacteraceae;g__Chthoniobacter;s__uncultured_bacterium_g__Chthoniobacter; OTU1695	0	1	1	0	0	0	0	0	7	0	0	0	0	0	0	0	0	0	0
d__Bacteria;k__norank_d__Bacteria;p__Sumerlaeota;c__Sumerlaeia;o__Sumerlaeales;f__Sumerlaeaceae;g__Sumerlaea;s__unclassified_g__Sumerlaea; OTU1696	0	0	0	0	0	0	0	0	3	0	0	0	0	0	0	0	0	0	0
d__Bacteria;k__norank_d__Bacteria;p__Cyanobacteria;c__Cyanobacteriia;o__Chloroplast;f__norank_o__Chloroplast;g__norank_f__norank_o__Chloroplast;s__uncultured_eubacterium_WD215; OTU1697	0	5	20	2	22	3	1	0	348	1	7	86	7	0	2	0	0	0	3
d__Bacteria;k__norank_d__Bacteria;p__Actinobacteriota;c__Thermoleophilia;o__Gaiellales;f__Gaiellaceae;g__Gaiella;s__uncultured_bacterium_g__Gaiella; OTU1698	0	13	0	0	19	17	0	0	7	1	0	1	0	0	0	0	0	0	0
d__Bacteria;k__norank_d__Bacteria;p__Actinobacteriota;c__Actinobacteria;o__Micrococcales;f__Cellulomonadaceae;g__Cellulomonas;s__uncultured_bacterium_g__Cellulomonas; OTU1699	4	23	19	2	22	54	2	1	23	18	3	24	2	0	2	0	0	0	1
d__Bacteria;k__norank_d__Bacteria;p__Proteobacteria;c__Gammaproteobacteria;o__unclassified_c__Gammaproteobacteria;f__unclassified_c__Gammaproteobacteria;g__unclassified_c__Gammaproteobacteria;s__unclassified_c__Gammaproteobacteria; OTU1700	0	3	0	0	4	8	0	0	6	0	0	2	0	0	0	1	0	0	0
d__Bacteria;k__norank_d__Bacteria;p__Firmicutes;c__Bacilli;o__Paenibacillales;f__Paenibacillaceae;g__unclassified_f__Paenibacillaceae;s__unclassified_f__Paenibacillaceae; OTU1701	0	0	0	0	0	0	0	0	3	0	0	0	0	0	0	0	0	0	0
d__Bacteria;k__norank_d__Bacteria;p__Firmicutes;c__Bacilli;o__Alicyclobacillales;f__Alicyclobacillaceae;g__Acidibacillus;s__Alicyclobacillaceae_bacterium_iFeo-D4-31-CH; OTU1702	4	0	0	19	1	1	0	53	4	0	0	0	0	26	0	0	0	0	0
d__Bacteria;k__norank_d__Bacteria;p__Proteobacteria;c__Alphaproteobacteria;o__Acetobacterales;f__Acetobacteraceae;g__unclassified_f__Acetobacteraceae;s__unclassified_f__Acetobacteraceae; OTU1703	1	1	1	3	96	13	0	0	13	2	0	0	0	0	0	0	0	0	0
d__Bacteria;k__norank_d__Bacteria;p__Gemmatimonadota;c__Longimicrobia;o__Longimicrobiales;f__Longimicrobiaceae;g__YC-ZSS-LKJ147;s__bacterium_YC-ZSS-LKJ147; OTU1704	0	0	0	0	0	0	0	0	28	0	0	0	0	0	0	0	0	0	0
d__Bacteria;k__norank_d__Bacteria;p__Acidobacteriota;c__Vicinamibacteria;o__Vicinamibacterales;f__norank_o__Vicinamibacterales;g__norank_f__norank_o__Vicinamibacterales;s__unclassified_g__norank_f__norank_o__Vicinamibacterales; OTU1705	0	0	2	0	5	4	0	0	10	1	0	1	0	0	0	0	0	0	0
d__Bacteria;k__norank_d__Bacteria;p__Actinobacteriota;c__Actinobacteria;o__Frankiales;f__Geodermatophilaceae;g__Modestobacter;s__uncultured_bacterium_g__Modestobacter; OTU1706	4	71	131	19	668	85	15	4	943	190	35	150	24	6	12	5	0	3	16
d__Bacteria;k__norank_d__Bacteria;p__Firmicutes;c__Bacilli;o__Paenibacillales;f__Paenibacillaceae;g__Paenibacillus;s__Paenibacillus_mendelii; OTU1707	0	0	0	0	1	0	0	0	19	0	1	0	0	15	0	0	0	15	0
d__Bacteria;k__norank_d__Bacteria;p__Actinobacteriota;c__Thermoleophilia;o__Gaiellales;f__norank_o__Gaiellales;g__norank_f__norank_o__Gaiellales;s__uncultured_bacterium_g__norank_f__norank_o__Gaiellales; OTU1708	0	8	1	1	41	48	0	0	25	0	0	0	0	0	1	0	0	0	0
d__Bacteria;k__norank_d__Bacteria;p__Cyanobacteria;c__Cyanobacteriia;o__Cyanobacteriales;f__Chroococcidiopsaceae;g__Aliterella;s__uncultured_bacterium_g__Aliterella; OTU1709	0	0	1	0	0	1	0	0	7	0	0	0	0	0	0	0	0	0	0
d__Bacteria;k__norank_d__Bacteria;p__Acidobacteriota;c__Vicinamibacteria;o__Vicinamibacterales;f__norank_o__Vicinamibacterales;g__norank_f__norank_o__Vicinamibacterales;s__uncultured_Acidobacteriaceae_bacterium_g__norank_f__norank_o__Vicinamibacterales; OTU1710	0	3	1	0	48	11	0	0	46	0	0	0	2	1	2	0	0	0	2
d__Bacteria;k__norank_d__Bacteria;p__Actinobacteriota;c__Thermoleophilia;o__Solirubrobacterales;f__67-14;g__norank_f__67-14;s__uncultured_actinobacterium_g__norank_f__67-14; OTU1711	0	1	0	2	20	14	3	0	22	0	0	0	0	0	0	0	0	0	0
d__Bacteria;k__norank_d__Bacteria;p__Acidobacteriota;c__Vicinamibacteria;o__Subgroup_17;f__norank_o__Subgroup_17;g__norank_f__norank_o__Subgroup_17;s__uncultured_bacterium_g__norank_f__norank_o__Subgroup_17; OTU1712	0	0	1	0	15	8	0	0	8	0	0	0	0	0	0	0	0	0	0
d__Bacteria;k__norank_d__Bacteria;p__Entotheonellaeota;c__Entotheonellia;o__Entotheonellales;f__Entotheonellaceae;g__Candidatus_Entotheonella;s__uncultured_bacterium_g__Candidatus_Entotheonella; OTU1713	0	1	0	2	28	20	0	0	12	0	0	0	0	0	0	0	0	0	0
[truncated: 1,318 more rows]

## Sheet: Table_S2 Phylum
Table S2. otu_taxon_phylum
#OTU ID	AW_1	AW_2	AW_3	AW_4	AW_5	AW_6	AW_7	AW_8	AW_9	RW_1	RW_2	RW_3	RW_4	RW_5	RW_6	RW_7	RW_8	RW_9	BW
[truncated: 46 more rows]

## Sheet: Table_S3 Class
Table S3. otu_taxon_Class
[truncated: 129 more rows]

## Sheet: Table_S4 Order
Table S4. otu_taxon_order
[truncated: 289 more rows]

## Sheet: Table_S5 Family
Table S5. otu_taxon_family
[truncated: 459 more rows]

[truncated: 4 more sheets: Table_S6 Genus, Table_S7, Table_S8, Table_S9]
